# Supplementary material for: Pan-cancer analysis of cuproptosis regulation patterns and identification of mTOR-target responder in clear cell renal cell carcinoma
Source: Biol Direct. 2022 Oct 8;17:28. doi: 10.1186/s13062-022-00340-y (PMC9548146; doi:10.1186/s13062-022-00340-y)
Supplement: Supplementary file 14 — Additional file 14: Table S1. Cuproptosis-regulated genes list. [file 13062_2022_340_MOESM14_ESM.xlsx]

## Sheet: Supplementary Table 1
Supplementary Table 1
Cuproptosis-regulated genes list
SYMBOL	ENTREZID	GENENAME
FDX1	2230	ferredoxin 1
LIAS	11019	lipoic acid synthetase
LIPT1	51601	lipoyltransferase 1
DLD	1738	dihydrolipoamide dehydrogenase
PDHA1	5160	pyruvate dehydrogenase E1 subunit alpha 1
DLAT	1737	dihydrolipoamide S-acetyltransferase
PDHB	5162	pyruvate dehydrogenase E1 subunit beta
MTF1	4520	metal regulatory transcription factor 1
GLS	2744	glutaminase
CDKN2A	1029	cyclin dependent kinase inhibitor 2A
ATP7A	538	ATPase copper transporting alpha
ATP7B	540	ATPase copper transporting beta
SLC31A1	1317	solute carrier family 31 member 1
DLST	1743	dihydrolipoamide S-succinyltransferase
DBT	1629	dihydrolipoamide branched chain transacylase E2
GCSH	2653	glycine cleavage system protein H
LIPT2	387787	lipoyl(octanoyl) transferase 2
