# Supplementary material for: Pan-cancer analysis of cuproptosis regulation patterns and identification of mTOR-target responder in clear cell renal cell carcinoma
Source: Biol Direct. 2022 Oct 8;17:28. doi: 10.1186/s13062-022-00340-y (PMC9548146; doi:10.1186/s13062-022-00340-y)
Supplement: Supplementary file 15 — Additional file 15: Table S2. The somatic mutation of CRGs in pan-cancer. [file 13062_2022_340_MOESM15_ESM.xlsx]

## Sheet: Supplementary Table 2
Supplementary Table 2
The mutation of CRGs in pan-cancer
Hugo_Symbol	Frame_Shift_Del	Frame_Shift_Ins	In_Frame_Del	In_Frame_Ins	Missense_Mutation	Nonsense_Mutation	Nonstop_Mutation	Splice_Site	Translation_Start_Site	total	MutatedSamples	AlteredSamples	CancerType
FDX1	0	0	0	0	2	0	0	0	0	2	2	2	BLCA
FDX1	0	0	0	0	1	0	0	0	0	1	1	1	COAD
FDX1	0	0	0	0	2	0	0	0	0	2	2	2	HNSC
FDX1	0	0	0	0	4	2	0	0	0	6	3	3	LUAD
FDX1	0	0	0	0	1	0	0	0	0	1	1	1	OV
FDX1	0	0	0	0	1	0	0	0	0	1	1	1	PAAD
FDX1	0	0	0	0	2	0	0	0	0	2	2	2	STAD
FDX1	0	0	0	0	4	0	0	0	0	4	3	3	UCEC
FDX1	0	0	0	0	1	0	0	0	0	1	1	1	UCS
LIAS	1	0	0	0	0	0	0	0	0	1	1	1	ACC
LIAS	0	0	0	0	6	0	0	0	0	6	5	5	BLCA
LIAS	1	0	0	0	2	0	0	1	0	4	4	4	BRCA
LIAS	1	0	0	0	1	0	0	0	0	2	2	2	CESC
LIAS	0	0	0	0	2	0	0	0	0	2	1	1	CHOL
LIAS	1	0	0	0	6	0	0	0	0	7	7	7	COAD
LIAS	0	0	0	0	1	0	0	0	0	1	1	1	ESCA
LIAS	0	0	0	0	1	0	0	0	0	1	1	1	HNSC
LIAS	0	0	0	0	1	0	0	0	0	1	1	1	KIRC
LIAS	1	0	0	0	0	0	0	0	0	1	1	1	KIRP
LIAS	0	0	0	0	1	0	0	0	0	1	1	1	LIHC
LIAS	1	0	0	0	0	0	1	0	0	2	2	2	LUAD
LIAS	0	0	0	0	3	0	0	0	0	3	3	3	LUSC
LIAS	0	0	0	0	1	0	0	0	0	1	1	1	OV
LIAS	0	0	0	0	1	0	0	0	0	1	1	1	PAAD
LIAS	0	0	0	0	2	0	0	0	0	2	2	2	READ
LIAS	0	0	0	0	8	2	0	0	0	10	7	7	SKCM
LIAS	1	1	0	0	4	0	0	0	0	6	5	5	STAD
LIAS	1	1	0	0	15	0	0	0	0	17	14	14	UCEC
LIPT1	0	0	0	0	3	0	0	0	0	3	2	2	BLCA
LIPT1	0	0	0	0	2	0	0	0	0	2	2	2	BRCA
LIPT1	2	1	0	0	5	2	0	0	0	10	9	9	COAD
LIPT1	1	0	0	0	0	0	0	0	0	1	1	1	ESCA
LIPT1	0	0	0	0	1	0	0	0	0	1	1	1	GBM
LIPT1	0	0	0	0	1	0	0	0	0	1	1	1	HNSC
LIPT1	0	0	0	0	3	0	0	0	0	3	2	2	LUAD
LIPT1	0	0	0	0	4	0	0	0	0	4	3	3	LUSC
LIPT1	0	0	0	0	1	0	0	0	0	1	1	1	PRAD
LIPT1	1	0	0	0	2	1	0	0	0	4	3	3	READ
LIPT1	0	0	0	0	7	1	0	0	0	8	8	8	SKCM
LIPT1	8	0	0	0	2	0	0	2	0	12	8	8	STAD
LIPT1	0	0	0	0	1	0	0	0	0	1	1	1	THCA
LIPT1	2	1	0	0	10	2	0	0	0	15	13	13	UCEC
LIPT1	0	0	0	0	1	0	0	0	0	1	1	1	UCS
DLD	0	0	0	0	7	0	0	1	0	8	8	8	BLCA
DLD	0	0	0	0	2	0	0	0	0	2	2	2	BRCA
DLD	3	1	0	0	6	0	0	0	0	10	9	9	COAD
DLD	0	0	0	0	1	0	0	0	0	1	1	1	ESCA
DLD	0	0	0	0	1	1	0	0	0	2	2	2	GBM
DLD	0	0	0	0	2	0	0	0	0	2	2	2	HNSC
DLD	0	0	1	0	3	0	0	0	0	4	3	3	KIRC
DLD	1	0	0	0	2	0	0	0	0	3	3	3	KIRP
DLD	0	0	0	0	1	0	0	1	0	2	2	2	LAML
DLD	0	0	0	0	2	0	0	0	0	2	2	2	LIHC
DLD	0	0	0	0	8	0	0	0	0	8	7	7	LUAD
DLD	0	0	0	0	7	0	0	1	0	8	8	8	LUSC
DLD	0	0	0	0	2	0	0	0	0	2	1	1	PRAD
DLD	0	0	0	0	1	0	0	0	0	1	1	1	READ
DLD	0	0	0	0	7	0	0	0	0	7	7	7	SKCM
DLD	1	0	0	0	8	0	0	2	0	11	11	11	STAD
DLD	0	2	0	0	10	0	0	2	0	14	13	13	UCEC
PDHA1	0	0	0	0	5	0	0	0	0	5	5	5	BLCA
PDHA1	1	0	0	0	2	0	0	0	0	3	3	3	BRCA
PDHA1	0	0	0	0	7	0	0	0	0	7	5	5	CESC
PDHA1	0	0	0	0	4	1	0	0	0	5	5	5	COAD
PDHA1	0	0	0	0	2	1	0	0	0	3	3	3	GBM
PDHA1	0	0	0	0	3	0	0	0	0	3	3	3	HNSC
PDHA1	0	1	0	0	0	0	0	0	0	1	1	1	KIRC
PDHA1	0	0	0	0	2	1	0	0	0	3	3	3	LGG
PDHA1	0	0	0	0	1	0	0	0	0	1	1	1	LIHC
PDHA1	0	0	0	0	3	0	0	1	0	4	4	4	LUAD
PDHA1	0	0	0	0	4	0	0	0	0	4	4	4	LUSC
PDHA1	0	0	0	0	1	0	0	0	0	1	1	1	OV
PDHA1	0	0	0	0	1	0	0	0	0	1	1	1	PAAD
PDHA1	0	0	0	0	1	0	0	0	0	1	1	1	READ
PDHA1	0	0	0	0	7	2	0	0	0	9	8	8	SKCM
PDHA1	0	0	0	0	34	1	0	0	0	35	26	26	UCEC
DLAT	0	0	1	0	4	1	0	0	0	6	6	6	BLCA
DLAT	1	0	0	0	1	0	0	0	0	2	2	2	BRCA
DLAT	0	0	0	0	2	1	0	0	0	3	3	3	CESC
DLAT	1	0	0	0	5	0	0	0	0	6	5	5	COAD
DLAT	0	0	0	0	3	1	0	0	0	4	2	2	GBM
DLAT	0	0	0	0	4	0	0	0	0	4	4	4	HNSC
DLAT	0	0	0	0	1	0	0	1	0	2	1	1	KIRC
DLAT	0	0	0	0	0	0	0	1	0	1	1	1	KIRP
DLAT	0	0	0	0	6	0	0	0	0	6	5	5	LUAD
DLAT	0	0	1	0	5	0	0	0	0	6	6	6	LUSC
DLAT	0	0	0	0	1	0	0	0	0	1	1	1	OV
DLAT	0	0	0	0	2	1	0	0	0	3	1	1	PAAD
DLAT	1	0	0	0	0	0	0	0	0	1	1	1	PCPG
DLAT	0	0	0	0	1	0	0	0	0	1	1	1	PRAD
DLAT	0	1	0	0	4	0	0	0	0	5	3	3	READ
DLAT	0	0	0	0	1	0	0	0	0	1	1	1	SARC
DLAT	0	0	0	0	11	0	0	1	0	12	10	10	SKCM
DLAT	3	0	0	0	5	0	0	0	0	8	8	8	STAD
DLAT	1	0	0	0	14	0	0	0	0	15	14	14	UCEC
PDHB	0	0	0	0	3	0	0	0	0	3	2	2	BLCA
PDHB	0	0	0	0	2	0	0	0	0	2	2	2	BRCA
PDHB	0	0	0	0	2	0	0	0	0	2	2	2	CESC
PDHB	0	0	0	0	4	0	0	0	0	4	4	4	COAD
PDHB	0	0	0	0	1	0	0	0	0	1	1	1	GBM
PDHB	0	0	0	0	2	0	0	0	0	2	2	2	HNSC
PDHB	0	0	0	0	0	1	0	0	0	1	1	1	KIRC
PDHB	0	0	0	0	1	0	0	0	0	1	1	1	LIHC
PDHB	0	0	0	0	1	0	0	0	0	1	1	1	SARC
PDHB	0	0	0	0	5	1	0	0	0	6	6	6	SKCM
PDHB	0	0	0	0	5	0	0	0	0	5	4	4	STAD
PDHB	0	0	0	0	14	1	0	0	0	15	13	13	UCEC
MTF1	0	0	0	0	8	0	0	0	0	8	8	8	BLCA
MTF1	1	0	0	0	5	1	0	0	0	7	6	6	BRCA
MTF1	0	0	0	0	4	0	0	0	0	4	4	4	CESC
MTF1	2	0	0	0	3	0	0	0	0	5	5	5	COAD
MTF1	0	0	0	0	6	0	0	0	0	6	4	4	GBM
MTF1	0	0	0	0	6	0	0	0	0	6	6	6	HNSC
MTF1	0	0	0	0	2	1	0	0	0	3	3	3	KIRC
MTF1	0	0	0	0	1	1	0	0	0	2	2	2	KIRP
MTF1	0	0	0	0	2	0	0	0	0	2	2	2	LIHC
MTF1	0	0	0	0	7	0	0	0	0	7	7	7	LUAD
MTF1	0	0	0	0	5	1	0	0	0	6	6	6	LUSC
MTF1	0	0	0	0	1	0	0	0	0	1	1	1	OV
MTF1	0	0	0	0	5	0	0	0	0	5	4	4	PRAD
MTF1	0	0	0	0	1	1	0	0	0	2	2	2	READ
MTF1	0	0	0	0	17	1	0	0	0	18	16	16	SKCM
MTF1	0	0	0	0	9	2	0	0	0	11	9	9	STAD
MTF1	0	0	0	0	1	0	0	0	0	1	1	1	THCA
MTF1	0	0	0	0	1	0	0	0	0	1	1	1	THYM
MTF1	1	2	0	0	41	2	0	0	0	46	34	34	UCEC
MTF1	0	0	0	0	1	0	0	0	0	1	1	1	UCS
GLS	0	0	0	0	4	0	0	0	0	4	4	4	BLCA
GLS	1	0	1	0	1	1	0	0	0	4	4	4	BRCA
GLS	0	0	0	0	2	0	0	0	0	2	2	2	CESC
GLS	0	1	0	0	2	1	0	2	0	6	5	5	COAD
GLS	0	0	0	0	1	0	0	0	0	1	1	1	DLBC
GLS	0	0	0	0	3	0	0	1	0	4	3	3	GBM
GLS	0	0	0	0	1	0	0	0	0	1	1	1	HNSC
GLS	0	0	0	0	1	0	0	0	0	1	1	1	KIRC
GLS	1	0	0	0	4	0	0	0	0	5	5	5	KIRP
GLS	0	0	0	0	1	1	0	0	0	2	2	2	LAML
GLS	0	0	0	0	1	0	0	0	0	1	1	1	LGG
GLS	0	0	0	0	1	0	0	0	0	1	1	1	LIHC
GLS	0	0	0	0	7	0	0	0	0	7	7	7	LUAD
GLS	0	0	0	0	8	0	0	0	0	8	7	7	LUSC
GLS	0	0	0	0	2	0	0	0	0	2	2	2	OV
GLS	0	0	0	0	1	0	0	0	0	1	1	1	PAAD
GLS	0	0	0	0	0	1	0	0	0	1	1	1	SARC
GLS	0	0	0	0	11	1	0	0	0	12	11	11	SKCM
GLS	1	0	0	0	6	0	0	2	0	9	6	6	STAD
GLS	0	0	1	0	24	2	0	2	0	29	22	22	UCEC
CDKN2A	1	0	0	0	0	0	0	0	0	1	1	1	ACC
CDKN2A	6	2	0	0	19	5	0	2	0	34	27	27	BLCA
CDKN2A	0	0	0	0	6	0	0	1	0	7	6	6	CESC
CDKN2A	0	0	0	0	2	0	0	0	0	2	2	2	CHOL
CDKN2A	0	0	0	0	1	0	0	0	0	1	1	1	COAD
CDKN2A	2	0	1	0	7	1	0	4	0	15	15	15	ESCA
CDKN2A	1	0	0	0	1	2	0	0	0	4	4	4	GBM
CDKN2A	14	6	2	0	22	67	0	12	0	123	104	104	HNSC
CDKN2A	0	0	0	0	0	1	0	0	0	1	1	1	KIRP
CDKN2A	0	0	0	0	2	1	0	0	0	3	3	3	LGG
CDKN2A	2	0	0	0	6	0	0	1	0	9	9	9	LIHC
CDKN2A	1	2	1	0	17	3	0	1	0	25	20	20	LUAD
CDKN2A	11	2	3	0	32	24	0	6	0	78	73	73	LUSC
CDKN2A	0	0	0	0	2	0	0	0	0	2	2	2	OV
CDKN2A	8	2	5	1	11	13	0	0	0	40	36	36	PAAD
CDKN2A	0	0	0	0	1	0	0	0	0	1	1	1	PCPG
CDKN2A	0	0	0	0	0	1	0	0	0	1	1	1	PRAD
CDKN2A	0	0	0	0	0	1	0	0	0	1	1	1	SARC
CDKN2A	6	2	2	0	23	23	0	7	0	63	61	61	SKCM
CDKN2A	2	2	1	0	11	6	0	0	0	22	18	18	STAD
CDKN2A	0	0	0	0	0	1	0	0	0	1	1	1	THCA
CDKN2A	0	1	0	0	7	0	0	2	0	10	8	8	UCEC
CDKN2A	0	0	0	0	1	0	0	0	0	1	1	1	UCS
ATP7A	0	0	0	0	6	1	0	0	0	7	7	7	BLCA
ATP7A	2	0	0	1	17	1	0	0	0	21	18	18	BRCA
ATP7A	0	0	0	0	7	0	0	0	0	7	6	6	CESC
ATP7A	0	3	0	0	18	2	0	0	0	23	21	21	COAD
ATP7A	0	0	0	0	4	0	0	0	0	4	4	4	GBM
ATP7A	0	0	0	0	11	0	0	0	0	11	10	10	HNSC
ATP7A	0	0	0	0	1	0	0	0	0	1	1	1	KICH
ATP7A	0	0	0	0	1	0	0	0	0	1	1	1	KIRC
ATP7A	0	0	0	0	2	0	0	0	0	2	2	2	KIRP
ATP7A	0	0	0	0	7	1	0	0	0	8	5	5	LGG
ATP7A	0	0	0	0	3	0	0	0	0	3	3	3	LIHC
ATP7A	1	0	0	0	28	2	0	0	0	31	27	27	LUAD
ATP7A	0	0	0	0	13	1	0	0	0	14	14	14	LUSC
ATP7A	0	0	0	0	3	0	0	0	0	3	3	3	OV
ATP7A	0	0	0	0	3	0	0	0	0	3	2	2	PAAD
ATP7A	0	0	0	0	1	0	0	0	0	1	1	1	PCPG
ATP7A	0	0	0	0	1	0	0	0	0	1	1	1	PRAD
ATP7A	0	0	0	0	2	0	0	0	0	2	2	2	READ
ATP7A	0	0	0	0	18	0	0	0	0	18	18	18	SKCM
ATP7A	0	0	0	0	18	2	0	0	0	20	16	16	STAD
ATP7A	1	0	0	0	0	0	0	0	0	1	1	1	THCA
ATP7A	1	0	0	0	96	7	0	3	0	107	54	54	UCEC
ATP7A	0	0	0	0	1	0	0	0	0	1	1	1	UCS
ATP7B	0	0	0	0	11	0	0	1	0	12	11	11	BLCA
ATP7B	0	0	0	0	8	0	0	1	0	9	9	9	BRCA
ATP7B	0	1	0	0	3	2	0	0	0	6	6	6	CESC
ATP7B	0	0	0	0	1	0	0	0	0	1	1	1	CHOL
ATP7B	0	0	0	0	16	0	0	0	0	16	13	13	COAD
ATP7B	0	0	0	0	3	0	0	0	0	3	3	3	ESCA
ATP7B	0	0	0	0	5	2	0	0	0	7	6	6	GBM
ATP7B	0	0	0	0	9	0	0	0	0	9	9	9	HNSC
ATP7B	0	0	0	0	4	0	0	0	0	4	4	4	KIRC
ATP7B	1	1	0	0	5	0	0	0	0	7	6	6	KIRP
ATP7B	0	0	0	0	2	0	0	0	0	2	2	2	LAML
ATP7B	0	0	0	0	3	1	0	0	0	4	3	3	LGG
ATP7B	0	0	0	0	2	0	0	0	0	2	1	1	LIHC
ATP7B	0	0	0	0	19	1	0	1	0	21	19	19	LUAD
ATP7B	0	0	0	0	9	0	0	0	0	9	9	9	LUSC
ATP7B	0	0	1	0	2	0	0	0	0	3	3	3	OV
ATP7B	0	0	0	0	0	1	0	0	0	1	1	1	PAAD
ATP7B	0	0	0	0	2	0	0	0	0	2	2	2	PRAD
ATP7B	0	0	0	0	4	0	0	0	0	4	2	2	READ
ATP7B	0	0	0	0	2	0	0	0	0	2	2	2	SARC
ATP7B	0	0	0	0	50	3	0	2	0	55	43	43	SKCM
ATP7B	0	0	0	0	21	3	0	0	0	24	17	17	STAD
ATP7B	0	0	0	0	1	0	0	0	0	1	1	1	TGCT
ATP7B	0	0	0	0	1	0	0	0	0	1	1	1	THCA
ATP7B	0	0	0	0	1	0	0	0	0	1	1	1	THYM
ATP7B	0	0	0	0	60	3	0	1	0	64	39	39	UCEC
ATP7B	0	0	0	0	1	0	0	0	0	1	1	1	UCS
SLC31A1	0	0	0	0	1	0	0	0	0	1	1	1	BLCA
SLC31A1	1	0	0	0	2	0	0	0	0	3	3	3	BRCA
SLC31A1	0	0	0	0	1	0	0	0	0	1	1	1	GBM
SLC31A1	0	1	0	0	0	0	0	0	0	1	1	1	KIRP
SLC31A1	0	0	0	0	3	0	0	0	0	3	3	3	LUSC
SLC31A1	0	0	0	0	1	0	0	0	0	1	1	1	OV
SLC31A1	0	0	0	0	1	0	0	0	0	1	1	1	PRAD
SLC31A1	0	0	0	0	3	0	0	0	0	3	3	3	READ
SLC31A1	0	0	0	0	5	0	0	0	0	5	4	4	SKCM
SLC31A1	0	0	0	0	1	0	0	0	0	1	1	1	STAD
SLC31A1	0	0	0	0	7	1	0	0	1	9	6	6	UCEC
DLST	0	0	0	0	1	0	0	0	0	1	1	1	ACC
DLST	0	0	0	0	1	0	0	0	0	1	1	1	BLCA
DLST	1	0	0	0	3	0	0	0	0	4	3	3	BRCA
DLST	0	0	0	0	3	0	0	0	0	3	2	2	CESC
DLST	2	0	0	0	4	0	0	0	0	6	5	5	COAD
DLST	0	0	0	0	3	0	0	0	0	3	2	2	GBM
DLST	0	0	0	0	4	2	0	0	0	6	5	5	HNSC
DLST	0	1	0	0	0	0	0	0	0	1	1	1	KIRC
DLST	0	0	0	0	2	0	0	0	0	2	2	2	LIHC
DLST	2	0	0	0	3	0	0	0	0	5	5	5	LUAD
DLST	0	0	0	0	2	0	0	0	0	2	2	2	LUSC
DLST	0	0	0	0	2	0	0	0	0	2	2	2	OV
DLST	0	0	0	0	1	0	0	0	0	1	1	1	READ
DLST	0	0	0	0	5	0	0	0	0	5	5	5	SKCM
DLST	2	0	0	0	5	0	0	0	0	7	7	7	STAD
DLST	1	1	1	0	22	0	0	0	0	25	22	22	UCEC
DLST	0	0	0	0	1	0	0	0	0	1	1	1	UCS
DBT	0	0	0	0	6	1	0	0	0	7	6	6	BLCA
DBT	0	0	0	0	1	0	0	0	0	1	1	1	BRCA
DBT	0	0	0	0	1	0	0	0	0	1	1	1	CESC
DBT	3	0	0	0	10	1	0	0	0	14	11	11	COAD
DBT	0	0	0	0	2	0	0	0	0	2	2	2	ESCA
DBT	0	0	0	0	1	0	0	0	0	1	1	1	GBM
DBT	1	0	0	0	6	0	0	0	0	7	6	6	HNSC
DBT	0	0	0	0	3	0	0	0	0	3	3	3	KIRP
DBT	0	0	1	0	1	0	0	0	0	2	2	2	LGG
DBT	0	0	0	0	2	0	0	0	0	2	2	2	LIHC
DBT	0	0	0	0	6	1	0	0	0	7	7	7	LUAD
DBT	0	0	0	0	2	0	0	0	0	2	2	2	LUSC
DBT	0	0	0	0	1	0	0	0	0	1	1	1	PAAD
DBT	0	0	0	0	1	0	0	0	0	1	1	1	SARC
DBT	0	0	0	0	6	1	0	0	0	7	6	6	SKCM
DBT	2	0	0	0	2	0	0	0	0	4	4	4	STAD
DBT	0	0	0	0	2	0	0	0	0	2	1	1	THCA
DBT	0	0	0	0	17	0	0	0	0	17	15	15	UCEC
GCSH	0	0	0	0	2	1	0	0	0	3	2	2	BLCA
GCSH	0	0	0	0	1	0	0	0	0	1	1	1	HNSC
GCSH	0	0	0	0	0	0	0	1	0	1	1	1	KIRC
GCSH	0	0	0	0	1	0	0	0	0	1	1	1	KIRP
GCSH	0	0	0	0	1	0	0	0	0	1	1	1	LUAD
GCSH	0	0	0	0	1	3	0	0	0	4	4	4	SKCM
GCSH	0	0	0	0	1	0	0	0	0	1	1	1	STAD
GCSH	0	0	0	0	10	0	0	0	0	10	8	8	UCEC
LIPT2	0	0	0	0	2	0	0	0	0	2	2	2	CESC
LIPT2	0	0	0	0	1	0	0	0	0	1	1	1	ESCA
LIPT2	0	0	0	0	3	0	0	0	0	3	3	3	UCEC
