# Supplementary material for: Pan-cancer analysis of cuproptosis regulation patterns and identification of mTOR-target responder in clear cell renal cell carcinoma
Source: Biol Direct. 2022 Oct 8;17:28. doi: 10.1186/s13062-022-00340-y (PMC9548146; doi:10.1186/s13062-022-00340-y)
Supplement: Supplementary file 17 — Additional file 17: Table S4. Differentially expressed CRGs in pan-cancer. [file 13062_2022_340_MOESM17_ESM.xlsx]

## Sheet: Supplementary Table 4
Supplementary Table 4
Differentially expressed CRGs in pan-cancer
Symbol	log2FC	t	p.Value	adj.p.Val	B	CancerType
GCSH	0.66976	2.49864	0.0133542	0.206083	-2.93084	PAAD
ATP7B	1.31591	2.27221	0.0242451	0.206083	-3.35852	PAAD
GLS	-0.446672	-1.38995	0.166245	0.866246	-4.65538	PAAD
LIPT1	-0.2017	-1.02132	0.30846	0.866246	-5.0169	PAAD
LIAS	0.168534	0.787756	0.431865	0.866246	-5.18949	PAAD
LIPT2	0.263491	0.770569	0.441963	0.866246	-5.20045	PAAD
SLC31A1	0.200639	0.72055	0.472112	0.866246	-5.23097	PAAD
MTF1	-0.158976	-0.701542	0.483862	0.866246	-5.24203	PAAD
DLST	0.107295	0.669412	0.504082	0.866246	-5.26006	PAAD
PDHB	-0.0983116	-0.623264	0.533893	0.866246	-5.2845	PAAD
CDKN2A	-0.526352	-0.469651	0.639167	0.866246	-5.3533	PAAD
DLD	-0.0729074	-0.445346	0.6566	0.866246	-5.36242	PAAD
ATP7A	-0.107691	-0.380755	0.70383	0.866246	-5.38431	PAAD
DLAT	0.0714161	0.367896	0.713379	0.866246	-5.38826	PAAD
DBT	-0.0366025	-0.168702	0.866219	0.921729	-5.43213	PAAD
PDHA1	0.027616	0.167059	0.867509	0.921729	-5.43236	PAAD
FDX1	0.000769647	0.00394944	0.996853	0.996853	-5.44381	PAAD
FDX1	-1.62786	-3.81335	0.000170936	0.00290592	0.55215	SARC
DLD	-1.25262	-3.35006	0.000926606	0.00714875	-0.982791	SARC
GCSH	-1.75716	-3.25994	0.00126154	0.00714875	-1.26033	SARC
PDHB	-1.13347	-3.1524	0.00180732	0.0076811	-1.58242	SARC
GLS	-1.57669	-2.77645	0.00589141	0.0200308	-2.62925	SARC
CDKN2A	5.36601	2.70949	0.00718223	0.0203497	-2.80262	SARC
DBT	-0.910764	-2.46645	0.0142855	0.0316792	-3.39822	SARC
LIAS	-0.966616	-2.42665	0.0159129	0.0316792	-3.49068	SARC
DLST	-0.896447	-2.40708	0.0167714	0.0316792	-3.5356	SARC
PDHA1	-0.885026	-2.021	0.0442946	0.0753009	-4.35057	SARC
DLAT	-0.716121	-1.88209	0.0609296	0.094164	-4.61015	SARC
LIPT2	-0.965533	-1.71241	0.0880025	0.12467	-4.90283	SARC
ATP7B	-1.3856	-1.38552	0.167069	0.218475	-5.39029	SARC
ATP7A	0.469706	0.902063	0.36785	0.414579	-5.92486	SARC
MTF1	0.335624	0.89824	0.369881	0.414579	-5.9282	SARC
LIPT1	-0.408062	-0.860694	0.390192	0.414579	-5.96019	SARC
SLC31A1	0.0489046	0.0946214	0.924688	0.924688	-6.31531	SARC
LIPT2	0.943193	4.90778	1.31e-06	2.23e-05	4.93868	BLCA
MTF1	-0.480384	-3.36329	0.00083901	0.00670861	-1.09023	BLCA
DLST	-0.358322	-3.21242	0.00141494	0.00670861	-1.56584	BLCA
ATP7A	-0.589812	-3.1801	0.0015785	0.00670861	-1.66501	BLCA
CDKN2A	2.34958	2.88973	0.00405044	0.0137715	-2.5131	BLCA
DLD	-0.31462	-2.66439	0.00800219	0.0226729	-3.11742	BLCA
SLC31A1	0.323755	2.03837	0.042123	0.102299	-4.54592	BLCA
LIPT1	-0.222788	-1.70297	0.0892942	0.18975	-5.15779	BLCA
LIAS	-0.228672	-1.62978	0.10388	0.196217	-5.27695	BLCA
GCSH	0.242682	1.51486	0.130541	0.221919	-5.45359	BLCA
PDHB	-0.156716	-1.43902	0.15087	0.233162	-5.56317	BLCA
DBT	-0.177884	-1.1985	0.231382	0.327792	-5.8738	BLCA
GLS	-0.213893	-1.10788	0.26853	0.351154	-5.97623	BLCA
DLAT	-0.0904755	-0.730929	0.465219	0.564909	-6.31633	BLCA
ATP7B	-0.227032	-0.67568	0.499606	0.566221	-6.3545	BLCA
PDHA1	0.0249017	0.19661	0.844226	0.89699	-6.55984	BLCA
FDX1	0.00428442	0.0260079	0.979263	0.979263	-6.57851	BLCA
GLS	-2.5549	-10.5265	4.84e-20	8.23e-19	34.839	GBM
SLC31A1	1.32634	7.19819	2.21e-11	1.87e-10	15.1492	GBM
LIPT1	1.12078	4.9826	1.61e-06	9.1e-06	4.22324	GBM
GCSH	1.08894	4.59812	8.59e-06	3.51e-05	2.60929	GBM
ATP7B	-1.41546	-4.55446	1.03e-05	3.51e-05	2.43224	GBM
FDX1	0.914561	4.45576	1.56e-05	4.42e-05	2.0368	GBM
PDHA1	-0.569613	-3.65811	0.000343946	0.000835297	-0.901292	GBM
ATP7A	0.781804	3.45	0.000716003	0.00152151	-1.58821	GBM
DLST	0.506224	2.80474	0.00565689	0.0106852	-3.49289	GBM
DBT	-0.349659	-2.4961	0.0135645	0.0230596	-4.27804	GBM
LIPT2	0.463399	1.90472	0.0586018	0.0905664	-5.54311	GBM
CDKN2A	2.32984	1.80568	0.0728385	0.103188	-5.72335	GBM
PDHB	-0.162719	-0.951069	0.342996	0.418096	-6.88863	GBM
DLD	0.158358	0.93936	0.348954	0.418096	-6.89965	GBM
MTF1	-0.203484	-0.901052	0.368908	0.418096	-6.93479	GBM
LIAS	-0.0125181	-0.0633206	0.94959	0.954884	-7.33854	GBM
DLAT	0.00777011	0.0566635	0.954884	0.954884	-7.33894	GBM
DBT	-1.24977	-6.31976	2.15e-09	3.66e-08	11.0112	ESCA
PDHB	-0.704702	-4.9275	1.94e-06	1.65e-05	4.45593	ESCA
GLS	0.940107	3.74967	0.000241236	0.001367	-0.113335	ESCA
PDHA1	-0.606903	-3.31972	0.00109889	0.00467028	-1.52112	ESCA
LIAS	-0.563945	-3.23624	0.00145146	0.00493496	-1.77711	ESCA
ATP7A	-0.442539	-2.43681	0.0158307	0.0448537	-3.92858	ESCA
FDX1	-0.419203	-2.03653	0.043222	0.104968	-4.79325	ESCA
DLST	-0.214083	-1.57501	0.117081	0.230398	-5.60612	ESCA
ATP7B	-0.813507	-1.4894	0.138203	0.230398	-5.73478	ESCA
MTF1	-0.273105	-1.48223	0.140097	0.230398	-5.74523	ESCA
SLC31A1	-0.258887	-1.44543	0.150145	0.230398	-5.79813	ESCA
DLD	-0.240742	-1.40224	0.162634	0.230398	-5.85856	ESCA
GCSH	0.278815	1.32347	0.187425	0.245095	-5.96415	ESCA
DLAT	-0.174069	-1.0786	0.282266	0.342751	-6.25409	ESCA
LIPT2	0.305408	0.983529	0.326721	0.370284	-6.35096	ESCA
LIPT1	-0.16219	-0.939392	0.348839	0.370642	-6.39292	ESCA
CDKN2A	0.640991	0.723471	0.470368	0.470368	-6.57069	ESCA
DLST	-0.454291	-5.53142	5.68e-08	9.66e-07	7.86194	STAD
DBT	-0.480546	-5.20608	3.06e-07	2.6e-06	6.25252	STAD
PDHB	-0.404058	-5.009	8.16e-07	4.62e-06	5.31907	STAD
CDKN2A	1.70656	4.06969	5.65e-05	0.000240216	1.31556	STAD
GLS	0.559599	3.71044	0.000235528	0.000800794	-0.014389	STAD
LIAS	-0.376736	-3.62755	0.000322346	0.000913313	-0.305012	STAD
LIPT2	0.500238	2.96332	0.00322143	0.00782346	-2.40928	STAD
ATP7B	0.621328	2.52968	0.0117916	0.0250571	-3.56362	STAD
ATP7A	-0.245415	-2.26974	0.0237438	0.0448494	-4.17091	STAD
MTF1	-0.162744	-1.86008	0.0635919	0.108106	-4.99741	STAD
DLD	-0.125376	-1.26489	0.206633	0.319342	-5.91005	STAD
GCSH	0.139632	1.08504	0.278543	0.394603	-6.11801	STAD
DLAT	0.0689975	0.706876	0.480046	0.627753	-6.4519	STAD
FDX1	-0.0663723	-0.583261	0.560039	0.654433	-6.53057	STAD
SLC31A1	0.0710501	0.557573	0.577441	0.654433	-6.54503	STAD
PDHA1	-0.0298741	-0.289702	0.772191	0.820453	-6.65703	STAD
LIPT1	-0.00932831	-0.0978112	0.92213	0.92213	-6.69375	STAD
MTF1	-0.665686	-7.82395	2.94e-14	2.76e-13	21.6993	COAD
CDKN2A	2.055	7.80951	3.25e-14	2.76e-13	21.599	COAD
DLST	-0.523359	-6.46092	2.42e-10	1.37e-09	12.9051	COAD
DLD	-0.421431	-5.80328	1.14e-08	4.84e-08	9.17085	COAD
FDX1	-0.40642	-5.31862	1.56e-07	5.31e-07	6.6441	COAD
DBT	-0.463207	-4.95835	9.67e-07	2.74e-06	4.89384	COAD
GCSH	0.597776	4.91787	1.18e-06	2.86e-06	4.7041	COAD
ATP7B	0.583474	4.49855	8.47e-06	1.8e-05	2.82273	COAD
LIPT2	0.433306	4.10254	4.75e-05	8.97e-05	1.18845	COAD
PDHB	-0.248753	-3.52508	0.000461199	0.000784038	-0.940639	COAD
DLAT	-0.27351	-3.38192	0.000774694	0.00119725	-1.42109	COAD
LIAS	-0.20348	-2.30465	0.0215843	0.0305778	-4.418	COAD
GLS	0.265223	2.15533	0.0315996	0.0413225	-4.74593	COAD
SLC31A1	-0.0760078	-1.05335	0.292675	0.355392	-6.49428	COAD
LIPT1	0.0552383	0.653018	0.514037	0.582575	-6.83345	COAD
ATP7A	-0.0479428	-0.405855	0.685018	0.727832	-6.96351	COAD
PDHA1	-0.0186693	-0.190464	0.849021	0.849021	-7.02736	COAD
CDKN2A	2.28036	4.42706	1.65e-05	0.000281254	2.64907	READ
DBT	-0.679909	-3.91212	0.000129625	0.00103751	0.731349	READ
DLST	-0.573508	-3.77699	0.000215623	0.00103751	0.260812	READ
DLD	-0.566283	-3.74348	0.00024412	0.00103751	0.146296	READ
ATP7B	1.06486	3.58636	0.000432051	0.00146897	-0.378957	READ
PDHB	-0.434461	-3.23346	0.00145532	0.0041234	-1.48709	READ
MTF1	-0.463835	-2.76879	0.00621662	0.0150975	-2.78942	READ
DLAT	-0.4111	-2.56373	0.0111736	0.023744	-3.30544	READ
FDX1	-0.339864	-2.21177	0.0282435	0.0533488	-4.1047	READ
LIPT2	0.441751	2.09951	0.0371681	0.0631857	-4.33621	READ
LIAS	-0.351282	-1.82588	0.0695285	0.107453	-4.85228	READ
PDHA1	0.294973	1.55666	0.121311	0.171858	-5.29224	READ
ATP7A	-0.309348	-1.44781	0.149413	0.193509	-5.45079	READ
GCSH	0.351694	1.41309	0.15936	0.193509	-5.49901	READ
GLS	0.253549	1.07321	0.284617	0.322566	-5.91028	READ
SLC31A1	-0.151105	-0.90049	0.369065	0.392131	-6.07674	READ
LIPT1	-0.108838	-0.595319	0.552379	0.552379	-6.30015	READ
CDKN2A	3.80181	14.0963	2.78e-37	4.73e-36	73.8181	LIHC
DBT	-1.18883	-10.9852	7.09e-25	6.02e-24	45.4529	LIHC
SLC31A1	-1.13402	-10.4415	7.22e-23	4.09e-22	40.8713	LIHC
GCSH	-0.930085	-7.50026	3.76e-13	1.6e-12	18.7758	LIHC
FDX1	-0.78009	-6.908	1.81e-11	6.14e-11	14.9756	LIHC
DLST	-0.414218	-4.70751	3.4e-06	9.64e-06	3.16667	LIHC
ATP7B	-0.7114	-4.44864	1.11e-05	2.68e-05	2.03741	LIHC
GLS	0.779509	4.25379	2.59e-05	5.5e-05	1.22584	LIHC
DLD	-0.378507	-4.19274	3.36e-05	6.34e-05	0.978448	LIHC
PDHB	-0.222256	-2.9015	0.00390713	0.00664212	-3.46568	LIHC
ATP7A	0.215847	2.03411	0.0425617	0.0657771	-5.57509	LIHC
PDHA1	-0.141101	-1.80275	0.0721374	0.102195	-6.01514	LIHC
DLAT	0.164272	1.51612	0.130234	0.170306	-6.48771	LIHC
LIPT1	0.107331	1.45521	0.14635	0.177711	-6.57773	LIHC
LIAS	-0.0651686	-0.720178	0.471812	0.534721	-7.37479	LIHC
MTF1	0.0130632	0.156961	0.87535	0.930059	-7.62165	LIHC
LIPT2	-0.00735267	-0.0625014	0.950193	0.950193	-7.63202	LIHC
CDKN2A	4.18895	13.2052	3.64e-32	6.19e-31	62.21	KIRP
DBT	-1.10198	-10.7208	3.68e-23	3.13e-22	41.6341	KIRP
FDX1	-1.05549	-9.01232	1.77e-17	1e-16	28.6841	KIRP
ATP7A	-0.916634	-8.07211	1.36e-14	5.77e-14	22.1296	KIRP
SLC31A1	-0.826198	-6.2489	1.3e-09	4.41e-09	10.8743	KIRP
MTF1	-0.552117	-5.77325	1.82e-08	5.15e-08	8.30124	KIRP
DLST	-0.484065	-4.86828	1.76e-06	4.27e-06	3.87341	KIRP
LIPT2	-0.449834	-4.25949	2.69e-05	5.71e-05	1.2623	KIRP
DLAT	-0.452639	-4.07972	5.68e-05	0.000107265	0.550624	KIRP
PDHB	-0.359601	-3.84542	0.000144821	0.000246196	-0.335273	KIRP
GLS	-0.300535	-2.01812	0.0444009	0.0686196	-5.54378	KIRP
LIPT1	-0.147384	-1.64832	0.100253	0.142026	-6.21497	KIRP
GCSH	0.17621	1.3224	0.186966	0.244494	-6.69599	KIRP
LIAS	-0.0593021	-0.615225	0.538837	0.654302	-7.37918	KIRP
ATP7B	0.0639936	0.493298	0.622135	0.705086	-7.44673	KIRP
PDHA1	-0.0373659	-0.302768	0.762261	0.771146	-7.52256	KIRP
DLD	-0.0366567	-0.291119	0.771146	0.771146	-7.52602	KIRP
DBT	-1.89209	-10.2379	1.32e-13	1.8e-12	20.7101	CHOL
SLC31A1	-2.80196	-10.093	2.11e-13	1.8e-12	20.243	CHOL
FDX1	-2.23772	-9.8189	5.16e-13	2.92e-12	19.3528	CHOL
GCSH	-2.7629	-9.42411	1.9e-12	8.05e-12	18.055	CHOL
PDHB	-1.37958	-9.13179	5.02e-12	1.71e-11	17.0826	CHOL
GLS	1.94004	7.99045	2.45e-10	6.95e-10	13.206	CHOL
CDKN2A	3.13556	5.42857	1.9e-06	4.61e-06	4.33049	CHOL
ATP7A	1.06572	5.00167	8.19e-06	1.74e-05	2.89561	CHOL
DLST	-0.76716	-4.50217	4.36e-05	8.23e-05	1.26464	CHOL
DLD	-0.832447	-4.244	0.00010118	0.000172007	0.448072	CHOL
ATP7B	-2.04333	-4.05999	0.000182349	0.000281812	-0.120761	CHOL
MTF1	0.685251	3.90671	0.000295501	0.000418627	-0.585248	CHOL
PDHA1	-0.631599	-2.71526	0.00920601	0.0120386	-3.82508	CHOL
LIAS	-0.56948	-2.64487	0.0110449	0.0134117	-3.99153	CHOL
DLAT	0.116914	0.581622	0.563573	0.638716	-7.136	CHOL
LIPT2	-0.120638	-0.452401	0.65304	0.693855	-7.20353	CHOL
LIPT1	-0.0292739	-0.180946	0.85718	0.85718	-7.2907	CHOL
CDKN2A	1.38035	8.07871	4.13e-15	7.02e-14	23.596	PRAD
ATP7B	0.602859	5.06614	5.54e-07	4.71e-06	5.39938	PRAD
FDX1	-0.279145	-3.90913	0.000104131	0.000590076	0.419662	PRAD
SLC31A1	-0.316375	-3.56106	0.000401212	0.00170515	-0.841557	PRAD
DLST	-0.103865	-2.85283	0.00449539	0.0152843	-3.05898	PRAD
DLAT	-0.151556	-2.59461	0.0097211	0.0275431	-3.7493	PRAD
DLD	-0.121263	-2.4303	0.0154034	0.0374083	-4.15531	PRAD
GLS	-0.156592	-2.20078	0.0281644	0.0598494	-4.6789	PRAD
GCSH	0.14042	1.93014	0.0541006	0.10219	-5.23069	PRAD
LIPT2	0.110908	1.62628	0.10446	0.171396	-5.76511	PRAD
ATP7A	-0.134591	-1.5967	0.110904	0.171396	-5.81231	PRAD
LIPT1	0.116757	1.49129	0.136455	0.189492	-5.97351	PRAD
LIAS	-0.0820047	-1.45983	0.144905	0.189492	-6.01952	PRAD
MTF1	-0.0669819	-1.15572	0.248293	0.301499	-6.41391	PRAD
DBT	-0.0522806	-0.709808	0.478122	0.541872	-6.827	PRAD
PDHB	0.032932	0.640532	0.522092	0.543487	-6.87349	PRAD
PDHA1	-0.0309246	-0.607925	0.543487	0.543487	-6.89373	PRAD
PDHB	-0.917688	-13.0346	5.35e-34	9.1e-33	66.2976	HNSC
DLAT	-0.794745	-8.80077	1.8e-17	1.53e-16	28.6176	HNSC
GLS	0.804074	6.83044	2.27e-11	1.29e-10	14.8052	HNSC
FDX1	-0.556314	-6.6629	6.58e-11	2.8e-10	13.7631	HNSC
DLD	-0.50155	-6.40219	3.31e-10	1.12e-09	12.1854	HNSC
LIAS	-0.607917	-6.25909	7.85e-10	2.22e-09	11.3424	HNSC
DBT	-0.419408	-5.62155	3.02e-08	7.35e-08	7.78969	HNSC
MTF1	-0.547055	-5.59667	3.46e-08	7.36e-08	7.65793	HNSC
ATP7B	-0.975736	-5.37357	1.15e-07	2.16e-07	6.49939	HNSC
PDHA1	-0.459114	-5.2765	1.9e-07	3.24e-07	6.00854	HNSC
ATP7A	-0.605006	-4.98658	8.27e-07	1.28e-06	4.59077	HNSC
LIPT1	-0.360753	-4.38309	1.4e-05	1.99e-05	1.87598	HNSC
CDKN2A	1.65274	3.30168	0.00102403	0.00133911	-2.16385	HNSC
SLC31A1	-0.172637	-1.97863	0.0483609	0.0587239	-5.60705	HNSC
DLST	-0.129845	-1.85429	0.064237	0.0728019	-5.84353	HNSC
GCSH	-0.138304	-1.28381	0.199753	0.212237	-6.73371	HNSC
LIPT2	-0.00353978	-0.0245683	0.980408	0.980408	-7.55555	HNSC
GCSH	0.952064	10.1408	2.27e-22	3.87e-21	39.912	LUAD
CDKN2A	2.08557	6.89584	1.39e-11	1.18e-10	15.4873	LUAD
FDX1	-0.414373	-5.3401	1.33e-07	6.98e-07	6.57712	LUAD
DLAT	0.357948	5.30023	1.64e-07	6.98e-07	6.37538	LUAD
LIAS	0.380336	4.56146	6.19e-06	2.11e-05	2.88902	LUAD
MTF1	-0.316441	-4.45815	9.91e-06	2.81e-05	2.44008	LUAD
SLC31A1	-0.298832	-3.94849	8.82e-05	0.000214287	0.366822	LUAD
PDHA1	0.231312	3.5701	0.000386194	0.000820662	-1.01806	LUAD
LIPT2	0.211609	1.99226	0.0468069	0.0796893	-5.33244	LUAD
DBT	-0.141464	-1.99164	0.046876	0.0796893	-5.33368	LUAD
ATP7B	-0.329719	-1.91013	0.056605	0.0874804	-5.49121	LUAD
GLS	-0.258693	-1.55832	0.119698	0.169572	-6.09651	LUAD
LIPT1	0.0898785	1.29839	0.194665	0.254561	-6.46547	LUAD
DLST	-0.0469687	-0.795827	0.426456	0.517839	-6.98923	LUAD
ATP7A	-0.0602475	-0.691422	0.489575	0.554852	-7.06658	LUAD
DLD	0.0371392	0.543376	0.587078	0.62377	-7.15768	LUAD
PDHB	0.0263842	0.418458	0.675766	0.675766	-7.21757	LUAD
GCSH	1.27211	11.9608	1.79e-29	3.04e-28	56.0117	LUSC
GLS	-0.925535	-8.60608	7.91e-17	6.73e-16	27.2216	LUSC
LIPT2	1.07037	8.04798	5.2e-15	2.95e-14	23.1015	LUSC
PDHA1	0.523891	7.09816	3.91e-12	1.66e-11	16.5996	LUSC
CDKN2A	2.8047	6.35061	4.49e-10	1.53e-09	11.9625	LUSC
FDX1	-0.465524	-5.78427	1.22e-08	3.46e-08	8.74698	LUSC
ATP7B	-0.964795	-5.67843	2.2e-08	5.08e-08	8.1754	LUSC
PDHB	-0.331193	-5.66362	2.39e-08	5.08e-08	8.09617	LUSC
DLD	0.412543	5.34346	1.34e-07	2.52e-07	6.42861	LUSC
SLC31A1	-0.459264	-5.28871	1.78e-07	3.02e-07	6.15214	LUSC
MTF1	-0.422466	-4.88999	1.32e-06	2.05e-06	4.21708	LUSC
LIAS	0.344893	4.07537	5.27e-05	7.47e-05	0.700108	LUSC
ATP7A	-0.320533	-3.64266	0.000295309	0.000386173	-0.923272	LUSC
DLAT	0.261676	3.61858	0.000323478	0.000392795	-1.00853	LUSC
DBT	0.115266	1.59486	0.111317	0.126159	-6.20279	LUSC
DLST	-0.0928312	-1.36546	0.172667	0.183459	-6.54052	LUSC
LIPT1	0.00166001	0.0203271	0.98379	0.98379	-7.46969	LUSC
CDKN2A	3.92618	10.5017	9.5e-24	1.62e-22	43.0288	UCEC
SLC31A1	0.959157	9.03249	2.43e-18	2.07e-17	30.7405	UCEC
LIPT1	-0.606923	-6.06597	2.36e-09	1.34e-08	10.4562	UCEC
LIAS	-0.548958	-5.47726	6.43e-08	2.73e-07	7.25076	UCEC
ATP7B	1.00957	5.06733	5.42e-07	1.84e-06	5.19323	UCEC
GLS	-0.919326	-4.95642	9.42e-07	2.67e-06	4.66167	UCEC
PDHA1	0.543777	4.83127	1.74e-06	4.22e-06	4.07488	UCEC
LIPT2	0.626691	4.65203	4.07e-06	8.65e-06	3.25862	UCEC
MTF1	-0.391898	-4.03563	6.17e-05	0.000105747	0.671896	UCEC
PDHB	0.293795	4.03368	6.22e-05	0.000105747	0.664278	UCEC
ATP7A	-0.506789	-3.96951	8.1e-05	0.000125177	0.414971	UCEC
FDX1	0.266766	3.04154	0.00245933	0.00348405	-2.76188	UCEC
DLST	-0.191695	-2.31918	0.0207293	0.0271075	-4.66938	UCEC
DLAT	0.201303	1.8958	0.0584801	0.0710115	-5.55268	UCEC
DLD	0.0604368	0.581486	0.561137	0.635956	-7.17123	UCEC
GCSH	-0.0829953	-0.509298	0.610736	0.648907	-7.21048	UCEC
DBT	-0.00738841	-0.086451	0.931138	0.931138	-7.3361	UCEC
CDKN2A	2.72361	11.9652	1.51e-29	2.56e-28	56.1797	THCA
GCSH	-1.10116	-10.3035	6.42e-23	5.45e-22	41.0665	THCA
MTF1	-0.543518	-10.1421	2.61e-22	1.48e-21	39.6778	THCA
ATP7B	-0.968625	-9.19171	7.46e-19	3.17e-18	31.8185	THCA
FDX1	-0.563618	-8.97021	4.4e-18	1.5e-17	30.0679	THCA
LIPT2	-0.653068	-8.63923	5.88e-17	1.67e-16	27.5119	THCA
DBT	-0.39742	-6.76335	3.39e-11	8.24e-11	14.4839	THCA
LIPT1	-0.359211	-6.7255	4.32e-11	9.17e-11	14.2481	THCA
LIAS	-0.255511	-4.98791	8.15e-07	1.54e-06	4.68378	THCA
DLD	-0.31849	-4.67895	3.62e-06	6.15e-06	3.25233	THCA
GLS	0.241791	2.62191	0.00898098	0.0138797	-4.05881	THCA
DLST	0.11175	2.56129	0.0106885	0.015142	-4.21383	THCA
DLAT	-0.138303	-2.42239	0.0157342	0.0205754	-4.55566	THCA
SLC31A1	-0.13694	-2.13542	0.0331589	0.0402643	-5.2027	THCA
PDHB	0.0738013	2.01235	0.0446595	0.0506141	-5.45562	THCA
PDHA1	-0.0611355	-0.967732	0.333595	0.354445	-7.00307	THCA
ATP7A	-0.0234243	-0.386644	0.699166	0.699166	-7.39564	THCA
LIAS	0.609512	1.98604	0.0492484	0.520489	-4.47801	THYM
CDKN2A	1.67909	1.76068	0.0807741	0.520489	-4.51157	THYM
MTF1	-0.424734	-1.46563	0.145295	0.520489	-4.54993	THYM
GCSH	0.754623	1.35359	0.178346	0.520489	-4.56278	THYM
LIPT1	0.411828	1.3533	0.178439	0.520489	-4.56281	THYM
FDX1	0.362962	1.29043	0.199317	0.520489	-4.5696	THYM
PDHA1	0.504776	1.24822	0.214319	0.520489	-4.57399	THYM
ATP7A	-0.510631	-0.997941	0.320264	0.605921	-4.59711	THYM
GLS	-0.387408	-0.996869	0.320782	0.605921	-4.5972	THYM
DLST	-0.237946	-0.764539	0.446008	0.715964	-4.61416	THYM
ATP7B	-0.547505	-0.735768	0.463271	0.715964	-4.61596	THYM
DBT	-0.136878	-0.583245	0.560794	0.789777	-4.62434	THYM
LIPT2	0.192508	0.520071	0.603947	0.789777	-4.62725	THYM
SLC31A1	-0.0782392	-0.202915	0.839536	0.964794	-4.63685	THYM
DLD	-0.0431873	-0.123385	0.902003	0.964794	-4.63793	THYM
PDHB	0.030491	0.115747	0.908041	0.964794	-4.63801	THYM
DLAT	-0.00520844	-0.0207148	0.983507	0.983507	-4.63856	THYM
CDKN2A	7.07626	8.62818	3.33e-16	5.67e-15	26.139	CESC
LIPT1	-1.08056	-3.77638	0.000190821	0.00162198	-0.0977607	CESC
SLC31A1	0.891633	2.45822	0.0145111	0.0822295	-4.05809	CESC
PDHA1	0.605882	1.94281	0.0529468	0.225024	-5.16954	CESC
LIPT2	0.675514	1.40686	0.160473	0.445395	-6.05495	CESC
DLAT	0.456579	1.2803	0.201398	0.445395	-6.22326	CESC
LIAS	-0.452637	-1.24476	0.214162	0.445395	-6.26771	CESC
DBT	0.331442	1.18118	0.238441	0.445395	-6.34413	CESC
GLS	-0.559533	-1.14856	0.251626	0.445395	-6.3818	CESC
PDHB	-0.338359	-1.12374	0.261997	0.445395	-6.40976	CESC
MTF1	0.280058	0.853049	0.394293	0.609361	-6.67528	CESC
ATP7B	-0.774494	-0.63355	0.526843	0.703267	-6.83742	CESC
FDX1	-0.230529	-0.616843	0.537793	0.703267	-6.84781	CESC
DLST	-0.0815684	-0.291583	0.770801	0.935972	-6.99479	CESC
GCSH	0.0607654	0.145977	0.884035	0.942404	-7.0265	CESC
ATP7A	0.0634881	0.142259	0.886968	0.942404	-7.02703	CESC
DLD	-0.0213426	-0.0714632	0.943075	0.943075	-7.03457	CESC
CDKN2A	5.78824	32.1754	1.22e-133	2.07e-132	294.654	KIRC
DBT	-1.5426	-25.7104	2.24e-99	1.91e-98	215.801	KIRC
PDHB	-1.18695	-20.2944	2.16e-70	1.23e-69	149.135	KIRC
FDX1	-1.13358	-17.9634	2.97e-58	1.26e-57	121.236	KIRC
PDHA1	-1.19406	-17.6693	9.46e-57	3.21e-56	117.784	KIRC
DLST	-0.954609	-15.1358	3.47e-44	9.82e-44	88.931	KIRC
DLD	-1.01315	-13.7514	1.1e-37	2.68e-37	74.0128	KIRC
GLS	-0.97133	-11.8388	2.94e-29	6.26e-29	54.7067	KIRC
DLAT	-0.777443	-11.7196	9.32e-29	1.76e-28	53.5606	KIRC
SLC31A1	-0.797868	-10.0726	3.51e-22	5.96e-22	38.5284	KIRC
GCSH	-0.583782	-6.4867	1.81e-10	2.8e-10	11.9106	KIRC
MTF1	-0.372503	-5.91324	5.58e-09	7.91e-09	8.56204	KIRC
ATP7A	-0.287467	-3.85612	0.000127414	0.000166618	-1.10496	KIRC
ATP7B	0.194278	1.88888	0.0593816	0.0721062	-6.67866	KIRC
LIPT1	-0.0295187	-0.50799	0.611643	0.693196	-8.33037	KIRC
LIAS	-0.00953018	-0.162773	0.870751	0.925173	-8.44626	KIRC
LIPT2	-0.00283014	-0.0405705	0.967652	0.967652	-8.4587	KIRC
FDX1	-6.00837	-7.42467	4.13e-12	7.02e-11	17.0062	PCPG
DBT	-1.88266	-6.23912	2.97e-09	2.53e-08	10.5908	PCPG
DLST	-1.19814	-5.16542	6.23e-07	3.53e-06	5.41939	PCPG
DLD	-1.29288	-4.69948	5.11e-06	2.17e-05	3.39914	PCPG
GLS	-1.28471	-4.43698	1.57e-05	5.34e-05	2.32681	PCPG
ATP7A	1.23082	3.30292	0.00115061	0.00326006	-1.70986	PCPG
SLC31A1	1.66105	2.96229	0.00345876	0.00839984	-2.71918	PCPG
PDHA1	-0.605671	-2.43968	0.015653	0.0309781	-4.07186	PCPG
PDHB	-0.676371	-2.42222	0.0164001	0.0309781	-4.11283	PCPG
GCSH	-0.574683	-2.32	0.0214431	0.0364533	-4.34725	PCPG
MTF1	-0.745008	-2.20536	0.0286739	0.0443142	-4.59882	PCPG
LIPT1	-0.292607	-1.06838	0.286753	0.406233	-6.42444	PCPG
DLAT	-0.235242	-0.808703	0.419735	0.548884	-6.66626	PCPG
ATP7B	0.334245	0.668484	0.504666	0.612809	-6.76922	PCPG
LIAS	-0.0831063	-0.319691	0.749567	0.849509	-6.9408	PCPG
LIPT2	0.0962561	0.22133	0.825082	0.876649	-6.96732	PCPG
CDKN2A	0.0790115	0.106289	0.91547	0.91547	-6.98611	PCPG
DLST	-0.501261	-13.0883	1.04e-36	1.77e-35	72.3941	BRCA
LIPT1	-0.564013	-12.7262	6.49e-35	5.52e-34	68.2943	BRCA
LIAS	-0.626938	-11.4554	6.39e-29	3.62e-28	54.6156	BRCA
CDKN2A	1.83519	11.1787	1.11e-27	4.72e-27	51.7894	BRCA
FDX1	-0.419056	-7.35667	3.46e-13	1.18e-12	18.8632	BRCA
MTF1	-0.34492	-6.47811	1.35e-10	3.82e-10	13.0289	BRCA
DBT	-0.318834	-6.43923	1.73e-10	4.19e-10	12.7866	BRCA
DLD	-0.2882	-5.93934	3.73e-09	7.93e-09	9.79323	BRCA
GCSH	-0.360716	-5.21226	2.19e-07	4.14e-07	5.84851	BRCA
ATP7A	-0.372276	-4.86355	1.3e-06	2.22e-06	4.13106	BRCA
GLS	-0.364743	-4.49543	7.61e-06	1.18e-05	2.44223	BRCA
PDHA1	-0.241894	-4.27091	2.1e-05	2.97e-05	1.47529	BRCA
SLC31A1	0.24193	4.07034	5e-05	6.54e-05	0.652163	BRCA
ATP7B	0.497659	3.6334	0.000291406	0.00035385	-1.00735	BRCA
DLAT	-0.14767	-2.65822	0.00795881	0.00901998	-4.04401	BRCA
PDHB	0.0921781	1.85243	0.0642069	0.0682198	-5.85016	BRCA
LIPT2	-0.0678203	-0.918838	0.358363	0.358363	-7.13912	BRCA
CDKN2A	4.14817	9.9516	2.82e-16	4.8e-15	26.4835	KICH
DLD	0.907436	6.75691	1.25e-09	1.06e-08	11.3556	KICH
LIAS	0.623228	6.27951	1.1e-08	6.23e-08	9.21735	KICH
ATP7A	1.25203	6.19864	1.58e-08	6.69e-08	8.86107	KICH
GLS	-1.07699	-6.14985	1.97e-08	6.69e-08	8.64706	KICH
LIPT1	-0.752336	-5.71884	1.31e-07	3.73e-07	6.78846	KICH
PDHA1	0.698256	5.25895	9.34e-07	2.27e-06	4.87757	KICH
MTF1	-0.508202	-4.9696	3.08e-06	6.1e-06	3.71932	KICH
DLAT	0.766981	4.95811	3.23e-06	6.1e-06	3.67408	KICH
DLST	0.604855	4.79034	6.34e-06	1.08e-05	3.0207	KICH
LIPT2	0.799631	4.30441	4.17e-05	6.44e-05	1.20722	KICH
SLC31A1	0.59464	4.13288	7.88e-05	0.000111635	0.597508	KICH
DBT	-0.432649	-3.77902	0.000278978	0.000364818	-0.605388	KICH
PDHB	0.233509	2.03554	0.0446663	0.0542377	-5.2439	KICH
GCSH	0.195299	1.67882	0.0965738	0.10945	-5.88614	KICH
ATP7B	0.231151	1.37089	0.173736	0.183962	-6.34679	KICH
FDX1	0.217566	1.33869	0.183962	0.183962	-6.38982	KICH
