# Supplementary material for: Pan-cancer analysis of cuproptosis regulation patterns and identification of mTOR-target responder in clear cell renal cell carcinoma
Source: Biol Direct. 2022 Oct 8;17:28. doi: 10.1186/s13062-022-00340-y (PMC9548146; doi:10.1186/s13062-022-00340-y)
Supplement: Supplementary file 18 — Additional file 18: Table S5. Subtype distribution of CRGs in multiple cancers. [file 13062_2022_340_MOESM18_ESM.xlsx]

## Sheet: Supplementary Table 5
Supplementary Table 5
Subtype distribution of CRGs in multiple cancers
cancertype	symbol	pval	Subtype1	Subtype2	Subtype3	Subtype4	Subtype5	Subtype6
BLCA	ATP7A	0.148461	Non-Papillary (440/148)	Papillary (420/66)
BLCA	ATP7B	0.0562975	Non-Papillary (210/148)	Papillary (110/66)
BLCA	CDKN2A	0.557311	Non-Papillary (1000/148)	Papillary (1000/66)
BLCA	DBT	0.20993	Non-Papillary (750/148)	Papillary (670/66)
BLCA	DLAT	0.0367974	Non-Papillary (850/148)	Papillary (800/66)
BLCA	DLD	0.0430253	Non-Papillary (1900/148)	Papillary (1700/66)
BLCA	DLST	0.327647	Non-Papillary (2200/148)	Papillary (2000/66)
BLCA	FDX1	0.907705	Non-Papillary (640/148)	Papillary (600/66)
BLCA	GCSH	0.0323069	Non-Papillary (27/148)	Papillary (20/66)
BLCA	GLS	0.172657	Non-Papillary (1400/148)	Papillary (1200/66)
BLCA	LIAS	0.883125	Non-Papillary (170/148)	Papillary (170/66)
BLCA	LIPT1	0.0824547	Non-Papillary (91/148)	Papillary (100/66)
BLCA	LIPT2	0.635149	Non-Papillary (37/148)	Papillary (38/66)
BLCA	MTF1	0.00347512	Non-Papillary (520/148)	Papillary (420/66)
BLCA	PDHA1	0.45651	Non-Papillary (1700/148)	Papillary (1800/66)
BLCA	PDHB	0.117698	Non-Papillary (1200/148)	Papillary (1200/66)
BLCA	SLC31A1	0.000605781	Non-Papillary (1300/148)	Papillary (1000/66)
BRCA	ATP7A	1.15825e-14	Basal (450/140)	Her2 (710/67)	LumA (730/420)	LumB (630/193)	Normal_like (700/23)
BRCA	ATP7B	7.37532e-43	Basal (120/140)	Her2 (550/67)	LumA (750/420)	LumB (690/193)	Normal_like (350/23)
BRCA	CDKN2A	2.12425e-17	Basal (990/140)	Her2 (260/67)	LumA (110/420)	LumB (150/193)	Normal_like (220/23)
BRCA	DBT	0.584007	Basal (780/140)	Her2 (770/67)	LumA (810/420)	LumB (810/193)	Normal_like (830/23)
BRCA	DLAT	1.27193e-14	Basal (1300/140)	Her2 (1200/67)	LumA (880/420)	LumB (1000/193)	Normal_like (1000/23)
BRCA	DLD	1.41814e-10	Basal (2200/140)	Her2 (2000/67)	LumA (1700/420)	LumB (1900/193)	Normal_like (1600/23)
BRCA	DLST	2.50329e-06	Basal (1800/140)	Her2 (2300/67)	LumA (1900/420)	LumB (2000/193)	Normal_like (2000/23)
BRCA	FDX1	4.0865e-14	Basal (440/140)	Her2 (420/67)	LumA (350/420)	LumB (290/193)	Normal_like (470/23)
BRCA	GCSH	7.23549e-12	Basal (39/140)	Her2 (15/67)	LumA (17/420)	LumB (20/193)	Normal_like (21/23)
BRCA	GLS	1.3865e-15	Basal (2900/140)	Her2 (1200/67)	LumA (1100/420)	LumB (1100/193)	Normal_like (1900/23)
BRCA	LIAS	4.32435e-18	Basal (130/140)	Her2 (130/67)	LumA (180/420)	LumB (180/193)	Normal_like (180/23)
BRCA	LIPT1	4.2192e-05	Basal (110/140)	Her2 (110/67)	LumA (120/420)	LumB (100/193)	Normal_like (120/23)
BRCA	LIPT2	0.188738	Basal (22/140)	Her2 (22/67)	LumA (21/420)	LumB (25/193)	Normal_like (23/23)
BRCA	MTF1	0.402919	Basal (690/140)	Her2 (640/67)	LumA (650/420)	LumB (630/193)	Normal_like (670/23)
BRCA	PDHA1	1.93464e-27	Basal (2100/140)	Her2 (1800/67)	LumA (1100/420)	LumB (1300/193)	Normal_like (1500/23)
BRCA	PDHB	9.14218e-28	Basal (1000/140)	Her2 (1200/67)	LumA (1500/420)	LumB (1500/193)	Normal_like (1100/23)
BRCA	SLC31A1	5.94267e-13	Basal (1900/140)	Her2 (2500/67)	LumA (1400/420)	LumB (1600/193)	Normal_like (1700/23)
COAD	ATP7A	0.91445	MSI-H (300/6)	MSI-L (350/6)	MSS (320/15)
COAD	ATP7B	0.331884	MSI-H (410/6)	MSI-L (710/6)	MSS (540/15)
COAD	CDKN2A	0.659299	MSI-H (510/6)	MSI-L (180/6)	MSS (130/15)
COAD	DBT	0.4139	MSI-H (410/6)	MSI-L (540/6)	MSS (510/15)
COAD	DLAT	0.744316	MSI-H (1200/6)	MSI-L (1500/6)	MSS (1500/15)
COAD	DLD	0.164841	MSI-H (2500/6)	MSI-L (2300/6)	MSS (3000/15)
COAD	DLST	0.173406	MSI-H (3500/6)	MSI-L (2500/6)	MSS (2800/15)
COAD	FDX1	0.830283	MSI-H (670/6)	MSI-L (600/6)	MSS (650/15)
COAD	GCSH	0.280536	MSI-H (38/6)	MSI-L (34/6)	MSS (49/15)
COAD	GLS	0.0558271	MSI-H (1600/6)	MSI-L (1500/6)	MSS (2100/15)
COAD	LIAS	0.0679314	MSI-H (250/6)	MSI-L (200/6)	MSS (290/15)
COAD	LIPT1	0.996208	MSI-H (120/6)	MSI-L (120/6)	MSS (120/15)
COAD	LIPT2	0.0932699	MSI-H (37/6)	MSI-L (26/6)	MSS (38/15)
COAD	MTF1	0.239101	MSI-H (380/6)	MSI-L (460/6)	MSS (330/15)
COAD	PDHA1	0.0341734	MSI-H (2200/6)	MSI-L (2500/6)	MSS (3400/15)
COAD	PDHB	0.705345	MSI-H (1300/6)	MSI-L (1300/6)	MSS (1400/15)
COAD	SLC31A1	0.167292	MSI-H (2200/6)	MSI-L (1500/6)	MSS (1800/15)
GBM	ATP7A	1.1475e-05	Classical (210/43)	G-CIMP (270/8)	Mesenchymal (320/55)	Neural (240/28)	Proneural (290/31)
GBM	ATP7B	0.00198747	Classical (93/43)	G-CIMP (120/8)	Mesenchymal (77/55)	Neural (78/28)	Proneural (120/31)
GBM	CDKN2A	0.00613017	Classical (280/43)	G-CIMP (1200/8)	Mesenchymal (890/55)	Neural (370/28)	Proneural (1100/31)
GBM	DBT	0.117423	Classical (560/43)	G-CIMP (620/8)	Mesenchymal (540/55)	Neural (620/28)	Proneural (570/31)
GBM	DLAT	0.0426371	Classical (950/43)	G-CIMP (1000/8)	Mesenchymal (930/55)	Neural (970/28)	Proneural (840/31)
GBM	DLD	3.1521e-05	Classical (2000/43)	G-CIMP (1500/8)	Mesenchymal (2100/55)	Neural (2100/28)	Proneural (1700/31)
GBM	DLST	0.31842	Classical (2000/43)	G-CIMP (1800/8)	Mesenchymal (1800/55)	Neural (1900/28)	Proneural (1800/31)
GBM	FDX1	0.00357938	Classical (500/43)	G-CIMP (540/8)	Mesenchymal (540/55)	Neural (650/28)	Proneural (470/31)
GBM	GCSH	0.00194434	Classical (9.9/43)	G-CIMP (6.1/8)	Mesenchymal (5.6/55)	Neural (8.8/28)	Proneural (8.1/31)
GBM	GLS	0.286009	Classical (880/43)	G-CIMP (970/8)	Mesenchymal (1000/55)	Neural (1100/28)	Proneural (900/31)
GBM	LIAS	0.00943935	Classical (200/43)	G-CIMP (230/8)	Mesenchymal (200/55)	Neural (260/28)	Proneural (180/31)
GBM	LIPT1	0.0648689	Classical (140/43)	G-CIMP (160/8)	Mesenchymal (150/55)	Neural (200/28)	Proneural (150/31)
GBM	LIPT2	0.149355	Classical (21/43)	G-CIMP (23/8)	Mesenchymal (22/55)	Neural (28/28)	Proneural (22/31)
GBM	MTF1	0.648226	Classical (430/43)	G-CIMP (450/8)	Mesenchymal (460/55)	Neural (410/28)	Proneural (430/31)
GBM	PDHA1	0.00733579	Classical (1300/43)	G-CIMP (1700/8)	Mesenchymal (1300/55)	Neural (1200/28)	Proneural (1300/31)
GBM	PDHB	0.0422288	Classical (1400/43)	G-CIMP (1600/8)	Mesenchymal (1400/55)	Neural (1700/28)	Proneural (1400/31)
GBM	SLC31A1	0.0174513	Classical (1200/43)	G-CIMP (1200/8)	Mesenchymal (1400/55)	Neural (1400/28)	Proneural (1200/31)
HNSC	ATP7A	0.877106	Negative (470/66)	Positive (440/23)
HNSC	ATP7B	0.490922	Negative (77/66)	Positive (92/23)
HNSC	CDKN2A	1.02239e-09	Negative (430/66)	Positive (2600/23)
HNSC	DBT	0.00228389	Negative (660/66)	Positive (860/23)
HNSC	DLAT	0.000302773	Negative (990/66)	Positive (730/23)
HNSC	DLD	0.767827	Negative (1900/66)	Positive (1700/23)
HNSC	DLST	0.107988	Negative (2700/66)	Positive (2400/23)
HNSC	FDX1	0.00611933	Negative (390/66)	Positive (330/23)
HNSC	GCSH	0.0135287	Negative (5.8/66)	Positive (4.2/23)
HNSC	GLS	0.175654	Negative (1800/66)	Positive (1400/23)
HNSC	LIAS	0.00577905	Negative (140/66)	Positive (170/23)
HNSC	LIPT1	0.00141695	Negative (69/66)	Positive (89/23)
HNSC	LIPT2	0.313696	Negative (22/66)	Positive (26/23)
HNSC	MTF1	0.34625	Negative (910/66)	Positive (810/23)
HNSC	PDHA1	0.00788466	Negative (1400/66)	Positive (1800/23)
HNSC	PDHB	0.00201453	Negative (820/66)	Positive (1100/23)
HNSC	SLC31A1	0.274903	Negative (1600/66)	Positive (1500/23)
KIRC	ATP7A	1.61978e-27	1 (700/147)	2 (490/90)	3 (620/94)	4 (430/86)
KIRC	ATP7B	2.45205e-12	1 (560/147)	2 (420/90)	3 (330/94)	4 (400/86)
KIRC	CDKN2A	5.10654e-14	1 (72/147)	2 (140/90)	3 (170/94)	4 (150/86)
KIRC	DBT	1.47584e-21	1 (820/147)	2 (580/90)	3 (610/94)	4 (600/86)
KIRC	DLAT	4.55289e-16	1 (1200/147)	2 (830/90)	3 (990/94)	4 (1000/86)
KIRC	DLD	2.3852e-09	1 (2100/147)	2 (1600/90)	3 (1800/94)	4 (2100/86)
KIRC	DLST	1.14046e-12	1 (2700/147)	2 (2100/90)	3 (2100/94)	4 (2200/86)
KIRC	FDX1	2.03241e-06	1 (560/147)	2 (480/90)	3 (480/94)	4 (590/86)
KIRC	GCSH	5.91656e-07	1 (35/147)	2 (29/90)	3 (25/94)	4 (44/86)
KIRC	GLS	0.000163532	1 (5400/147)	2 (4500/90)	3 (4300/94)	4 (4900/86)
KIRC	LIAS	0.0497068	1 (230/147)	2 (240/90)	3 (210/94)	4 (230/86)
KIRC	LIPT1	0.000364679	1 (130/147)	2 (150/90)	3 (130/94)	4 (150/86)
KIRC	LIPT2	1.2441e-05	1 (40/147)	2 (38/90)	3 (39/94)	4 (49/86)
KIRC	MTF1	1.16897e-36	1 (570/147)	2 (410/90)	3 (520/94)	4 (350/86)
KIRC	PDHA1	2.7601e-05	1 (1600/147)	2 (1600/90)	3 (1400/94)	4 (1800/86)
KIRC	PDHB	0.00028106	1 (870/147)	2 (870/90)	3 (920/94)	4 (1000/86)
KIRC	SLC31A1	9.77422e-16	1 (1100/147)	2 (710/90)	3 (1000/94)	4 (930/86)
LUAD	ATP7A	0.0163201	1 (610/22)	2 (510/32)	3 (580/51)	4 (630/32)	5 (700/52)	6 (510/41)
LUAD	ATP7B	5.4709e-05	1 (200/22)	2 (560/32)	3 (110/51)	4 (330/32)	5 (170/52)	6 (210/41)
LUAD	CDKN2A	1.2152e-05	1 (100/22)	2 (180/32)	3 (550/51)	4 (250/32)	5 (430/52)	6 (470/41)
LUAD	DBT	0.000134973	1 (800/22)	2 (720/32)	3 (630/51)	4 (760/32)	5 (720/52)	6 (560/41)
LUAD	DLAT	0.0013174	1 (1300/22)	2 (1500/32)	3 (1300/51)	4 (1300/32)	5 (1100/52)	6 (1200/41)
LUAD	DLD	0.0133805	1 (1600/22)	2 (1500/32)	3 (1600/51)	4 (1500/32)	5 (1300/52)	6 (1800/41)
LUAD	DLST	0.00510183	1 (2700/22)	2 (2800/32)	3 (2200/51)	4 (2400/32)	5 (2000/52)	6 (2300/41)
LUAD	FDX1	0.41397	1 (690/22)	2 (670/32)	3 (610/51)	4 (690/32)	5 (710/52)	6 (720/41)
LUAD	GCSH	0.0238559	1 (16/22)	2 (20/32)	3 (21/51)	4 (13/32)	5 (11/52)	6 (18/41)
LUAD	GLS	2.52916e-11	1 (1200/22)	2 (2500/32)	3 (5600/51)	4 (3600/32)	5 (4500/52)	6 (2500/41)
LUAD	LIAS	0.0222553	1 (250/22)	2 (150/32)	3 (180/51)	4 (210/32)	5 (160/52)	6 (190/41)
LUAD	LIPT1	0.495709	1 (120/22)	2 (120/32)	3 (120/51)	4 (110/32)	5 (130/52)	6 (110/41)
LUAD	LIPT2	0.000101792	1 (38/22)	2 (46/32)	3 (22/51)	4 (26/32)	5 (29/52)	6 (27/41)
LUAD	MTF1	0.00542407	1 (430/22)	2 (530/32)	3 (510/51)	4 (440/32)	5 (560/52)	6 (520/41)
LUAD	PDHA1	0.318738	1 (1300/22)	2 (1300/32)	3 (1100/51)	4 (1100/32)	5 (1200/52)	6 (1100/41)
LUAD	PDHB	0.00574562	1 (1600/22)	2 (1200/32)	3 (1200/51)	4 (1300/32)	5 (1100/52)	6 (1200/41)
LUAD	SLC31A1	0.000518973	1 (1300/22)	2 (1500/32)	3 (1800/51)	4 (1600/32)	5 (2000/52)	6 (1700/41)
LUSC	ATP7A	0.00777526	basal (410/43)	classical (570/65)	primitive (480/27)	secretory (440/44)
LUSC	ATP7B	0.0251548	basal (92/43)	classical (84/65)	primitive (240/27)	secretory (120/44)
LUSC	CDKN2A	0.132764	basal (950/43)	classical (960/65)	primitive (980/27)	secretory (600/44)
LUSC	DBT	0.77583	basal (760/43)	classical (740/65)	primitive (790/27)	secretory (730/44)
LUSC	DLAT	0.0491071	basal (1100/43)	classical (1100/65)	primitive (1300/27)	secretory (990/44)
LUSC	DLD	4.5477e-05	basal (1900/43)	classical (2400/65)	primitive (2000/27)	secretory (1800/44)
LUSC	DLST	0.00444655	basal (2800/43)	classical (2300/65)	primitive (2300/27)	secretory (2400/44)
LUSC	FDX1	0.403372	basal (610/43)	classical (580/65)	primitive (760/27)	secretory (620/44)
LUSC	GCSH	0.034963	basal (35/43)	classical (46/65)	primitive (44/27)	secretory (31/44)
LUSC	GLS	0.0102959	basal (1800/43)	classical (1500/65)	primitive (1400/27)	secretory (2000/44)
LUSC	LIAS	0.896834	basal (170/43)	classical (160/65)	primitive (150/27)	secretory (160/44)
LUSC	LIPT1	0.181351	basal (120/43)	classical (120/65)	primitive (150/27)	secretory (110/44)
LUSC	LIPT2	0.0123825	basal (43/43)	classical (56/65)	primitive (62/27)	secretory (40/44)
LUSC	MTF1	5.7257e-05	basal (610/43)	classical (400/65)	primitive (500/27)	secretory (510/44)
LUSC	PDHA1	0.0448784	basal (1300/43)	classical (1500/65)	primitive (1500/27)	secretory (1300/44)
LUSC	PDHB	0.168613	basal (920/43)	classical (920/65)	primitive (1100/27)	secretory (980/44)
LUSC	SLC31A1	0.00949766	basal (1400/43)	classical (1800/65)	primitive (1500/27)	secretory (1700/44)
STAD	ATP7A	0.0730715	CIN (520/138)	EBV (540/25)	GS (550/54)	MSI (450/60)
STAD	ATP7B	0.765322	CIN (830/138)	EBV (1000/25)	GS (780/54)	MSI (770/60)
STAD	CDKN2A	1.30965e-11	CIN (900/138)	EBV (88/25)	GS (200/54)	MSI (230/60)
STAD	DBT	4.1775e-05	CIN (610/138)	EBV (520/25)	GS (680/54)	MSI (720/60)
STAD	DLAT	8.04055e-09	CIN (1200/138)	EBV (1200/25)	GS (970/54)	MSI (1500/60)
STAD	DLD	5.7599e-05	CIN (1800/138)	EBV (1700/25)	GS (1600/54)	MSI (2200/60)
STAD	DLST	1.1822e-06	CIN (1600/138)	EBV (1400/25)	GS (1700/54)	MSI (2000/60)
STAD	FDX1	0.00134592	CIN (660/138)	EBV (720/25)	GS (530/54)	MSI (680/60)
STAD	GCSH	5.79069e-06	CIN (12/138)	EBV (10/25)	GS (7.9/54)	MSI (12/60)
STAD	GLS	0.000183789	CIN (2500/138)	EBV (1500/25)	GS (1800/54)	MSI (1700/60)
STAD	LIAS	2.0203e-05	CIN (150/138)	EBV (190/25)	GS (160/54)	MSI (200/60)
STAD	LIPT1	0.674507	CIN (120/138)	EBV (110/25)	GS (120/54)	MSI (110/60)
STAD	LIPT2	5.52357e-07	CIN (93/138)	EBV (100/25)	GS (66/54)	MSI (59/60)
STAD	MTF1	0.450156	CIN (570/138)	EBV (550/25)	GS (610/54)	MSI (560/60)
STAD	PDHA1	0.0287317	CIN (1900/138)	EBV (1800/25)	GS (1600/54)	MSI (1900/60)
STAD	PDHB	0.011017	CIN (860/138)	EBV (770/25)	GS (890/54)	MSI (990/60)
STAD	SLC31A1	5.86315e-08	CIN (1700/138)	EBV (1700/25)	GS (1300/54)	MSI (2000/60)
