# Supplementary material for: Pan-cancer analysis of cuproptosis regulation patterns and identification of mTOR-target responder in clear cell renal cell carcinoma
Source: Biol Direct. 2022 Oct 8;17:28. doi: 10.1186/s13062-022-00340-y (PMC9548146; doi:10.1186/s13062-022-00340-y)
Supplement: Supplementary file 19 — Additional file 19: Table S6. CEScore in pan-cancer. [file 13062_2022_340_MOESM19_ESM.xlsx]

## Sheet: Supplementary Table 6
Supplementary Table 6
CEScore in pan-cancer
Sample	CEScore	SampleTypetype	CancerType
TCGA-OR-A5JP-01A	1.83317	Primary Tumor	ACC
TCGA-OR-A5JE-01A	1.78461	Primary Tumor	ACC
TCGA-OR-A5JG-01A	1.80011	Primary Tumor	ACC
TCGA-OR-A5L9-01A	1.59872	Primary Tumor	ACC
TCGA-OR-A5JR-01A	1.86076	Primary Tumor	ACC
TCGA-OR-A5KU-01A	1.67228	Primary Tumor	ACC
TCGA-OR-A5LS-01A	1.77423	Primary Tumor	ACC
TCGA-OR-A5J7-01A	1.79546	Primary Tumor	ACC
TCGA-OR-A5JQ-01A	1.72734	Primary Tumor	ACC
TCGA-OR-A5JS-01A	1.74095	Primary Tumor	ACC
TCGA-OR-A5JL-01A	1.83686	Primary Tumor	ACC
TCGA-OR-A5LC-01A	1.60392	Primary Tumor	ACC
TCGA-OR-A5K2-01A	1.80419	Primary Tumor	ACC
TCGA-P6-A5OG-01A	1.64562	Primary Tumor	ACC
TCGA-OR-A5JW-01A	1.73322	Primary Tumor	ACC
TCGA-OR-A5JZ-01A	1.76798	Primary Tumor	ACC
TCGA-OR-A5J8-01A	1.55562	Primary Tumor	ACC
TCGA-OR-A5K5-01A	1.70512	Primary Tumor	ACC
TCGA-OR-A5KV-01A	1.80369	Primary Tumor	ACC
TCGA-OR-A5L4-01A	1.82868	Primary Tumor	ACC
TCGA-OR-A5KX-01A	1.78545	Primary Tumor	ACC
TCGA-OR-A5K1-01A	1.7925	Primary Tumor	ACC
TCGA-OR-A5JO-01A	1.68863	Primary Tumor	ACC
TCGA-OR-A5LG-01A	1.66078	Primary Tumor	ACC
TCGA-OR-A5LO-01A	1.74063	Primary Tumor	ACC
TCGA-OR-A5JB-01A	1.62453	Primary Tumor	ACC
TCGA-OR-A5JV-01A	1.8242	Primary Tumor	ACC
TCGA-OR-A5LJ-01A	1.63533	Primary Tumor	ACC
TCGA-OR-A5LA-01A	1.74918	Primary Tumor	ACC
TCGA-OR-A5KY-01A	1.77914	Primary Tumor	ACC
TCGA-OR-A5KO-01A	1.71829	Primary Tumor	ACC
TCGA-OR-A5L6-01A	1.74443	Primary Tumor	ACC
TCGA-OR-A5KZ-01A	1.6546	Primary Tumor	ACC
TCGA-OR-A5J5-01A	1.59255	Primary Tumor	ACC
TCGA-OR-A5LB-01A	1.71649	Primary Tumor	ACC
TCGA-OR-A5LT-01A	1.75787	Primary Tumor	ACC
TCGA-OR-A5LD-01A	1.67561	Primary Tumor	ACC
TCGA-OR-A5J2-01A	1.7074	Primary Tumor	ACC
TCGA-OR-A5LE-01A	1.89145	Primary Tumor	ACC
TCGA-OR-A5K4-01A	1.88962	Primary Tumor	ACC
TCGA-OR-A5K6-01A	1.75104	Primary Tumor	ACC
TCGA-OR-A5JY-01A	1.8361	Primary Tumor	ACC
TCGA-OR-A5JT-01A	1.83004	Primary Tumor	ACC
TCGA-OR-A5KW-01A	1.74773	Primary Tumor	ACC
TCGA-PK-A5H8-01A	1.74522	Primary Tumor	ACC
TCGA-OR-A5JX-01A	1.65087	Primary Tumor	ACC
TCGA-OR-A5LK-01A	1.64955	Primary Tumor	ACC
TCGA-P6-A5OF-01A	1.68358	Primary Tumor	ACC
TCGA-OR-A5JM-01A	1.76538	Primary Tumor	ACC
TCGA-OR-A5JI-01A	1.71735	Primary Tumor	ACC
TCGA-OR-A5JC-01A	1.73298	Primary Tumor	ACC
TCGA-OR-A5LP-01A	1.72265	Primary Tumor	ACC
TCGA-OR-A5L8-01A	1.7126	Primary Tumor	ACC
TCGA-OR-A5JD-01A	1.76885	Primary Tumor	ACC
TCGA-OR-A5LM-01A	1.80577	Primary Tumor	ACC
TCGA-PK-A5HA-01A	1.65951	Primary Tumor	ACC
TCGA-OR-A5JF-01A	1.77502	Primary Tumor	ACC
TCGA-OR-A5LH-01A	1.83501	Primary Tumor	ACC
TCGA-OR-A5KT-01A	1.70866	Primary Tumor	ACC
TCGA-OR-A5LN-01A	1.64818	Primary Tumor	ACC
TCGA-PK-A5HB-01A	1.77715	Primary Tumor	ACC
TCGA-OR-A5L3-01A	1.7794	Primary Tumor	ACC
TCGA-OR-A5JJ-01A	1.73305	Primary Tumor	ACC
TCGA-OR-A5K8-01A	1.70519	Primary Tumor	ACC
TCGA-OR-A5JA-01A	1.71048	Primary Tumor	ACC
TCGA-OR-A5K0-01A	1.7156	Primary Tumor	ACC
TCGA-OR-A5J9-01A	1.75894	Primary Tumor	ACC
TCGA-OR-A5J1-01A	1.76973	Primary Tumor	ACC
TCGA-OU-A5PI-01A	1.77222	Primary Tumor	ACC
TCGA-OR-A5K9-01A	1.75859	Primary Tumor	ACC
TCGA-PA-A5YG-01A	1.77259	Primary Tumor	ACC
TCGA-PK-A5H9-01A	1.83984	Primary Tumor	ACC
TCGA-OR-A5LR-01A	1.76285	Primary Tumor	ACC
TCGA-OR-A5JK-01A	1.70352	Primary Tumor	ACC
TCGA-OR-A5J6-01A	1.80809	Primary Tumor	ACC
TCGA-OR-A5LL-01A	1.7352	Primary Tumor	ACC
TCGA-OR-A5K3-01A	1.8614	Primary Tumor	ACC
TCGA-OR-A5J3-01A	1.72019	Primary Tumor	ACC
TCGA-OR-A5L5-01A	1.76922	Primary Tumor	ACC
TCGA-YC-A9TC-01A	1.60015	Primary Tumor	BLCA
TCGA-FD-A3SS-01A	1.72417	Primary Tumor	BLCA
TCGA-UY-A78K-01A	1.59014	Primary Tumor	BLCA
TCGA-GC-A3WC-01A	1.7543	Primary Tumor	BLCA
TCGA-DK-A1A3-01A	1.60143	Primary Tumor	BLCA
TCGA-GC-A6I3-01A	1.49342	Primary Tumor	BLCA
TCGA-XF-AAMJ-01A	1.59245	Primary Tumor	BLCA
TCGA-GC-A6I1-01A	1.64896	Primary Tumor	BLCA
TCGA-ZF-A9RL-01A	1.57729	Primary Tumor	BLCA
TCGA-CF-A5U8-01A	1.59031	Primary Tumor	BLCA
TCGA-E7-A6MF-01A	1.61647	Primary Tumor	BLCA
TCGA-BT-A20R-01A	1.64705	Primary Tumor	BLCA
TCGA-H4-A2HQ-01A	1.54478	Primary Tumor	BLCA
TCGA-GV-A3QH-01A	1.47495	Primary Tumor	BLCA
TCGA-E7-A4XJ-01A	1.65449	Primary Tumor	BLCA
TCGA-XF-A8HE-01A	1.54606	Primary Tumor	BLCA
TCGA-XF-A9T0-01A	1.48673	Primary Tumor	BLCA
TCGA-FD-A5BT-01A	1.5098	Primary Tumor	BLCA
TCGA-G2-AA3C-01A	1.52548	Primary Tumor	BLCA
TCGA-BL-A3JM-01A	1.68883	Primary Tumor	BLCA
TCGA-XF-AAN3-01A	1.62437	Primary Tumor	BLCA
TCGA-FD-A3SR-01A	1.47733	Primary Tumor	BLCA
TCGA-4Z-AA89-01A	1.56752	Primary Tumor	BLCA
TCGA-G2-A2EO-01A	1.71141	Primary Tumor	BLCA
TCGA-KQ-A41R-01A	1.49897	Primary Tumor	BLCA
TCGA-BT-A20V-01A	1.54085	Primary Tumor	BLCA
TCGA-4Z-AA81-01A	1.64654	Primary Tumor	BLCA
TCGA-GV-A3QK-01B	1.51592	Primary Tumor	BLCA
TCGA-FD-A62S-01A	1.41136	Primary Tumor	BLCA
TCGA-YF-AA3M-01A	1.66978	Primary Tumor	BLCA
TCGA-FD-A3B5-01A	1.53497	Primary Tumor	BLCA
TCGA-FD-A3SM-01A	1.46768	Primary Tumor	BLCA
TCGA-GU-A42P-01A	1.61315	Primary Tumor	BLCA
TCGA-BT-A20T-01A	1.43502	Primary Tumor	BLCA
TCGA-UY-A78L-01A	1.67764	Primary Tumor	BLCA
TCGA-XF-AAN0-01A	1.58599	Primary Tumor	BLCA
TCGA-E7-A7DV-01A	1.70886	Primary Tumor	BLCA
TCGA-BT-A20J-01A	1.49275	Primary Tumor	BLCA
TCGA-GC-A3OO-01A	1.69789	Primary Tumor	BLCA
TCGA-XF-A9ST-01A	1.86879	Primary Tumor	BLCA
TCGA-FJ-A3ZF-01A	1.62835	Primary Tumor	BLCA
TCGA-YC-A89H-01A	1.70401	Primary Tumor	BLCA
TCGA-K4-A5RI-01A	1.62656	Primary Tumor	BLCA
TCGA-DK-A1AD-01A	1.74096	Primary Tumor	BLCA
TCGA-G2-A2EK-01A	1.65172	Primary Tumor	BLCA
TCGA-E5-A2PC-01A	1.50558	Primary Tumor	BLCA
TCGA-C4-A0F1-01A	1.60775	Primary Tumor	BLCA
TCGA-DK-A3IL-01A	1.6222	Primary Tumor	BLCA
TCGA-FD-A43N-01A	1.52312	Primary Tumor	BLCA
TCGA-BL-A13J-01A	1.51536	Primary Tumor	BLCA
TCGA-FD-A3SO-01A	1.70133	Primary Tumor	BLCA
TCGA-XF-A8HD-01A	1.63863	Primary Tumor	BLCA
TCGA-BT-A20X-01A	1.58449	Primary Tumor	BLCA
TCGA-ZF-AA52-01A	1.55354	Primary Tumor	BLCA
TCGA-SY-A9G0-01A	1.57514	Primary Tumor	BLCA
TCGA-GV-A3JW-01A	1.58875	Primary Tumor	BLCA
TCGA-FD-A3N6-01A	1.67377	Primary Tumor	BLCA
TCGA-CU-A5W6-01A	1.49937	Primary Tumor	BLCA
TCGA-DK-A2I4-01A	1.59266	Primary Tumor	BLCA
TCGA-DK-AA6M-01A	1.59555	Primary Tumor	BLCA
TCGA-4Z-AA7Y-01A	1.65383	Primary Tumor	BLCA
TCGA-DK-A3WY-01A	1.50662	Primary Tumor	BLCA
TCGA-E7-A3X6-01A	1.47255	Primary Tumor	BLCA
TCGA-ZF-A9R0-01A	1.36922	Primary Tumor	BLCA
TCGA-DK-A3IQ-01A	1.39857	Primary Tumor	BLCA
TCGA-ZF-AA56-01A	1.56407	Primary Tumor	BLCA
TCGA-CU-A3QU-01A	1.66964	Primary Tumor	BLCA
TCGA-FD-A6TI-01A	1.73997	Primary Tumor	BLCA
TCGA-XF-A9T3-01A	1.53605	Primary Tumor	BLCA
TCGA-FD-A3B3-01A	1.64623	Primary Tumor	BLCA
TCGA-YF-AA3L-01A	1.56031	Primary Tumor	BLCA
TCGA-DK-AA76-01A	1.58221	Primary Tumor	BLCA
TCGA-GU-AATQ-01A	1.55318	Primary Tumor	BLCA
TCGA-FD-A5C1-01A	1.624	Primary Tumor	BLCA
TCGA-4Z-AA7O-01A	1.54423	Primary Tumor	BLCA
TCGA-UY-A9PB-01A	1.62293	Primary Tumor	BLCA
TCGA-DK-A3X1-01A	1.68788	Primary Tumor	BLCA
TCGA-DK-A1AC-01A	1.61911	Primary Tumor	BLCA
TCGA-FD-A62N-01A	1.55645	Primary Tumor	BLCA
TCGA-DK-AA75-01A	1.61615	Primary Tumor	BLCA
TCGA-BL-A5ZZ-01A	1.49052	Primary Tumor	BLCA
TCGA-4Z-AA86-01A	1.63562	Primary Tumor	BLCA
TCGA-XF-AAN2-01A	1.67864	Primary Tumor	BLCA
TCGA-BT-A2LD-01A	1.73997	Primary Tumor	BLCA
TCGA-ZF-A9R1-01A	1.48309	Primary Tumor	BLCA
TCGA-ZF-A9R9-01A	1.38676	Primary Tumor	BLCA
TCGA-DK-A6AV-01A	1.44014	Primary Tumor	BLCA
TCGA-XF-AAMY-01A	1.62822	Primary Tumor	BLCA
TCGA-FD-A3B7-01A	1.61486	Primary Tumor	BLCA
TCGA-FD-A3NA-01A	1.60006	Primary Tumor	BLCA
TCGA-CF-A47T-01A	1.56897	Primary Tumor	BLCA
TCGA-GC-A3BM-01A	1.7539	Primary Tumor	BLCA
TCGA-GD-A3OP-01A	1.61605	Primary Tumor	BLCA
TCGA-SY-A9G5-01A	1.35254	Primary Tumor	BLCA
TCGA-KQ-A41S-01A	1.59144	Primary Tumor	BLCA
TCGA-FD-A3SJ-01A	1.70568	Primary Tumor	BLCA
TCGA-E7-A677-01A	1.56419	Primary Tumor	BLCA
TCGA-UY-A8OD-01A	1.37271	Primary Tumor	BLCA
TCGA-DK-AA6L-01A	1.56581	Primary Tumor	BLCA
TCGA-GD-A2C5-01A	1.47596	Primary Tumor	BLCA
TCGA-FD-A6TD-01A	1.5799	Primary Tumor	BLCA
TCGA-FD-A62O-01A	1.55326	Primary Tumor	BLCA
TCGA-BT-A2LB-01A	1.47205	Primary Tumor	BLCA
TCGA-ZF-A9RN-01A	1.41131	Primary Tumor	BLCA
TCGA-G2-A3VY-01A	1.67812	Primary Tumor	BLCA
TCGA-DK-A1AA-01A	1.56813	Primary Tumor	BLCA
TCGA-XF-A9SY-01A	1.65284	Primary Tumor	BLCA
TCGA-DK-A1A6-01A	1.6418	Primary Tumor	BLCA
TCGA-G2-A2EL-01A	1.78007	Primary Tumor	BLCA
TCGA-E7-A6ME-01A	1.57137	Primary Tumor	BLCA
TCGA-HQ-A2OF-01A	1.70297	Primary Tumor	BLCA
TCGA-FD-A6TF-01A	1.55921	Primary Tumor	BLCA
TCGA-FD-A3SP-01A	1.54549	Primary Tumor	BLCA
TCGA-BT-A20P-01A	1.45812	Primary Tumor	BLCA
TCGA-GV-A40G-01A	1.64175	Primary Tumor	BLCA
TCGA-CF-A47S-01A	1.5704	Primary Tumor	BLCA
TCGA-XF-A9T2-01A	1.50623	Primary Tumor	BLCA
TCGA-DK-A6B0-01A	1.63676	Primary Tumor	BLCA
TCGA-ZF-AA4X-01A	1.62896	Primary Tumor	BLCA
TCGA-XF-AAMQ-01A	1.53984	Primary Tumor	BLCA
TCGA-KQ-A41O-01A	1.34875	Primary Tumor	BLCA
TCGA-S5-AA26-01A	1.31769	Primary Tumor	BLCA
TCGA-FD-A3B4-01A	1.59613	Primary Tumor	BLCA
TCGA-XF-A9SP-01A	1.59265	Primary Tumor	BLCA
TCGA-FD-A3SL-01A	1.64844	Primary Tumor	BLCA
TCGA-FD-A6TB-01A	1.40145	Primary Tumor	BLCA
TCGA-FD-A6TA-01A	1.38743	Primary Tumor	BLCA
TCGA-XF-A8HB-01A	1.74783	Primary Tumor	BLCA
TCGA-UY-A8OB-01A	1.59812	Primary Tumor	BLCA
TCGA-GU-A767-01A	1.53443	Primary Tumor	BLCA
TCGA-FD-A43U-01A	1.34358	Primary Tumor	BLCA
TCGA-ZF-AA5H-01A	1.51339	Primary Tumor	BLCA
TCGA-5N-A9KI-01A	1.61953	Primary Tumor	BLCA
TCGA-XF-A8HF-01A	1.59764	Primary Tumor	BLCA
TCGA-R3-A69X-01A	1.58502	Primary Tumor	BLCA
TCGA-FD-A5C0-01A	1.60836	Primary Tumor	BLCA
TCGA-UY-A9PE-01A	1.62555	Primary Tumor	BLCA
TCGA-4Z-AA7M-01A	1.60588	Primary Tumor	BLCA
TCGA-DK-A3IK-01A	1.56123	Primary Tumor	BLCA
TCGA-LC-A66R-01A	1.58445	Primary Tumor	BLCA
TCGA-GU-A762-01A	1.58309	Primary Tumor	BLCA
TCGA-XF-A9T5-01A	1.61386	Primary Tumor	BLCA
TCGA-DK-A2I1-01A	1.51077	Primary Tumor	BLCA
TCGA-DK-A6B5-01A	1.44869	Primary Tumor	BLCA
TCGA-C4-A0F0-01A	1.87659	Primary Tumor	BLCA
TCGA-G2-A3IB-01A	1.56046	Primary Tumor	BLCA
TCGA-G2-AA3F-01A	1.65542	Primary Tumor	BLCA
TCGA-ZF-AA53-01A	1.3765	Primary Tumor	BLCA
TCGA-LT-A8JT-01A	1.6464	Primary Tumor	BLCA
TCGA-XF-A8HI-01A	1.42555	Primary Tumor	BLCA
TCGA-FJ-A3ZE-01A	1.53595	Primary Tumor	BLCA
TCGA-4Z-AA82-01A	1.54125	Primary Tumor	BLCA
TCGA-UY-A78M-01A	1.56541	Primary Tumor	BLCA
TCGA-DK-AA6X-01A	1.62741	Primary Tumor	BLCA
TCGA-XF-A9SJ-01A	1.52756	Primary Tumor	BLCA
TCGA-CF-A7I0-01A	1.56132	Primary Tumor	BLCA
TCGA-GD-A3OQ-01A	1.50066	Primary Tumor	BLCA
TCGA-CU-A0YO-01A	1.6577	Primary Tumor	BLCA
TCGA-DK-AA71-01A	1.5747	Primary Tumor	BLCA
TCGA-CF-A9FL-01A	1.50379	Primary Tumor	BLCA
TCGA-ZF-AA5N-01A	1.72005	Primary Tumor	BLCA
TCGA-UY-A9PF-01A	1.69102	Primary Tumor	BLCA
TCGA-UY-A78P-01A	1.57474	Primary Tumor	BLCA
TCGA-CF-A1HR-01A	1.56435	Primary Tumor	BLCA
TCGA-DK-A3IN-01A	1.67088	Primary Tumor	BLCA
TCGA-XF-AAMG-01A	1.55689	Primary Tumor	BLCA
TCGA-DK-A2HX-01A	1.60606	Primary Tumor	BLCA
TCGA-DK-AA6T-01A	1.73601	Primary Tumor	BLCA
TCGA-ZF-AA58-01A	1.57905	Primary Tumor	BLCA
TCGA-ZF-AA4V-01A	1.59237	Primary Tumor	BLCA
TCGA-DK-AA6R-01A	1.62952	Primary Tumor	BLCA
TCGA-FT-A61P-01A	1.57829	Primary Tumor	BLCA
TCGA-2F-A9KQ-01A	1.59079	Primary Tumor	BLCA
TCGA-K4-A54R-01A	1.61501	Primary Tumor	BLCA
TCGA-BT-A20W-01A	1.58666	Primary Tumor	BLCA
TCGA-ZF-A9R3-01A	1.53404	Primary Tumor	BLCA
TCGA-BT-A42F-01A	1.70695	Primary Tumor	BLCA
TCGA-K4-A83P-01A	1.49908	Primary Tumor	BLCA
TCGA-K4-A5RJ-01A	1.79442	Primary Tumor	BLCA
TCGA-XF-A9SX-01A	1.53936	Primary Tumor	BLCA
TCGA-KQ-A41N-01A	1.57695	Primary Tumor	BLCA
TCGA-DK-A1AE-01A	1.73151	Primary Tumor	BLCA
TCGA-DK-A3WX-01A	1.62333	Primary Tumor	BLCA
TCGA-DK-A3WW-01A	1.61143	Primary Tumor	BLCA
TCGA-XF-A9SK-01A	1.40859	Primary Tumor	BLCA
TCGA-GD-A3OS-01A	1.48335	Primary Tumor	BLCA
TCGA-CF-A3MG-01A	1.44984	Primary Tumor	BLCA
TCGA-CU-A0YR-01A	1.66156	Primary Tumor	BLCA
TCGA-K4-A4AB-01B	1.48758	Primary Tumor	BLCA
TCGA-FD-A3SN-01A	1.64728	Primary Tumor	BLCA
TCGA-GD-A76B-01A	1.60405	Primary Tumor	BLCA
TCGA-E7-A8O8-01A	1.57344	Primary Tumor	BLCA
TCGA-BL-A0C8-01B	1.68465	Primary Tumor	BLCA
TCGA-GC-A3RB-01A	1.75943	Primary Tumor	BLCA
TCGA-BT-A20O-01A	1.62391	Primary Tumor	BLCA
TCGA-DK-AA6P-01A	1.69656	Primary Tumor	BLCA
TCGA-FD-A43P-01A	1.68543	Primary Tumor	BLCA
TCGA-CF-A5UA-01A	1.50912	Primary Tumor	BLCA
TCGA-2F-A9KT-01A	1.36704	Primary Tumor	BLCA
TCGA-CF-A9FF-01A	1.50551	Primary Tumor	BLCA
TCGA-UY-A9PA-01A	1.69951	Primary Tumor	BLCA
TCGA-E7-A7DU-01A	1.37309	Primary Tumor	BLCA
TCGA-2F-A9KW-01A	1.83745	Primary Tumor	BLCA
TCGA-GU-A42Q-01A	1.65955	Primary Tumor	BLCA
TCGA-E7-A97P-01A	1.50146	Primary Tumor	BLCA
TCGA-UY-A9PH-01A	1.45369	Primary Tumor	BLCA
TCGA-BT-A3PH-01A	1.54017	Primary Tumor	BLCA
TCGA-ZF-AA4R-01A	1.57993	Primary Tumor	BLCA
TCGA-ZF-AA5P-01A	1.53716	Primary Tumor	BLCA
TCGA-DK-A3X2-01A	1.74251	Primary Tumor	BLCA
TCGA-4Z-AA7R-01A	1.76758	Primary Tumor	BLCA
TCGA-YC-A8S6-01A	1.5403	Primary Tumor	BLCA
TCGA-GV-A3QF-01A	1.57036	Primary Tumor	BLCA
TCGA-GC-A3RC-01A	1.69643	Primary Tumor	BLCA
TCGA-BT-A0S7-01A	1.62344	Primary Tumor	BLCA
TCGA-GU-AATP-01A	1.57577	Primary Tumor	BLCA
TCGA-CF-A1HS-01A	1.63379	Primary Tumor	BLCA
TCGA-CF-A3MH-01A	1.41187	Primary Tumor	BLCA
TCGA-GC-A4ZW-01A	1.72117	Primary Tumor	BLCA
TCGA-ZF-A9RD-01A	1.62288	Primary Tumor	BLCA
TCGA-GU-A766-01A	1.55944	Primary Tumor	BLCA
TCGA-G2-A2EF-01A	1.51678	Primary Tumor	BLCA
TCGA-FD-A5BY-01A	1.60905	Primary Tumor	BLCA
TCGA-BT-A20N-01A	1.79448	Primary Tumor	BLCA
TCGA-GV-A6ZA-01A	1.55181	Primary Tumor	BLCA
TCGA-DK-A1A5-01A	1.53534	Primary Tumor	BLCA
TCGA-4Z-AA7N-01A	1.48436	Primary Tumor	BLCA
TCGA-GC-A3RD-01A	1.55472	Primary Tumor	BLCA
TCGA-HQ-A2OE-01A	1.60145	Primary Tumor	BLCA
TCGA-FD-A5BZ-01A	1.49107	Primary Tumor	BLCA
TCGA-BT-A3PJ-01A	1.66612	Primary Tumor	BLCA
TCGA-CU-A72E-01A	1.51735	Primary Tumor	BLCA
TCGA-ZF-A9RM-01A	1.73629	Primary Tumor	BLCA
TCGA-FD-A6TH-01A	1.79365	Primary Tumor	BLCA
TCGA-XF-AAMX-01A	1.59455	Primary Tumor	BLCA
TCGA-DK-A3IS-01A	1.52392	Primary Tumor	BLCA
TCGA-K4-A3WS-01A	1.35151	Primary Tumor	BLCA
TCGA-CF-A8HX-01A	1.27358	Primary Tumor	BLCA
TCGA-XF-AAMT-01A	1.58331	Primary Tumor	BLCA
TCGA-DK-A6B1-01A	1.63753	Primary Tumor	BLCA
TCGA-E5-A4TZ-01A	1.59016	Primary Tumor	BLCA
TCGA-DK-A6AW-01A	1.71358	Primary Tumor	BLCA
TCGA-C4-A0F6-01A	1.72931	Primary Tumor	BLCA
TCGA-DK-A3IU-01A	1.6547	Primary Tumor	BLCA
TCGA-ZF-AA4W-01A	1.62613	Primary Tumor	BLCA
TCGA-GC-A3YS-01A	1.57625	Primary Tumor	BLCA
TCGA-4Z-AA7Q-01A	1.66388	Primary Tumor	BLCA
TCGA-LT-A5Z6-01A	1.63	Primary Tumor	BLCA
TCGA-GC-A3I6-01A	1.65308	Primary Tumor	BLCA
TCGA-E7-A5KF-01A	1.59378	Primary Tumor	BLCA
TCGA-DK-A3IM-01A	1.73205	Primary Tumor	BLCA
TCGA-FJ-A3Z9-01A	1.57041	Primary Tumor	BLCA
TCGA-CF-A47X-01A	1.60718	Primary Tumor	BLCA
TCGA-BT-A2LA-01A	1.46931	Primary Tumor	BLCA
TCGA-K4-A4AC-01A	1.52851	Primary Tumor	BLCA
TCGA-GU-A763-01A	1.57113	Primary Tumor	BLCA
TCGA-ZF-A9R5-01A	1.72385	Primary Tumor	BLCA
TCGA-XF-A8HC-01A	1.58841	Primary Tumor	BLCA
TCGA-ZF-A9RF-01A	1.60943	Primary Tumor	BLCA
TCGA-H4-A2HO-01A	1.75862	Primary Tumor	BLCA
TCGA-GV-A40E-01A	1.66737	Primary Tumor	BLCA
TCGA-BT-A42E-01A	1.52318	Primary Tumor	BLCA
TCGA-FD-A5BU-01A	1.56674	Primary Tumor	BLCA
TCGA-KQ-A41P-01A	1.68764	Primary Tumor	BLCA
TCGA-ZF-AA4T-01A	1.74296	Primary Tumor	BLCA
TCGA-CF-A47W-01A	1.53359	Primary Tumor	BLCA
TCGA-4Z-AA80-01A	1.7566	Primary Tumor	BLCA
TCGA-XF-A9SW-01A	1.55638	Primary Tumor	BLCA
TCGA-XF-AAMR-01A	1.52535	Primary Tumor	BLCA
TCGA-DK-AA6S-01A	1.41557	Primary Tumor	BLCA
TCGA-FD-A5BR-01A	1.50242	Primary Tumor	BLCA
TCGA-FD-A6TC-01A	1.54697	Primary Tumor	BLCA
TCGA-XF-AAN1-01A	1.52867	Primary Tumor	BLCA
TCGA-GV-A3JV-01A	1.55573	Primary Tumor	BLCA
TCGA-FD-A43S-01A	1.43309	Primary Tumor	BLCA
TCGA-PQ-A6FN-01A	1.72529	Primary Tumor	BLCA
TCGA-CF-A9FM-01A	1.64255	Primary Tumor	BLCA
TCGA-FD-A3N5-01A	1.68431	Primary Tumor	BLCA
TCGA-ZF-A9R7-01A	1.3317	Primary Tumor	BLCA
TCGA-XF-A9SM-01A	1.58189	Primary Tumor	BLCA
TCGA-FD-A6TE-01A	1.73329	Primary Tumor	BLCA
TCGA-XF-AAME-01A	1.57364	Primary Tumor	BLCA
TCGA-K4-A6FZ-01A	1.65771	Primary Tumor	BLCA
TCGA-BT-A42C-01A	1.60108	Primary Tumor	BLCA
TCGA-CF-A47Y-01A	1.49651	Primary Tumor	BLCA
TCGA-ZF-A9R2-01A	1.54484	Primary Tumor	BLCA
TCGA-FD-A43Y-01A	1.54974	Primary Tumor	BLCA
TCGA-XF-A9SL-01A	1.53373	Primary Tumor	BLCA
TCGA-CF-A3MF-01A	1.30781	Primary Tumor	BLCA
TCGA-FD-A3B8-01A	1.58289	Primary Tumor	BLCA
TCGA-BL-A13I-01B	1.46109	Primary Tumor	BLCA
TCGA-DK-A1A7-01A	1.61021	Primary Tumor	BLCA
TCGA-DK-AA6Q-01A	1.67062	Primary Tumor	BLCA
TCGA-DK-A6B2-01A	1.66979	Primary Tumor	BLCA
TCGA-DK-AA74-01A	1.38906	Primary Tumor	BLCA
TCGA-ZF-AA4N-01A	1.7285	Primary Tumor	BLCA
TCGA-BT-A0YX-01A	1.69376	Primary Tumor	BLCA
TCGA-DK-A3IV-01A	1.56724	Primary Tumor	BLCA
TCGA-XF-AAMW-01A	1.50625	Primary Tumor	BLCA
TCGA-C4-A0EZ-01A	1.5448	Primary Tumor	BLCA
TCGA-E7-A678-01A	1.69305	Primary Tumor	BLCA
TCGA-UY-A78N-01A	1.67005	Primary Tumor	BLCA
TCGA-BL-A13J-01B	1.32943	Primary Tumor	BLCA
TCGA-DK-A3IT-01A	1.71541	Primary Tumor	BLCA
TCGA-MV-A51V-01A	1.69054	Primary Tumor	BLCA
TCGA-XF-AAMZ-01A	1.58718	Primary Tumor	BLCA
TCGA-FD-A6TK-01A	1.46923	Primary Tumor	BLCA
TCGA-4Z-AA83-01A	1.52671	Primary Tumor	BLCA
TCGA-BL-A0C8-01A	1.77441	Primary Tumor	BLCA
TCGA-ZF-A9RE-01A	1.74186	Primary Tumor	BLCA
TCGA-DK-A2I6-01A	1.76915	Primary Tumor	BLCA
TCGA-XF-AAN4-01A	1.51038	Primary Tumor	BLCA
TCGA-G2-A2ES-01A	1.73858	Primary Tumor	BLCA
TCGA-CF-A27C-01A	1.44657	Primary Tumor	BLCA
TCGA-ZF-AA4U-01A	1.6265	Primary Tumor	BLCA
TCGA-BT-A20U-01A	1.62055	Primary Tumor	BLCA
TCGA-DK-AA6W-01A	1.55547	Primary Tumor	BLCA
TCGA-E7-A6MD-01A	1.45807	Primary Tumor	BLCA
TCGA-K4-A5RH-01A	1.59731	Primary Tumor	BLCA
TCGA-XF-AAMH-01A	1.42568	Primary Tumor	BLCA
TCGA-DK-A1AB-01A	1.5909	Primary Tumor	BLCA
TCGA-GV-A3QI-01A	1.63021	Primary Tumor	BLCA
TCGA-FD-A43X-01A	1.346	Primary Tumor	BLCA
TCGA-XF-A9SU-01A	1.40868	Primary Tumor	BLCA
TCGA-E7-A4IJ-01A	1.72494	Primary Tumor	BLCA
TCGA-FD-A3B6-01A	1.59329	Primary Tumor	BLCA
TCGA-XF-A9SV-01A	1.54214	Primary Tumor	BLCA
TCGA-K4-AAQO-01A	1.55975	Primary Tumor	BLCA
TCGA-CU-A3YL-01A	1.34037	Primary Tumor	BLCA
TCGA-DK-A2I2-01A	1.70961	Primary Tumor	BLCA
TCGA-4Z-AA84-01A	1.62786	Primary Tumor	BLCA
TCGA-DK-A1AF-01A	1.47681	Primary Tumor	BLCA
TCGA-E5-A4U1-01A	1.49762	Primary Tumor	BLCA
TCGA-BT-A20Q-01A	1.56671	Primary Tumor	BLCA
TCGA-ZF-A9R4-01A	1.74931	Primary Tumor	BLCA
TCGA-KQ-A41Q-01A	1.63633	Primary Tumor	BLCA
TCGA-E7-A8O7-01A	1.53135	Primary Tumor	BLCA
TCGA-XF-A9T6-01A	1.58398	Primary Tumor	BLCA
TCGA-XF-AAN7-01A	1.58279	Primary Tumor	BLCA
TCGA-XF-A8HH-01A	1.56207	Primary Tumor	BLCA
TCGA-FD-A5BX-01A	1.48873	Primary Tumor	BLCA
TCGA-GV-A3JX-01A	1.66069	Primary Tumor	BLCA
TCGA-FT-A3EE-01A	1.68788	Primary Tumor	BLCA
TCGA-FJ-A3Z7-01A	1.48163	Primary Tumor	BLCA
TCGA-XF-AAML-01A	1.61026	Primary Tumor	BLCA
TCGA-BT-A3PK-01A	1.53949	Primary Tumor	BLCA
TCGA-CF-A3MI-01A	1.57187	Primary Tumor	BLCA
TCGA-E7-A541-01A	1.53199	Primary Tumor	BLCA
TCGA-ZF-AA54-01A	1.59812	Primary Tumor	BLCA
TCGA-5N-A9KM-01A	1.59708	Primary Tumor	BLCA
TCGA-UY-A78O-01A	1.56184	Primary Tumor	BLCA
TCGA-2F-A9KP-01A	1.72085	Primary Tumor	BLCA
TCGA-CF-A8HY-01A	1.41952	Primary Tumor	BLCA
TCGA-GV-A3QG-01A	1.56081	Primary Tumor	BLCA
TCGA-DK-A6B6-01A	1.73671	Primary Tumor	BLCA
TCGA-CF-A9FH-01A	1.50497	Primary Tumor	BLCA
TCGA-E7-A97Q-01A	1.46435	Primary Tumor	BLCA
TCGA-K4-A3WV-01A	1.36509	Primary Tumor	BLCA
TCGA-FD-A62P-01A	1.64211	Primary Tumor	BLCA
TCGA-XF-A8HG-01A	1.61803	Primary Tumor	BLCA
TCGA-XF-A9T4-01A	1.50765	Primary Tumor	BLCA
TCGA-GD-A6C6-01A	1.41957	Primary Tumor	BLCA
TCGA-G2-A2EJ-01A	1.67216	Primary Tumor	BLCA
TCGA-UY-A9PD-01A	1.56598	Primary Tumor	BLCA
TCGA-S5-A6DX-01A	1.36555	Primary Tumor	BLCA
TCGA-FD-A3SQ-01A	1.45597	Primary Tumor	BLCA
TCGA-DK-AA77-01A	1.57427	Primary Tumor	BLCA
TCGA-K4-A6MB-01A	1.65363	Primary Tumor	BLCA
TCGA-ZF-AA51-01A	1.69805	Primary Tumor	BLCA
TCGA-E7-A7PW-01A	1.53861	Primary Tumor	BLCA
TCGA-E7-A85H-01A	1.47251	Primary Tumor	BLCA
TCGA-G2-A3IE-01A	1.54705	Primary Tumor	BLCA
TCGA-E7-A5KE-01A	1.62224	Primary Tumor	BLCA
TCGA-FD-A6TG-01A	1.54705	Primary Tumor	BLCA
TCGA-2F-A9KO-01A	1.52128	Primary Tumor	BLCA
TCGA-HQ-A5ND-01A	1.49233	Primary Tumor	BLCA
TCGA-G2-AA3B-01A	1.73831	Primary Tumor	BLCA
TCGA-PQ-A6FI-01A	1.7013	Primary Tumor	BLCA
TCGA-C4-A0F7-01A	1.58983	Primary Tumor	BLCA
TCGA-FD-A5BS-01A	1.48099	Primary Tumor	BLCA
TCGA-CF-A47V-01A	1.37442	Primary Tumor	BLCA
TCGA-CU-A3KJ-01A	1.53041	Primary Tumor	BLCA
TCGA-XF-A9T8-01A	1.46967	Primary Tumor	BLCA
TCGA-4Z-AA7S-01A	1.67541	Primary Tumor	BLCA
TCGA-XF-A9SH-01A	1.67028	Primary Tumor	BLCA
TCGA-DK-A1AG-01A	1.46941	Primary Tumor	BLCA
TCGA-4Z-AA87-01A	1.7545	Primary Tumor	BLCA
TCGA-2F-A9KR-01A	1.44986	Primary Tumor	BLCA
TCGA-DK-AA6U-01A	1.6882	Primary Tumor	BLCA
TCGA-K4-A3WU-01B	1.51357	Primary Tumor	BLCA
TCGA-CU-A0YN-01A	1.57123	Primary Tumor	BLCA
TCGA-FJ-A871-01A	1.5347	Primary Tumor	BLCA
TCGA-G2-A2EC-01A	1.57119	Primary Tumor	BLCA
TCGA-FD-A5BV-01A	1.66243	Primary Tumor	BLCA
TCGA-E7-A7XN-01A	1.68895	Primary Tumor	BLCA
TCGA-GU-A764-01A	1.48592	Primary Tumor	BLCA
TCGA-XF-AAN8-01A	1.45395	Primary Tumor	BLCA
TCGA-XF-A9SZ-01A	1.56395	Primary Tumor	BLCA
TCGA-GU-AATO-01A	1.60003	Primary Tumor	BLCA
TCGA-ZF-A9RC-01A	1.4858	Primary Tumor	BLCA
TCGA-E7-A519-01A	1.39584	Primary Tumor	BLCA
TCGA-BL-A13I-01A	1.46994	Primary Tumor	BLCA
TCGA-4Z-AA7W-01A	1.47659	Primary Tumor	BLCA
TCGA-HQ-A5NE-01A	1.62112	Primary Tumor	BLCA
TCGA-UY-A8OC-01A	1.41964	Primary Tumor	BLCA
TCGA-E7-A3Y1-01A	1.59816	Primary Tumor	BLCA
TCGA-XF-AAN5-01A	1.54497	Primary Tumor	BLCA
TCGA-G2-AA3D-01A	1.5211	Primary Tumor	BLCA
TCGA-GU-A42R-01A	1.41008	Primary Tumor	BLCA
TCGA-XF-A9SI-01A	1.57435	Primary Tumor	BLCA
TCGA-GV-A3JZ-01A	1.64061	Primary Tumor	BLCA
TCGA-E9-A1NI-01A	1.50528	Primary Tumor	BRCA
TCGA-A1-A0SP-01A	1.73232	Primary Tumor	BRCA
TCGA-E2-A14T-01A	1.61985	Primary Tumor	BRCA
TCGA-AR-A24O-01A	1.6228	Primary Tumor	BRCA
TCGA-A8-A09K-01A	1.52784	Primary Tumor	BRCA
TCGA-OL-A5RY-01A	1.48627	Primary Tumor	BRCA
TCGA-BH-A0DG-01A	1.58161	Primary Tumor	BRCA
TCGA-B6-A0I9-01A	1.55615	Primary Tumor	BRCA
TCGA-E9-A1RB-01A	1.71521	Primary Tumor	BRCA
TCGA-A2-A0CP-01A	1.59992	Primary Tumor	BRCA
TCGA-A8-A07S-01A	1.57027	Primary Tumor	BRCA
TCGA-AO-A12H-01A	1.6482	Primary Tumor	BRCA
TCGA-AO-A1KO-01A	1.67601	Primary Tumor	BRCA
TCGA-D8-A1X9-01A	1.60785	Primary Tumor	BRCA
TCGA-AO-A12D-01A	1.5903	Primary Tumor	BRCA
TCGA-A8-A07R-01A	1.75848	Primary Tumor	BRCA
TCGA-AO-A12C-01A	1.55564	Primary Tumor	BRCA
TCGA-V7-A7HQ-01A	1.46036	Primary Tumor	BRCA
TCGA-C8-A27A-01A	1.78723	Primary Tumor	BRCA
TCGA-AR-A251-01A	1.69875	Primary Tumor	BRCA
TCGA-BH-A0B9-01A	1.70923	Primary Tumor	BRCA
TCGA-EW-A1PF-01A	1.59187	Primary Tumor	BRCA
TCGA-AR-A24S-01A	1.6292	Primary Tumor	BRCA
TCGA-AN-A041-01A	1.52486	Primary Tumor	BRCA
TCGA-E2-A1LL-01A	1.54513	Primary Tumor	BRCA
TCGA-AR-A2LJ-01A	1.45533	Primary Tumor	BRCA
TCGA-A8-A08O-01A	1.5828	Primary Tumor	BRCA
TCGA-XX-A899-01A	1.50983	Primary Tumor	BRCA
TCGA-D8-A1XK-01A	1.69324	Primary Tumor	BRCA
TCGA-AC-A5XS-01A	1.58515	Primary Tumor	BRCA
TCGA-BH-A18L-01A	1.55695	Primary Tumor	BRCA
TCGA-AO-A125-01A	1.42317	Primary Tumor	BRCA
TCGA-AR-A0TX-01A	1.66853	Primary Tumor	BRCA
TCGA-AN-A04D-01A	1.60835	Primary Tumor	BRCA
TCGA-4H-AAAK-01A	1.53183	Primary Tumor	BRCA
TCGA-E9-A5FL-01A	1.42908	Primary Tumor	BRCA
TCGA-E9-A24A-01A	1.62512	Primary Tumor	BRCA
TCGA-LL-A6FQ-01A	1.53273	Primary Tumor	BRCA
TCGA-A8-A07C-01A	1.66369	Primary Tumor	BRCA
TCGA-AR-A24Q-01A	1.61713	Primary Tumor	BRCA
TCGA-AR-A2LE-01A	1.76886	Primary Tumor	BRCA
TCGA-AR-A0U4-01A	1.54158	Primary Tumor	BRCA
TCGA-GM-A2DN-01A	1.59586	Primary Tumor	BRCA
TCGA-A7-A13D-01A	1.69214	Primary Tumor	BRCA
TCGA-D8-A1JG-01B	1.68402	Primary Tumor	BRCA
TCGA-E2-A570-01A	1.58015	Primary Tumor	BRCA
TCGA-A2-A04Q-01A	1.57404	Primary Tumor	BRCA
TCGA-A7-A6VV-01A	1.60044	Primary Tumor	BRCA
TCGA-EW-A1P3-01A	1.4455	Primary Tumor	BRCA
TCGA-E2-A1IG-01A	1.46589	Primary Tumor	BRCA
TCGA-E9-A1N6-01A	1.58205	Primary Tumor	BRCA
TCGA-AR-A24R-01A	1.63422	Primary Tumor	BRCA
TCGA-E9-A1NC-01A	1.5417	Primary Tumor	BRCA
TCGA-A7-A3IZ-01A	1.548	Primary Tumor	BRCA
TCGA-AN-A0XS-01A	1.57336	Primary Tumor	BRCA
TCGA-D8-A1JM-01A	1.67377	Primary Tumor	BRCA
TCGA-OL-A5RX-01A	1.50596	Primary Tumor	BRCA
TCGA-A8-A06Z-01A	1.62838	Primary Tumor	BRCA
TCGA-BH-A0HU-01A	1.59138	Primary Tumor	BRCA
TCGA-A2-A04X-01A	1.57176	Primary Tumor	BRCA
TCGA-E2-A15S-01A	1.56593	Primary Tumor	BRCA
TCGA-B6-A0IB-01A	1.42966	Primary Tumor	BRCA
TCGA-E2-A15D-01A	1.54311	Primary Tumor	BRCA
TCGA-C8-A273-01A	1.62619	Primary Tumor	BRCA
TCGA-E9-A1NE-01A	1.52617	Primary Tumor	BRCA
TCGA-AC-A2FM-01A	1.54352	Primary Tumor	BRCA
TCGA-E2-A106-01A	1.55701	Primary Tumor	BRCA
TCGA-BH-A0DP-01A	1.59917	Primary Tumor	BRCA
TCGA-A2-A25E-01A	1.64162	Primary Tumor	BRCA
TCGA-B6-A2IU-01A	1.54969	Primary Tumor	BRCA
TCGA-BH-A18P-01A	1.56741	Primary Tumor	BRCA
TCGA-A2-A0SW-01A	1.65845	Primary Tumor	BRCA
TCGA-E2-A107-01A	1.54026	Primary Tumor	BRCA
TCGA-E2-A1B6-01A	1.55884	Primary Tumor	BRCA
TCGA-D8-A1XW-01A	1.71687	Primary Tumor	BRCA
TCGA-AC-A2FB-01A	1.60672	Primary Tumor	BRCA
TCGA-EW-A6SD-01A	1.63405	Primary Tumor	BRCA
TCGA-AO-A0J3-01A	1.55283	Primary Tumor	BRCA
TCGA-A8-A07W-01A	1.62476	Primary Tumor	BRCA
TCGA-A8-A099-01A	1.62103	Primary Tumor	BRCA
TCGA-E2-A14Z-01A	1.58019	Primary Tumor	BRCA
TCGA-AR-A5QP-01A	1.55852	Primary Tumor	BRCA
TCGA-AC-A62X-01A	1.66053	Primary Tumor	BRCA
TCGA-BH-A42V-01A	1.53122	Primary Tumor	BRCA
TCGA-B6-A0RS-01A	1.63129	Primary Tumor	BRCA
TCGA-A8-A0A2-01A	1.55374	Primary Tumor	BRCA
TCGA-BH-A0DZ-01A	1.62288	Primary Tumor	BRCA
TCGA-B6-A1KC-01B	1.7065	Primary Tumor	BRCA
TCGA-C8-A135-01A	1.55208	Primary Tumor	BRCA
TCGA-5L-AAT1-01A	1.62765	Primary Tumor	BRCA
TCGA-GM-A3XN-01A	1.48056	Primary Tumor	BRCA
TCGA-AO-A0J4-01A	1.53392	Primary Tumor	BRCA
TCGA-S3-AA0Z-01A	1.42267	Primary Tumor	BRCA
TCGA-D8-A1J8-01A	1.68901	Primary Tumor	BRCA
TCGA-A2-A0ER-01A	1.64096	Primary Tumor	BRCA
TCGA-E9-A1ND-01A	1.73335	Primary Tumor	BRCA
TCGA-E2-A1IJ-01A	1.57255	Primary Tumor	BRCA
TCGA-A2-A1G1-01A	1.81358	Primary Tumor	BRCA
TCGA-A2-A0SU-01A	1.52558	Primary Tumor	BRCA
TCGA-BH-A18S-01A	1.62459	Primary Tumor	BRCA
TCGA-E9-A3HO-01A	1.50744	Primary Tumor	BRCA
TCGA-E9-A1RD-01A	1.69191	Primary Tumor	BRCA
TCGA-OL-A6VQ-01A	1.5728	Primary Tumor	BRCA
TCGA-AR-A1AJ-01A	1.6428	Primary Tumor	BRCA
TCGA-AQ-A1H3-01A	1.51829	Primary Tumor	BRCA
TCGA-A2-A259-01A	1.59903	Primary Tumor	BRCA
TCGA-AC-A3W5-01A	1.4944	Primary Tumor	BRCA
TCGA-WT-AB44-01A	1.51851	Primary Tumor	BRCA
TCGA-B6-A0IN-01A	1.55247	Primary Tumor	BRCA
TCGA-A8-A086-01A	1.55603	Primary Tumor	BRCA
TCGA-AC-A3BB-01A	1.55044	Primary Tumor	BRCA
TCGA-BH-A1F5-01A	1.71268	Primary Tumor	BRCA
TCGA-AC-A3HN-01A	1.5009	Primary Tumor	BRCA
TCGA-BH-A1FG-01A	1.61637	Primary Tumor	BRCA
TCGA-A8-A06P-01A	1.58066	Primary Tumor	BRCA
TCGA-A2-A4RW-01A	1.48935	Primary Tumor	BRCA
TCGA-UL-AAZ6-01A	1.51836	Primary Tumor	BRCA
TCGA-AR-A255-01A	1.6437	Primary Tumor	BRCA
TCGA-LD-A7W6-01A	1.44445	Primary Tumor	BRCA
TCGA-AR-A24Z-01A	1.58711	Primary Tumor	BRCA
TCGA-A1-A0SO-01A	1.73196	Primary Tumor	BRCA
TCGA-A2-A3XS-01A	1.55136	Primary Tumor	BRCA
TCGA-D8-A1X6-01A	1.59891	Primary Tumor	BRCA
TCGA-C8-A1HF-01A	1.66489	Primary Tumor	BRCA
TCGA-A7-A3J0-01A	1.61926	Primary Tumor	BRCA
TCGA-BH-A0HY-01A	1.65168	Primary Tumor	BRCA
TCGA-AC-A23C-01A	1.58415	Primary Tumor	BRCA
TCGA-AC-A8OR-01A	1.50829	Primary Tumor	BRCA
TCGA-AR-A1AX-01A	1.60244	Primary Tumor	BRCA
TCGA-D8-A1XO-01A	1.7279	Primary Tumor	BRCA
TCGA-E9-A1R2-01A	1.52309	Primary Tumor	BRCA
TCGA-BH-A1EU-01A	1.65591	Primary Tumor	BRCA
TCGA-A8-A094-01A	1.68911	Primary Tumor	BRCA
TCGA-D8-A27M-01A	1.61607	Primary Tumor	BRCA
TCGA-AN-A0FY-01A	1.6724	Primary Tumor	BRCA
TCGA-LL-A5YM-01A	1.47686	Primary Tumor	BRCA
TCGA-EW-A1IY-01A	1.71021	Primary Tumor	BRCA
TCGA-A2-A04N-01A	1.60065	Primary Tumor	BRCA
TCGA-AR-A1AR-01A	1.79014	Primary Tumor	BRCA
TCGA-PE-A5DE-01A	1.555	Primary Tumor	BRCA
TCGA-B6-A0WV-01A	1.59504	Primary Tumor	BRCA
TCGA-BH-A1FN-01A	1.66383	Primary Tumor	BRCA
TCGA-BH-A18V-01A	1.51194	Primary Tumor	BRCA
TCGA-AO-A0JB-01A	1.49227	Primary Tumor	BRCA
TCGA-A2-A0CL-01A	1.57357	Primary Tumor	BRCA
TCGA-A2-A0CO-01A	1.45688	Primary Tumor	BRCA
TCGA-OL-A66N-01A	1.43031	Primary Tumor	BRCA
TCGA-AC-A3QP-01A	1.56932	Primary Tumor	BRCA
TCGA-AC-A2QJ-01A	1.37072	Primary Tumor	BRCA
TCGA-A2-A0CM-01A	1.70727	Primary Tumor	BRCA
TCGA-B6-A0RM-01A	1.5676	Primary Tumor	BRCA
TCGA-D8-A1JS-01A	1.60885	Primary Tumor	BRCA
TCGA-AO-A12A-01A	1.55781	Primary Tumor	BRCA
TCGA-A7-A26J-01A	1.59115	Primary Tumor	BRCA
TCGA-A7-A13H-01A	1.5072	Primary Tumor	BRCA
TCGA-AO-A126-01A	1.45472	Primary Tumor	BRCA
TCGA-BH-A6R8-01A	1.58545	Primary Tumor	BRCA
TCGA-B6-A0RG-01A	1.47888	Primary Tumor	BRCA
TCGA-AC-A3TM-01A	1.46163	Primary Tumor	BRCA
TCGA-E2-A1LH-01A	1.44987	Primary Tumor	BRCA
TCGA-AR-A0TQ-01A	1.52573	Primary Tumor	BRCA
TCGA-GM-A2DH-01A	1.66665	Primary Tumor	BRCA
TCGA-A8-A096-01A	1.60192	Primary Tumor	BRCA
TCGA-B6-A0RI-01A	1.55478	Primary Tumor	BRCA
TCGA-A2-A1G0-01A	1.5355	Primary Tumor	BRCA
TCGA-A2-A1FX-01A	1.53849	Primary Tumor	BRCA
TCGA-A7-A26G-01A	1.72469	Primary Tumor	BRCA
TCGA-E2-A1LI-01A	1.58633	Primary Tumor	BRCA
TCGA-BH-A18I-01A	1.67307	Primary Tumor	BRCA
TCGA-BH-A0HA-01A	1.53305	Primary Tumor	BRCA
TCGA-AO-A1KR-01A	1.59085	Primary Tumor	BRCA
TCGA-3C-AALK-01A	1.52543	Primary Tumor	BRCA
TCGA-BH-A0BV-01A	1.563	Primary Tumor	BRCA
TCGA-BH-A0E9-01B	1.56527	Primary Tumor	BRCA
TCGA-XX-A89A-01A	1.49754	Primary Tumor	BRCA
TCGA-BH-A0E0-01A	1.84795	Primary Tumor	BRCA
TCGA-A2-A0CU-01A	1.53231	Primary Tumor	BRCA
TCGA-A8-A085-01A	1.56377	Primary Tumor	BRCA
TCGA-E9-A1N3-01A	1.70637	Primary Tumor	BRCA
TCGA-D8-A13Y-01A	1.53285	Primary Tumor	BRCA
TCGA-E2-A14N-01A	1.83559	Primary Tumor	BRCA
TCGA-AR-A24T-01A	1.56921	Primary Tumor	BRCA
TCGA-AC-A6IV-01A	1.51495	Primary Tumor	BRCA
TCGA-E2-A576-01A	1.43419	Primary Tumor	BRCA
TCGA-A8-A084-01A	1.5451	Primary Tumor	BRCA
TCGA-AN-A0AM-01A	1.65315	Primary Tumor	BRCA
TCGA-BH-A203-01A	1.63684	Primary Tumor	BRCA
TCGA-BH-A208-01A	1.69636	Primary Tumor	BRCA
TCGA-EW-A1PE-01A	1.55782	Primary Tumor	BRCA
TCGA-A2-A0D3-01A	1.61754	Primary Tumor	BRCA
TCGA-E2-A1B1-01A	1.65985	Primary Tumor	BRCA
TCGA-BH-A0C0-01A	1.61568	Primary Tumor	BRCA
TCGA-A7-A26I-01B	1.32283	Primary Tumor	BRCA
TCGA-AO-A0JJ-01A	1.54565	Primary Tumor	BRCA
TCGA-AR-A2LH-01A	1.63217	Primary Tumor	BRCA
TCGA-B6-A408-01A	1.47774	Primary Tumor	BRCA
TCGA-AR-A0TS-01A	1.54928	Primary Tumor	BRCA
TCGA-BH-A0AV-01A	1.64538	Primary Tumor	BRCA
TCGA-LL-A73Z-01A	1.4946	Primary Tumor	BRCA
TCGA-D8-A147-01A	1.70861	Primary Tumor	BRCA
TCGA-AR-A0TT-01A	1.60636	Primary Tumor	BRCA
TCGA-EW-A6SB-01A	1.56992	Primary Tumor	BRCA
TCGA-AC-A62V-01A	1.5071	Primary Tumor	BRCA
TCGA-D8-A1XQ-01A	1.63795	Primary Tumor	BRCA
TCGA-BH-A0DD-01A	1.53708	Primary Tumor	BRCA
TCGA-Z7-A8R6-01A	1.61297	Primary Tumor	BRCA
TCGA-OL-A5DA-01A	1.51049	Primary Tumor	BRCA
TCGA-WT-AB41-01A	1.37592	Primary Tumor	BRCA
TCGA-E2-A1LA-01A	1.47002	Primary Tumor	BRCA
TCGA-AR-A24N-01A	1.69314	Primary Tumor	BRCA
TCGA-A8-A0AB-01A	1.55508	Primary Tumor	BRCA
TCGA-LL-A73Y-01A	1.53129	Primary Tumor	BRCA
TCGA-A8-A09M-01A	1.54788	Primary Tumor	BRCA
TCGA-D8-A1XU-01A	1.6726	Primary Tumor	BRCA
TCGA-B6-A0RT-01A	1.63777	Primary Tumor	BRCA
TCGA-AN-A0FJ-01A	1.62014	Primary Tumor	BRCA
TCGA-BH-A0DK-01A	1.48491	Primary Tumor	BRCA
TCGA-B6-A0IJ-01A	1.5844	Primary Tumor	BRCA
TCGA-LL-A7SZ-01A	1.57766	Primary Tumor	BRCA
TCGA-E2-A1IK-01A	1.65975	Primary Tumor	BRCA
TCGA-LD-A74U-01A	1.5183	Primary Tumor	BRCA
TCGA-AR-A1AO-01A	1.61781	Primary Tumor	BRCA
TCGA-A8-A06Q-01A	1.68036	Primary Tumor	BRCA
TCGA-BH-A1ET-01A	1.77736	Primary Tumor	BRCA
TCGA-A2-A04V-01A	1.50323	Primary Tumor	BRCA
TCGA-A7-A2KD-01A	1.52736	Primary Tumor	BRCA
TCGA-A7-A0CE-01A	1.6387	Primary Tumor	BRCA
TCGA-D8-A1JE-01A	1.67233	Primary Tumor	BRCA
TCGA-B6-A0WX-01A	1.60562	Primary Tumor	BRCA
TCGA-LL-A442-01A	1.59384	Primary Tumor	BRCA
TCGA-AO-A124-01A	1.62549	Primary Tumor	BRCA
TCGA-E2-A1IN-01A	1.64511	Primary Tumor	BRCA
TCGA-A2-A0YM-01A	1.53941	Primary Tumor	BRCA
TCGA-A8-A0A4-01A	1.53751	Primary Tumor	BRCA
TCGA-AR-A24X-01A	1.69173	Primary Tumor	BRCA
TCGA-C8-A132-01A	1.59497	Primary Tumor	BRCA
TCGA-BH-A1EN-01A	1.6187	Primary Tumor	BRCA
TCGA-A2-A0SY-01A	1.54224	Primary Tumor	BRCA
TCGA-B6-A0RU-01A	1.71399	Primary Tumor	BRCA
TCGA-BH-A0HQ-01A	1.61046	Primary Tumor	BRCA
TCGA-E2-A15C-01A	1.66985	Primary Tumor	BRCA
TCGA-AQ-A54N-01A	1.55731	Primary Tumor	BRCA
TCGA-A8-A07I-01A	1.51938	Primary Tumor	BRCA
TCGA-B6-A1KI-01A	1.65671	Primary Tumor	BRCA
TCGA-B6-A0RH-01A	1.55623	Primary Tumor	BRCA
TCGA-A8-A06R-01A	1.62794	Primary Tumor	BRCA
TCGA-B6-A401-01A	1.43322	Primary Tumor	BRCA
TCGA-PL-A8LV-01A	1.57291	Primary Tumor	BRCA
TCGA-C8-A12M-01A	1.64336	Primary Tumor	BRCA
TCGA-BH-A0BR-01A	1.61319	Primary Tumor	BRCA
TCGA-A2-A3XZ-01A	1.54768	Primary Tumor	BRCA
TCGA-A2-A0EN-01A	1.633	Primary Tumor	BRCA
TCGA-OL-A5D7-01A	1.60451	Primary Tumor	BRCA
TCGA-AC-A8OS-01A	1.58181	Primary Tumor	BRCA
TCGA-BH-A1FH-01A	1.55138	Primary Tumor	BRCA
TCGA-A8-A09I-01A	1.54353	Primary Tumor	BRCA
TCGA-GM-A3XL-01A	1.68945	Primary Tumor	BRCA
TCGA-W8-A86G-01A	1.49277	Primary Tumor	BRCA
TCGA-BH-A0DH-01A	1.67091	Primary Tumor	BRCA
TCGA-AO-A0J8-01A	1.64139	Primary Tumor	BRCA
TCGA-BH-A42U-01A	1.45833	Primary Tumor	BRCA
TCGA-E2-A15F-01A	1.58744	Primary Tumor	BRCA
TCGA-E2-A15T-01A	1.56753	Primary Tumor	BRCA
TCGA-Z7-A8R5-01A	1.5345	Primary Tumor	BRCA
TCGA-B6-A0I1-01A	1.75799	Primary Tumor	BRCA
TCGA-E2-A1BC-01A	1.66575	Primary Tumor	BRCA
TCGA-EW-A1PA-01A	1.58425	Primary Tumor	BRCA
TCGA-BH-A0BF-01A	1.49765	Primary Tumor	BRCA
TCGA-A2-A0EY-01A	1.59938	Primary Tumor	BRCA
TCGA-E2-A1B0-01A	1.71585	Primary Tumor	BRCA
TCGA-AR-A0U2-01A	1.69318	Primary Tumor	BRCA
TCGA-AC-A23H-01A	1.67692	Primary Tumor	BRCA
TCGA-EW-A1P4-01A	1.6858	Primary Tumor	BRCA
TCGA-E2-A10E-01A	1.50547	Primary Tumor	BRCA
TCGA-EW-A1P0-01A	1.68521	Primary Tumor	BRCA
TCGA-GM-A3XG-01A	1.54862	Primary Tumor	BRCA
TCGA-A2-A4S2-01A	1.44913	Primary Tumor	BRCA
TCGA-LL-A6FR-01A	1.52315	Primary Tumor	BRCA
TCGA-AR-A5QM-01A	1.53001	Primary Tumor	BRCA
TCGA-D8-A3Z6-01A	1.56606	Primary Tumor	BRCA
TCGA-EW-A1P5-01A	1.57112	Primary Tumor	BRCA
TCGA-AO-A1KT-01A	1.55694	Primary Tumor	BRCA
TCGA-E2-A14O-01A	1.5417	Primary Tumor	BRCA
TCGA-AN-A0AR-01A	1.62297	Primary Tumor	BRCA
TCGA-E9-A22D-01A	1.56401	Primary Tumor	BRCA
TCGA-A2-A0CS-01A	1.58962	Primary Tumor	BRCA
TCGA-AR-A1AS-01A	1.59655	Primary Tumor	BRCA
TCGA-AN-A04C-01A	1.57523	Primary Tumor	BRCA
TCGA-E2-A1IE-01A	1.54324	Primary Tumor	BRCA
TCGA-BH-A0BW-01A	1.60201	Primary Tumor	BRCA
TCGA-AN-A0FL-01A	1.71349	Primary Tumor	BRCA
TCGA-D8-A27N-01A	1.58005	Primary Tumor	BRCA
TCGA-EW-A1J5-01A	1.46946	Primary Tumor	BRCA
TCGA-A2-A0CT-01A	1.67812	Primary Tumor	BRCA
TCGA-E9-A3X8-01A	1.45662	Primary Tumor	BRCA
TCGA-A8-A09R-01A	1.60747	Primary Tumor	BRCA
TCGA-B6-A0RE-01A	1.7247	Primary Tumor	BRCA
TCGA-E9-A249-01A	1.62107	Primary Tumor	BRCA
TCGA-AC-A5XU-01A	1.62278	Primary Tumor	BRCA
TCGA-AO-A03O-01A	1.59034	Primary Tumor	BRCA
TCGA-EW-A1J1-01A	1.52786	Primary Tumor	BRCA
TCGA-BH-A0GZ-01A	1.5227	Primary Tumor	BRCA
TCGA-BH-A1FD-01A	1.69381	Primary Tumor	BRCA
TCGA-A1-A0SH-01A	1.64566	Primary Tumor	BRCA
TCGA-E2-A10A-01A	1.61321	Primary Tumor	BRCA
TCGA-B6-A0IO-01A	1.52904	Primary Tumor	BRCA
TCGA-BH-A1FR-01A	1.67411	Primary Tumor	BRCA
TCGA-D8-A143-01A	1.61342	Primary Tumor	BRCA
TCGA-AO-A03R-01A	1.52431	Primary Tumor	BRCA
TCGA-A2-A0YH-01A	1.54805	Primary Tumor	BRCA
TCGA-E2-A152-01A	1.57381	Primary Tumor	BRCA
TCGA-A8-A0AD-01A	1.65682	Primary Tumor	BRCA
TCGA-GM-A2DI-01A	1.57839	Primary Tumor	BRCA
TCGA-BH-A0B3-01A	1.68959	Primary Tumor	BRCA
TCGA-AR-A0TU-01A	1.81819	Primary Tumor	BRCA
TCGA-LQ-A4E4-01A	1.56436	Primary Tumor	BRCA
TCGA-E9-A247-01A	1.50105	Primary Tumor	BRCA
TCGA-BH-A1FU-01A	1.65426	Primary Tumor	BRCA
TCGA-A8-A09D-01A	1.64644	Primary Tumor	BRCA
TCGA-A7-A5ZV-01A	1.56548	Primary Tumor	BRCA
TCGA-LL-A441-01A	1.45949	Primary Tumor	BRCA
TCGA-LL-A5YL-01A	1.49167	Primary Tumor	BRCA
TCGA-A7-A4SD-01A	1.71415	Primary Tumor	BRCA
TCGA-OK-A5Q2-01A	1.4654	Primary Tumor	BRCA
TCGA-AO-A03L-01A	1.58298	Primary Tumor	BRCA
TCGA-A2-A0EX-01A	1.70804	Primary Tumor	BRCA
TCGA-GM-A2DM-01A	1.64282	Primary Tumor	BRCA
TCGA-BH-A0DO-01B	1.56567	Primary Tumor	BRCA
TCGA-AN-A03X-01A	1.55756	Primary Tumor	BRCA
TCGA-D8-A1XL-01A	1.53685	Primary Tumor	BRCA
TCGA-A2-A4S0-01A	1.59799	Primary Tumor	BRCA
TCGA-BH-A0H9-01A	1.72037	Primary Tumor	BRCA
TCGA-B6-A0IP-01A	1.56377	Primary Tumor	BRCA
TCGA-C8-A12X-01A	1.57663	Primary Tumor	BRCA
TCGA-AN-A0AL-01A	1.60859	Primary Tumor	BRCA
TCGA-LD-A9QF-01A	1.566	Primary Tumor	BRCA
TCGA-A2-A0ES-01A	1.59542	Primary Tumor	BRCA
TCGA-D8-A1Y0-01A	1.52687	Primary Tumor	BRCA
TCGA-D8-A4Z1-01A	1.55719	Primary Tumor	BRCA
TCGA-C8-A1HN-01A	1.68746	Primary Tumor	BRCA
TCGA-B6-A0IE-01A	1.65347	Primary Tumor	BRCA
TCGA-B6-A400-01A	1.52963	Primary Tumor	BRCA
TCGA-GM-A2DB-01A	1.66963	Primary Tumor	BRCA
TCGA-AC-A2FK-01A	1.57394	Primary Tumor	BRCA
TCGA-D8-A140-01A	1.51296	Primary Tumor	BRCA
TCGA-A7-A0CD-01A	1.58299	Primary Tumor	BRCA
TCGA-A2-A4S1-01A	1.54181	Primary Tumor	BRCA
TCGA-5T-A9QA-01A	1.6241	Primary Tumor	BRCA
TCGA-AR-A2LK-01A	1.60367	Primary Tumor	BRCA
TCGA-AR-A1AH-01A	1.81146	Primary Tumor	BRCA
TCGA-AR-A254-01A	1.59539	Primary Tumor	BRCA
TCGA-E2-A1IO-01A	1.58269	Primary Tumor	BRCA
TCGA-A8-A07G-01A	1.61873	Primary Tumor	BRCA
TCGA-A8-A07J-01A	1.64085	Primary Tumor	BRCA
TCGA-C8-A12O-01A	1.65491	Primary Tumor	BRCA
TCGA-A8-A075-01A	1.70236	Primary Tumor	BRCA
TCGA-C8-A26V-01A	1.63472	Primary Tumor	BRCA
TCGA-A8-A08Z-01A	1.62603	Primary Tumor	BRCA
TCGA-E9-A226-01A	1.69118	Primary Tumor	BRCA
TCGA-AR-A1AW-01A	1.50416	Primary Tumor	BRCA
TCGA-GI-A2C9-01A	1.66628	Primary Tumor	BRCA
TCGA-EW-A1J2-01A	1.60419	Primary Tumor	BRCA
TCGA-E9-A1NG-01A	1.6402	Primary Tumor	BRCA
TCGA-AC-A2FE-01A	1.49641	Primary Tumor	BRCA
TCGA-D8-A1JI-01A	1.63004	Primary Tumor	BRCA
TCGA-GM-A2DO-01A	1.45895	Primary Tumor	BRCA
TCGA-BH-A18H-01A	1.5162	Primary Tumor	BRCA
TCGA-AR-A0U3-01A	1.67844	Primary Tumor	BRCA
TCGA-OL-A5RV-01A	1.56879	Primary Tumor	BRCA
TCGA-PL-A8LZ-01A	1.67044	Primary Tumor	BRCA
TCGA-E9-A3Q9-01A	1.56017	Primary Tumor	BRCA
TCGA-BH-A0HX-01A	1.64807	Primary Tumor	BRCA
TCGA-AC-A3W7-01A	1.56725	Primary Tumor	BRCA
TCGA-AR-A1AU-01A	1.5124	Primary Tumor	BRCA
TCGA-BH-A1FM-01A	1.6211	Primary Tumor	BRCA
TCGA-AQ-A1H2-01A	1.53738	Primary Tumor	BRCA
TCGA-BH-A0DQ-01A	1.53785	Primary Tumor	BRCA
TCGA-AO-A0JM-01A	1.62112	Primary Tumor	BRCA
TCGA-A2-A25F-01A	1.68167	Primary Tumor	BRCA
TCGA-AN-A0AT-01A	1.62648	Primary Tumor	BRCA
TCGA-E9-A22B-01A	1.63354	Primary Tumor	BRCA
TCGA-BH-A0H0-01A	1.4716	Primary Tumor	BRCA
TCGA-A2-A3XT-01A	1.65333	Primary Tumor	BRCA
TCGA-AR-A0TY-01A	1.57492	Primary Tumor	BRCA
TCGA-A2-A0YG-01A	1.59638	Primary Tumor	BRCA
TCGA-B6-A0WZ-01A	1.60215	Primary Tumor	BRCA
TCGA-A7-A5ZX-01A	1.58713	Primary Tumor	BRCA
TCGA-AC-A23G-01A	1.52355	Primary Tumor	BRCA
TCGA-GM-A2DA-01A	1.52632	Primary Tumor	BRCA
TCGA-B6-A0X1-01A	1.75958	Primary Tumor	BRCA
TCGA-AO-A12E-01A	1.60898	Primary Tumor	BRCA
TCGA-AR-A250-01A	1.67223	Primary Tumor	BRCA
TCGA-AO-A12G-01A	1.66755	Primary Tumor	BRCA
TCGA-A7-A0DA-01A	1.60379	Primary Tumor	BRCA
TCGA-BH-A1EY-01A	1.59966	Primary Tumor	BRCA
TCGA-A8-A079-01A	1.56945	Primary Tumor	BRCA
TCGA-AO-A03P-01A	1.60906	Primary Tumor	BRCA
TCGA-E2-A572-01A	1.49378	Primary Tumor	BRCA
TCGA-E2-A15G-01A	1.56966	Primary Tumor	BRCA
TCGA-AR-A0TV-01A	1.48253	Primary Tumor	BRCA
TCGA-A7-A13G-01B	1.19106	Primary Tumor	BRCA
TCGA-A8-A07E-01A	1.58521	Primary Tumor	BRCA
TCGA-E9-A1N9-01A	1.69584	Primary Tumor	BRCA
TCGA-A7-A4SE-01A	1.62926	Primary Tumor	BRCA
TCGA-BH-A0H3-01A	1.61154	Primary Tumor	BRCA
TCGA-E9-A3QA-01A	1.58412	Primary Tumor	BRCA
TCGA-E2-A1LG-01A	1.79168	Primary Tumor	BRCA
TCGA-S3-A6ZF-01A	1.52431	Primary Tumor	BRCA
TCGA-PE-A5DD-01A	1.44596	Primary Tumor	BRCA
TCGA-AO-A0JG-01A	1.63978	Primary Tumor	BRCA
TCGA-GM-A2DL-01A	1.55278	Primary Tumor	BRCA
TCGA-EW-A1PD-01A	1.52751	Primary Tumor	BRCA
TCGA-A1-A0SI-01A	1.64274	Primary Tumor	BRCA
TCGA-A2-A0CV-01A	1.5749	Primary Tumor	BRCA
TCGA-AO-A12B-01A	1.60281	Primary Tumor	BRCA
TCGA-C8-A1HG-01A	1.60178	Primary Tumor	BRCA
TCGA-EW-A6S9-01A	1.66305	Primary Tumor	BRCA
TCGA-A2-A0EW-01A	1.58565	Primary Tumor	BRCA
TCGA-A2-A0T4-01A	1.5113	Primary Tumor	BRCA
TCGA-E2-A1IF-01A	1.51159	Primary Tumor	BRCA
TCGA-A7-A13E-01B	1.49941	Primary Tumor	BRCA
TCGA-PL-A8LY-01A	1.57329	Primary Tumor	BRCA
TCGA-BH-A0AY-01A	1.60448	Primary Tumor	BRCA
TCGA-E2-A1BD-01A	1.53718	Primary Tumor	BRCA
TCGA-A2-A0EO-01A	1.57303	Primary Tumor	BRCA
TCGA-D8-A1JK-01A	1.51946	Primary Tumor	BRCA
TCGA-S3-AA14-01A	1.62384	Primary Tumor	BRCA
TCGA-BH-A0DS-01A	1.57159	Primary Tumor	BRCA
TCGA-AQ-A54O-01A	1.48636	Primary Tumor	BRCA
TCGA-D8-A1JP-01A	1.5883	Primary Tumor	BRCA
TCGA-E2-A14X-01A	1.68344	Primary Tumor	BRCA
TCGA-S3-AA12-01A	1.60793	Primary Tumor	BRCA
TCGA-A7-A0DC-01A	1.63235	Primary Tumor	BRCA
TCGA-E9-A6HE-01A	1.47658	Primary Tumor	BRCA
TCGA-D8-A1X7-01A	1.65429	Primary Tumor	BRCA
TCGA-AO-A0JD-01A	1.71998	Primary Tumor	BRCA
TCGA-D8-A1X5-01A	1.64327	Primary Tumor	BRCA
TCGA-E9-A22E-01A	1.56255	Primary Tumor	BRCA
TCGA-E2-A14P-01A	1.55466	Primary Tumor	BRCA
TCGA-E2-A105-01A	1.56982	Primary Tumor	BRCA
TCGA-BH-A0E2-01A	1.56615	Primary Tumor	BRCA
TCGA-A2-A1FV-01A	1.64925	Primary Tumor	BRCA
TCGA-A8-A09B-01A	1.5134	Primary Tumor	BRCA
TCGA-AN-A0XO-01A	1.57953	Primary Tumor	BRCA
TCGA-A7-A425-01A	1.42255	Primary Tumor	BRCA
TCGA-EW-A423-01A	1.47075	Primary Tumor	BRCA
TCGA-A2-A0CZ-01A	1.57325	Primary Tumor	BRCA
TCGA-AQ-A04L-01B	1.68925	Primary Tumor	BRCA
TCGA-AR-A0U0-01A	1.76634	Primary Tumor	BRCA
TCGA-BH-A18T-01A	1.76939	Primary Tumor	BRCA
TCGA-D8-A27T-01A	1.60163	Primary Tumor	BRCA
TCGA-B6-A40C-01A	1.4857	Primary Tumor	BRCA
TCGA-BH-A0E6-01A	1.6012	Primary Tumor	BRCA
TCGA-E9-A248-01A	1.68488	Primary Tumor	BRCA
TCGA-B6-A1KN-01A	1.63907	Primary Tumor	BRCA
TCGA-B6-A402-01A	1.53606	Primary Tumor	BRCA
TCGA-A8-A08B-01A	1.52505	Primary Tumor	BRCA
TCGA-A1-A0SG-01A	1.57679	Primary Tumor	BRCA
TCGA-D8-A1XR-01A	1.52902	Primary Tumor	BRCA
TCGA-BH-A1FE-01A	1.63552	Primary Tumor	BRCA
TCGA-BH-A0HK-01A	1.67885	Primary Tumor	BRCA
TCGA-LL-A50Y-01A	1.51723	Primary Tumor	BRCA
TCGA-AO-A03N-01B	1.58121	Primary Tumor	BRCA
TCGA-E2-A1IU-01A	1.61673	Primary Tumor	BRCA
TCGA-EW-A1IX-01A	1.63239	Primary Tumor	BRCA
TCGA-A2-A0EV-01A	1.56044	Primary Tumor	BRCA
TCGA-C8-A8HR-01A	1.43927	Primary Tumor	BRCA
TCGA-AR-A2LN-01A	1.53727	Primary Tumor	BRCA
TCGA-E9-A1QZ-01A	1.56157	Primary Tumor	BRCA
TCGA-GM-A3NY-01A	1.49697	Primary Tumor	BRCA
TCGA-AR-A1AL-01A	1.61926	Primary Tumor	BRCA
TCGA-D8-A1Y2-01A	1.55932	Primary Tumor	BRCA
TCGA-BH-A2L8-01A	1.57697	Primary Tumor	BRCA
TCGA-A2-A04T-01A	1.70308	Primary Tumor	BRCA
TCGA-AC-A3EH-01A	1.62103	Primary Tumor	BRCA
TCGA-AN-A0FZ-01A	1.53323	Primary Tumor	BRCA
TCGA-D8-A1XJ-01A	1.72951	Primary Tumor	BRCA
TCGA-AN-A0XU-01A	1.74053	Primary Tumor	BRCA
TCGA-BH-A18K-01A	1.60044	Primary Tumor	BRCA
TCGA-AR-A5QN-01A	1.57527	Primary Tumor	BRCA
TCGA-E9-A244-01A	1.69607	Primary Tumor	BRCA
TCGA-E2-A1II-01A	1.78439	Primary Tumor	BRCA
TCGA-AR-A2LQ-01A	1.60737	Primary Tumor	BRCA
TCGA-EW-A1J6-01A	1.54934	Primary Tumor	BRCA
TCGA-C8-A1HK-01A	1.66935	Primary Tumor	BRCA
TCGA-AC-A2FG-01A	1.58824	Primary Tumor	BRCA
TCGA-A8-A09Z-01A	1.62884	Primary Tumor	BRCA
TCGA-A2-A3XW-01A	1.36486	Primary Tumor	BRCA
TCGA-A8-A0A9-01A	1.4684	Primary Tumor	BRCA
TCGA-AO-A03T-01A	1.42317	Primary Tumor	BRCA
TCGA-A2-A4RY-01A	1.44254	Primary Tumor	BRCA
TCGA-D8-A27F-01A	1.64411	Primary Tumor	BRCA
TCGA-D8-A27E-01A	1.79092	Primary Tumor	BRCA
TCGA-C8-A138-01A	1.55166	Primary Tumor	BRCA
TCGA-JL-A3YW-01A	1.6339	Primary Tumor	BRCA
TCGA-AC-A5EH-01A	1.62101	Primary Tumor	BRCA
TCGA-A2-A0YL-01A	1.57385	Primary Tumor	BRCA
TCGA-D8-A1JL-01A	1.75448	Primary Tumor	BRCA
TCGA-BH-A0C3-01A	1.62062	Primary Tumor	BRCA
TCGA-A2-A1G6-01A	1.62452	Primary Tumor	BRCA
TCGA-EW-A3U0-01A	1.50128	Primary Tumor	BRCA
TCGA-D8-A1XV-01A	1.71793	Primary Tumor	BRCA
TCGA-AR-A2LR-01A	1.6265	Primary Tumor	BRCA
TCGA-AN-A0FT-01A	1.55917	Primary Tumor	BRCA
TCGA-E2-A15K-01A	1.50366	Primary Tumor	BRCA
TCGA-D8-A142-01A	1.56236	Primary Tumor	BRCA
TCGA-A7-A0CG-01A	1.7102	Primary Tumor	BRCA
TCGA-B6-A0IG-01A	1.49329	Primary Tumor	BRCA
TCGA-BH-A0HI-01A	1.63784	Primary Tumor	BRCA
TCGA-LL-A9Q3-01A	1.54512	Primary Tumor	BRCA
TCGA-BH-A0B6-01A	1.53584	Primary Tumor	BRCA
TCGA-BH-A201-01A	1.62551	Primary Tumor	BRCA
TCGA-A2-A3XU-01A	1.75176	Primary Tumor	BRCA
TCGA-A1-A0SN-01A	1.57425	Primary Tumor	BRCA
TCGA-B6-A1KF-01A	1.62466	Primary Tumor	BRCA
TCGA-A2-A04R-01A	1.49954	Primary Tumor	BRCA
TCGA-A2-A0YI-01A	1.66314	Primary Tumor	BRCA
TCGA-AR-A1AN-01A	1.572	Primary Tumor	BRCA
TCGA-E9-A5UO-01A	1.59166	Primary Tumor	BRCA
TCGA-AR-A2LM-01A	1.4924	Primary Tumor	BRCA
TCGA-AR-A5QQ-01A	1.5154	Primary Tumor	BRCA
TCGA-AR-A0TR-01A	1.71994	Primary Tumor	BRCA
TCGA-BH-A1FC-01A	1.63424	Primary Tumor	BRCA
TCGA-A2-A0D1-01A	1.54558	Primary Tumor	BRCA
TCGA-EW-A1P7-01A	1.62813	Primary Tumor	BRCA
TCGA-AR-A1AP-01A	1.51535	Primary Tumor	BRCA
TCGA-A8-A08P-01A	1.54806	Primary Tumor	BRCA
TCGA-EW-A2FW-01A	1.50872	Primary Tumor	BRCA
TCGA-AR-A1AV-01A	1.67225	Primary Tumor	BRCA
TCGA-A2-A0T1-01A	1.52061	Primary Tumor	BRCA
TCGA-AO-A0JF-01A	1.65119	Primary Tumor	BRCA
TCGA-A8-A09Q-01A	1.71027	Primary Tumor	BRCA
TCGA-A8-A090-01A	1.6078	Primary Tumor	BRCA
TCGA-E2-A150-01A	1.74079	Primary Tumor	BRCA
TCGA-B6-A0RQ-01A	1.59392	Primary Tumor	BRCA
TCGA-AO-A1KP-01A	1.62228	Primary Tumor	BRCA
TCGA-E2-A56Z-01A	1.54618	Primary Tumor	BRCA
TCGA-C8-A133-01A	1.72888	Primary Tumor	BRCA
TCGA-BH-A8FZ-01A	1.55029	Primary Tumor	BRCA
TCGA-AN-A0XT-01A	1.56752	Primary Tumor	BRCA
TCGA-BH-A0RX-01A	1.58033	Primary Tumor	BRCA
TCGA-D8-A1XB-01A	1.63226	Primary Tumor	BRCA
TCGA-A2-A0ST-01A	1.61349	Primary Tumor	BRCA
TCGA-A2-A0D4-01A	1.59154	Primary Tumor	BRCA
TCGA-BH-A0BC-01A	1.52226	Primary Tumor	BRCA
TCGA-E9-A1NH-01A	1.5378	Primary Tumor	BRCA
TCGA-B6-A0X5-01A	1.64394	Primary Tumor	BRCA
TCGA-AC-A4ZE-01A	1.48225	Primary Tumor	BRCA
TCGA-AR-A2LO-01A	1.47595	Primary Tumor	BRCA
TCGA-OL-A66P-01A	1.53702	Primary Tumor	BRCA
TCGA-AN-A049-01A	1.46778	Primary Tumor	BRCA
TCGA-D8-A1JJ-01A	1.58541	Primary Tumor	BRCA
TCGA-BH-A0HB-01A	1.56616	Primary Tumor	BRCA
TCGA-A2-A0T6-01A	1.59853	Primary Tumor	BRCA
TCGA-A2-A0EQ-01A	1.59151	Primary Tumor	BRCA
TCGA-A8-A081-01A	1.71574	Primary Tumor	BRCA
TCGA-B6-A3ZX-01A	1.5634	Primary Tumor	BRCA
TCGA-A2-A0T0-01A	1.65461	Primary Tumor	BRCA
TCGA-C8-A12T-01A	1.63425	Primary Tumor	BRCA
TCGA-E9-A22A-01A	1.60239	Primary Tumor	BRCA
TCGA-A8-A07B-01A	1.6447	Primary Tumor	BRCA
TCGA-AN-A0AK-01A	1.66407	Primary Tumor	BRCA
TCGA-A7-A5ZW-01A	1.63087	Primary Tumor	BRCA
TCGA-EW-A3E8-01B	1.51231	Primary Tumor	BRCA
TCGA-A8-A06Y-01A	1.64313	Primary Tumor	BRCA
TCGA-E2-A1B4-01A	1.56946	Primary Tumor	BRCA
TCGA-EW-A2FS-01A	1.40688	Primary Tumor	BRCA
TCGA-S3-A6ZG-01A	1.57202	Primary Tumor	BRCA
TCGA-EW-A1P8-01A	1.67645	Primary Tumor	BRCA
TCGA-D8-A27V-01A	1.69791	Primary Tumor	BRCA
TCGA-E2-A156-01A	1.61556	Primary Tumor	BRCA
TCGA-AC-A8OP-01A	1.51642	Primary Tumor	BRCA
TCGA-AN-A0FS-01A	1.59637	Primary Tumor	BRCA
TCGA-B6-A0IM-01A	1.58116	Primary Tumor	BRCA
TCGA-E2-A1LB-01A	1.65297	Primary Tumor	BRCA
TCGA-D8-A27K-01A	1.60144	Primary Tumor	BRCA
TCGA-E9-A2JT-01A	1.54464	Primary Tumor	BRCA
TCGA-E9-A22G-01A	1.62224	Primary Tumor	BRCA
TCGA-GM-A2DK-01A	1.5238	Primary Tumor	BRCA
TCGA-AR-A1AK-01A	1.44573	Primary Tumor	BRCA
TCGA-E2-A1B5-01A	1.54079	Primary Tumor	BRCA
TCGA-BH-A18Q-01A	1.57938	Primary Tumor	BRCA
TCGA-E2-A153-01A	1.56731	Primary Tumor	BRCA
TCGA-BH-A0BT-01A	1.6628	Primary Tumor	BRCA
TCGA-E9-A54Y-01A	1.44035	Primary Tumor	BRCA
TCGA-E2-A14Q-01A	1.53818	Primary Tumor	BRCA
TCGA-BH-A0HN-01A	1.50151	Primary Tumor	BRCA
TCGA-E2-A9RU-01A	1.60884	Primary Tumor	BRCA
TCGA-E2-A10C-01A	1.58776	Primary Tumor	BRCA
TCGA-A8-A095-01A	1.64443	Primary Tumor	BRCA
TCGA-C8-A12P-01A	1.76006	Primary Tumor	BRCA
TCGA-A7-A0DB-01A	1.64838	Primary Tumor	BRCA
TCGA-BH-A0BJ-01A	1.63455	Primary Tumor	BRCA
TCGA-BH-A28O-01A	1.51395	Primary Tumor	BRCA
TCGA-AC-A3TN-01A	1.51141	Primary Tumor	BRCA
TCGA-A7-A13E-01A	1.46074	Primary Tumor	BRCA
TCGA-BH-A0W5-01A	1.61255	Primary Tumor	BRCA
TCGA-GM-A2DD-01A	1.61702	Primary Tumor	BRCA
TCGA-AN-A0XV-01A	1.66215	Primary Tumor	BRCA
TCGA-E2-A1IL-01A	1.57732	Primary Tumor	BRCA
TCGA-EW-A2FR-01A	1.52781	Primary Tumor	BRCA
TCGA-3C-AAAU-01A	1.5155	Primary Tumor	BRCA
TCGA-AR-A24W-01A	1.63065	Primary Tumor	BRCA
TCGA-OL-A5RZ-01A	1.48368	Primary Tumor	BRCA
TCGA-AN-A0AJ-01A	1.58371	Primary Tumor	BRCA
TCGA-AR-A1AT-01A	1.58519	Primary Tumor	BRCA
TCGA-A8-A07P-01A	1.71876	Primary Tumor	BRCA
TCGA-A8-A083-01A	1.5853	Primary Tumor	BRCA
TCGA-AN-A0XL-01A	1.5524	Primary Tumor	BRCA
TCGA-E9-A1RC-01A	1.57398	Primary Tumor	BRCA
TCGA-D8-A27I-01A	1.55086	Primary Tumor	BRCA
TCGA-A2-A04Y-01A	1.60656	Primary Tumor	BRCA
TCGA-PE-A5DC-01A	1.396	Primary Tumor	BRCA
TCGA-OL-A5D8-01A	1.46355	Primary Tumor	BRCA
TCGA-A7-A26E-01A	1.6746	Primary Tumor	BRCA
TCGA-E2-A1AZ-01A	1.76266	Primary Tumor	BRCA
TCGA-A8-A0A1-01A	1.56744	Primary Tumor	BRCA
TCGA-D8-A1J9-01A	1.62131	Primary Tumor	BRCA
TCGA-BH-A1EO-01A	1.64405	Primary Tumor	BRCA
TCGA-B6-A0I2-01A	1.70608	Primary Tumor	BRCA
TCGA-E9-A5UP-01A	1.39718	Primary Tumor	BRCA
TCGA-A2-A0T5-01A	1.59622	Primary Tumor	BRCA
TCGA-A7-A3IY-01A	1.53942	Primary Tumor	BRCA
TCGA-B6-A0IC-01A	1.5905	Primary Tumor	BRCA
TCGA-BH-A5J0-01A	1.48866	Primary Tumor	BRCA
TCGA-D8-A1JD-01A	1.54105	Primary Tumor	BRCA
TCGA-A2-A0CY-01A	1.47496	Primary Tumor	BRCA
TCGA-E9-A245-01A	1.60588	Primary Tumor	BRCA
TCGA-GM-A3NW-01A	1.67494	Primary Tumor	BRCA
TCGA-A1-A0SB-01A	1.68114	Primary Tumor	BRCA
TCGA-AC-A2QI-01A	1.53982	Primary Tumor	BRCA
TCGA-A2-A0EP-01A	1.51008	Primary Tumor	BRCA
TCGA-A2-A0CQ-01A	1.50619	Primary Tumor	BRCA
TCGA-A8-A07Z-01A	1.54556	Primary Tumor	BRCA
TCGA-AC-A2BK-01A	1.74834	Primary Tumor	BRCA
TCGA-A8-A08J-01A	1.59498	Primary Tumor	BRCA
TCGA-A8-A09V-01A	1.58844	Primary Tumor	BRCA
TCGA-A2-A0T3-01A	1.48901	Primary Tumor	BRCA
TCGA-A8-A09T-01A	1.63821	Primary Tumor	BRCA
TCGA-AN-A04A-01A	1.56644	Primary Tumor	BRCA
TCGA-E9-A1RF-01A	1.55711	Primary Tumor	BRCA
TCGA-E9-A1RG-01A	1.56963	Primary Tumor	BRCA
TCGA-E9-A1R0-01A	1.58429	Primary Tumor	BRCA
TCGA-A2-A04U-01A	1.64791	Primary Tumor	BRCA
TCGA-BH-A0EE-01A	1.71989	Primary Tumor	BRCA
TCGA-BH-A0H5-01A	1.61427	Primary Tumor	BRCA
TCGA-EW-A1IW-01A	1.48437	Primary Tumor	BRCA
TCGA-A7-A3J1-01A	1.47864	Primary Tumor	BRCA
TCGA-E9-A243-01A	1.67777	Primary Tumor	BRCA
TCGA-C8-A134-01A	1.70279	Primary Tumor	BRCA
TCGA-D8-A1Y1-01A	1.59885	Primary Tumor	BRCA
TCGA-A2-A25A-01A	1.57611	Primary Tumor	BRCA
TCGA-E2-A108-01A	1.57389	Primary Tumor	BRCA
TCGA-BH-A0E1-01A	1.5017	Primary Tumor	BRCA
TCGA-AN-A0FN-01A	1.53548	Primary Tumor	BRCA
TCGA-5L-AAT0-01A	1.53004	Primary Tumor	BRCA
TCGA-E2-A14U-01A	1.5372	Primary Tumor	BRCA
TCGA-AO-A12F-01A	1.56929	Primary Tumor	BRCA
TCGA-BH-A0HL-01A	1.54911	Primary Tumor	BRCA
TCGA-E9-A229-01A	1.57315	Primary Tumor	BRCA
TCGA-A8-A08T-01A	1.63019	Primary Tumor	BRCA
TCGA-AO-A129-01A	1.59912	Primary Tumor	BRCA
TCGA-E2-A15P-01A	1.60396	Primary Tumor	BRCA
TCGA-C8-A3M8-01A	1.47817	Primary Tumor	BRCA
TCGA-LL-A5YO-01A	1.54239	Primary Tumor	BRCA
TCGA-OL-A66L-01A	1.49547	Primary Tumor	BRCA
TCGA-OL-A66K-01A	1.49786	Primary Tumor	BRCA
TCGA-D8-A1JF-01A	1.80659	Primary Tumor	BRCA
TCGA-E2-A1LS-01A	1.64438	Primary Tumor	BRCA
TCGA-A7-A426-01A	1.42072	Primary Tumor	BRCA
TCGA-BH-A0B7-01A	1.63412	Primary Tumor	BRCA
TCGA-E2-A574-01A	1.77784	Primary Tumor	BRCA
TCGA-D8-A27L-01A	1.65141	Primary Tumor	BRCA
TCGA-AC-A2FF-01A	1.62434	Primary Tumor	BRCA
TCGA-GM-A2D9-01A	1.54919	Primary Tumor	BRCA
TCGA-C8-A1HM-01A	1.68227	Primary Tumor	BRCA
TCGA-A2-A0EM-01A	1.60277	Primary Tumor	BRCA
TCGA-A8-A09A-01A	1.58681	Primary Tumor	BRCA
TCGA-A2-A0T7-01A	1.57258	Primary Tumor	BRCA
TCGA-OL-A6VO-01A	1.67445	Primary Tumor	BRCA
TCGA-BH-A0EI-01A	1.5316	Primary Tumor	BRCA
TCGA-A7-A56D-01A	1.4162	Primary Tumor	BRCA
TCGA-A8-A092-01A	1.59323	Primary Tumor	BRCA
TCGA-AC-A3W6-01A	1.4599	Primary Tumor	BRCA
TCGA-BH-A0BA-01A	1.67563	Primary Tumor	BRCA
TCGA-EW-A1OX-01A	1.60372	Primary Tumor	BRCA
TCGA-A2-A0CR-01A	1.42071	Primary Tumor	BRCA
TCGA-A8-A09X-01A	1.69659	Primary Tumor	BRCA
TCGA-C8-A26X-01A	1.60075	Primary Tumor	BRCA
TCGA-EW-A1J3-01A	1.54861	Primary Tumor	BRCA
TCGA-BH-A18G-01A	1.5699	Primary Tumor	BRCA
TCGA-E2-A10B-01A	1.5724	Primary Tumor	BRCA
TCGA-C8-A26W-01A	1.61942	Primary Tumor	BRCA
TCGA-A8-A08R-01A	1.61495	Primary Tumor	BRCA
TCGA-D8-A1JC-01A	1.55966	Primary Tumor	BRCA
TCGA-C8-A12V-01A	1.53076	Primary Tumor	BRCA
TCGA-A2-A04P-01A	1.53605	Primary Tumor	BRCA
TCGA-BH-A0W3-01A	1.55805	Primary Tumor	BRCA
TCGA-BH-A0B5-01A	1.5117	Primary Tumor	BRCA
TCGA-PL-A8LX-01A	1.52278	Primary Tumor	BRCA
TCGA-BH-A0B0-01A	1.66193	Primary Tumor	BRCA
TCGA-AC-A2FO-01A	1.626	Primary Tumor	BRCA
TCGA-E9-A1R3-01A	1.57653	Primary Tumor	BRCA
TCGA-AN-A0XW-01A	1.53181	Primary Tumor	BRCA
TCGA-BH-A0HF-01A	1.59841	Primary Tumor	BRCA
TCGA-OL-A97C-01A	1.44721	Primary Tumor	BRCA
TCGA-D8-A1XA-01A	1.64725	Primary Tumor	BRCA
TCGA-A2-A25C-01A	1.53569	Primary Tumor	BRCA
TCGA-BH-A0AZ-01A	1.4799	Primary Tumor	BRCA
TCGA-E9-A227-01A	1.59844	Primary Tumor	BRCA
TCGA-A2-A0D2-01A	1.68787	Primary Tumor	BRCA
TCGA-D8-A1XM-01A	1.58265	Primary Tumor	BRCA
TCGA-D8-A1Y3-01A	1.66781	Primary Tumor	BRCA
TCGA-A2-A1FZ-01A	1.54179	Primary Tumor	BRCA
TCGA-E2-A3DX-01A	1.51047	Primary Tumor	BRCA
TCGA-EW-A1PC-01B	1.56441	Primary Tumor	BRCA
TCGA-AR-A0TP-01A	1.58692	Primary Tumor	BRCA
TCGA-A7-A26F-01B	1.4314	Primary Tumor	BRCA
TCGA-A2-A1FW-01A	1.62299	Primary Tumor	BRCA
TCGA-EW-A1OY-01A	1.64893	Primary Tumor	BRCA
TCGA-A2-A0YJ-01A	1.68007	Primary Tumor	BRCA
TCGA-GM-A2DC-01A	1.55663	Primary Tumor	BRCA
TCGA-A8-A09G-01A	1.63641	Primary Tumor	BRCA
TCGA-AO-A0J9-01A	1.46855	Primary Tumor	BRCA
TCGA-E2-A14Y-01A	1.76825	Primary Tumor	BRCA
TCGA-OL-A5RU-01A	1.58025	Primary Tumor	BRCA
TCGA-3C-AALI-01A	1.50072	Primary Tumor	BRCA
TCGA-S3-A6ZH-01A	1.51959	Primary Tumor	BRCA
TCGA-E2-A159-01A	1.66826	Primary Tumor	BRCA
TCGA-E2-A155-01A	1.58708	Primary Tumor	BRCA
TCGA-A8-A082-01A	1.48308	Primary Tumor	BRCA
TCGA-E2-A14R-01A	1.72043	Primary Tumor	BRCA
TCGA-E9-A1RI-01A	1.68339	Primary Tumor	BRCA
TCGA-BH-A204-01A	1.79615	Primary Tumor	BRCA
TCGA-LL-A7T0-01A	1.52173	Primary Tumor	BRCA
TCGA-C8-A1HJ-01A	1.77964	Primary Tumor	BRCA
TCGA-D8-A1XT-01A	1.61305	Primary Tumor	BRCA
TCGA-D8-A146-01A	1.57592	Primary Tumor	BRCA
TCGA-A8-A097-01A	1.58973	Primary Tumor	BRCA
TCGA-A2-A0YK-01A	1.62532	Primary Tumor	BRCA
TCGA-E9-A22H-01A	1.65291	Primary Tumor	BRCA
TCGA-AR-A1AQ-01A	1.72853	Primary Tumor	BRCA
TCGA-E2-A1L8-01A	1.55595	Primary Tumor	BRCA
TCGA-JL-A3YX-01A	1.57912	Primary Tumor	BRCA
TCGA-S3-AA17-01A	1.39671	Primary Tumor	BRCA
TCGA-E2-A15M-01A	1.60665	Primary Tumor	BRCA
TCGA-A7-A0CH-01A	1.65394	Primary Tumor	BRCA
TCGA-AR-A0TZ-01A	1.59806	Primary Tumor	BRCA
TCGA-E2-A15I-01A	1.62352	Primary Tumor	BRCA
TCGA-BH-A0WA-01A	1.64636	Primary Tumor	BRCA
TCGA-A2-A0ET-01A	1.67055	Primary Tumor	BRCA
TCGA-OL-A5RW-01A	1.56221	Primary Tumor	BRCA
TCGA-A7-A13D-01B	1.51259	Primary Tumor	BRCA
TCGA-A2-A0T2-01A	1.67606	Primary Tumor	BRCA
TCGA-AN-A0FD-01A	1.58555	Primary Tumor	BRCA
TCGA-BH-A0H7-01A	1.70367	Primary Tumor	BRCA
TCGA-A2-A0D0-01A	1.69834	Primary Tumor	BRCA
TCGA-AO-A0JC-01A	1.45985	Primary Tumor	BRCA
TCGA-BH-A1EW-01A	1.60112	Primary Tumor	BRCA
TCGA-AO-A03M-01B	1.66468	Primary Tumor	BRCA
TCGA-B6-A0RP-01A	1.56665	Primary Tumor	BRCA
TCGA-D8-A1JN-01A	1.71907	Primary Tumor	BRCA
TCGA-EW-A6SC-01A	1.5668	Primary Tumor	BRCA
TCGA-E2-A154-01A	1.63124	Primary Tumor	BRCA
TCGA-E2-A1LK-01A	1.74838	Primary Tumor	BRCA
TCGA-E2-A1LE-01A	1.50812	Primary Tumor	BRCA
TCGA-BH-A0B8-01A	1.53549	Primary Tumor	BRCA
TCGA-A8-A07L-01A	1.60835	Primary Tumor	BRCA
TCGA-EW-A1IZ-01A	1.60148	Primary Tumor	BRCA
TCGA-BH-A6R9-01A	1.52024	Primary Tumor	BRCA
TCGA-EW-A1PG-01A	1.62392	Primary Tumor	BRCA
TCGA-AN-A03Y-01A	1.48488	Primary Tumor	BRCA
TCGA-EW-A1P1-01A	1.55063	Primary Tumor	BRCA
TCGA-A2-A25D-01A	1.62527	Primary Tumor	BRCA
TCGA-C8-A131-01A	1.58047	Primary Tumor	BRCA
TCGA-AO-A128-01A	1.5941	Primary Tumor	BRCA
TCGA-D8-A73W-01A	1.48768	Primary Tumor	BRCA
TCGA-AO-A0J5-01A	1.49728	Primary Tumor	BRCA
TCGA-AN-A0FX-01A	1.49893	Primary Tumor	BRCA
TCGA-AC-A3OD-01B	1.37757	Primary Tumor	BRCA
TCGA-A7-A0CJ-01A	1.5956	Primary Tumor	BRCA
TCGA-A8-A07U-01A	1.7216	Primary Tumor	BRCA
TCGA-D8-A1XS-01A	1.59064	Primary Tumor	BRCA
TCGA-B6-A0I8-01A	1.58724	Primary Tumor	BRCA
TCGA-E2-A15E-01A	1.58067	Primary Tumor	BRCA
TCGA-D8-A27G-01A	1.55592	Primary Tumor	BRCA
TCGA-A8-A08X-01A	1.49541	Primary Tumor	BRCA
TCGA-BH-A1EX-01A	1.71604	Primary Tumor	BRCA
TCGA-A8-A076-01A	1.71644	Primary Tumor	BRCA
TCGA-A7-A4SB-01A	1.49482	Primary Tumor	BRCA
TCGA-EW-A1OV-01A	1.5233	Primary Tumor	BRCA
TCGA-AN-A0FV-01A	1.59368	Primary Tumor	BRCA
TCGA-A2-A4S3-01A	1.54381	Primary Tumor	BRCA
TCGA-BH-A0BZ-01A	1.56933	Primary Tumor	BRCA
TCGA-B6-A0WT-01A	1.60998	Primary Tumor	BRCA
TCGA-D8-A73U-01A	1.4726	Primary Tumor	BRCA
TCGA-A1-A0SK-01A	1.69313	Primary Tumor	BRCA
TCGA-D8-A1XG-01A	1.51823	Primary Tumor	BRCA
TCGA-A2-A0YF-01A	1.66921	Primary Tumor	BRCA
TCGA-D8-A1XY-01A	1.61374	Primary Tumor	BRCA
TCGA-E9-A1R6-01A	1.61826	Primary Tumor	BRCA
TCGA-BH-A1FL-01A	1.5785	Primary Tumor	BRCA
TCGA-B6-A40B-01A	1.42851	Primary Tumor	BRCA
TCGA-E9-A1RE-01A	1.76285	Primary Tumor	BRCA
TCGA-D8-A3Z5-01A	1.45419	Primary Tumor	BRCA
TCGA-C8-A12Q-01A	1.60625	Primary Tumor	BRCA
TCGA-D8-A145-01A	1.58226	Primary Tumor	BRCA
TCGA-B6-A0IK-01A	1.72007	Primary Tumor	BRCA
TCGA-C8-A1HE-01A	1.55212	Primary Tumor	BRCA
TCGA-A1-A0SE-01A	1.56021	Primary Tumor	BRCA
TCGA-GI-A2C8-01A	1.60946	Primary Tumor	BRCA
TCGA-B6-A0X7-01A	1.54715	Primary Tumor	BRCA
TCGA-A8-A08L-01A	1.57949	Primary Tumor	BRCA
TCGA-BH-A0H6-01A	1.59577	Primary Tumor	BRCA
TCGA-BH-A5IZ-01A	1.57375	Primary Tumor	BRCA
TCGA-OL-A66O-01A	1.49513	Primary Tumor	BRCA
TCGA-E9-A228-01A	1.70958	Primary Tumor	BRCA
TCGA-A2-A3KD-01A	1.47774	Primary Tumor	BRCA
TCGA-AQ-A7U7-01A	1.49128	Primary Tumor	BRCA
TCGA-AO-A1KS-01A	1.74853	Primary Tumor	BRCA
TCGA-BH-A18N-01A	1.47024	Primary Tumor	BRCA
TCGA-BH-A202-01A	1.68705	Primary Tumor	BRCA
TCGA-C8-A26Y-01A	1.74181	Primary Tumor	BRCA
TCGA-BH-A0EB-01A	1.60569	Primary Tumor	BRCA
TCGA-AC-A8OQ-01A	1.54053	Primary Tumor	BRCA
TCGA-AR-A24L-01A	1.61671	Primary Tumor	BRCA
TCGA-EW-A1PB-01A	1.72739	Primary Tumor	BRCA
TCGA-A8-A06O-01A	1.56408	Primary Tumor	BRCA
TCGA-C8-A12Z-01A	1.62419	Primary Tumor	BRCA
TCGA-OL-A66H-01A	1.57861	Primary Tumor	BRCA
TCGA-AC-A62Y-01A	1.57741	Primary Tumor	BRCA
TCGA-AC-A3YJ-01A	1.59554	Primary Tumor	BRCA
TCGA-AO-A0JI-01A	1.66688	Primary Tumor	BRCA
TCGA-AN-A0FW-01A	1.54511	Primary Tumor	BRCA
TCGA-GM-A5PX-01A	1.57813	Primary Tumor	BRCA
TCGA-A2-A4RX-01A	1.63126	Primary Tumor	BRCA
TCGA-BH-A18R-01A	1.73374	Primary Tumor	BRCA
TCGA-B6-A0WW-01A	1.56723	Primary Tumor	BRCA
TCGA-A2-A0SV-01A	1.57892	Primary Tumor	BRCA
TCGA-AR-A24U-01A	1.69184	Primary Tumor	BRCA
TCGA-B6-A0X0-01A	1.64164	Primary Tumor	BRCA
TCGA-BH-A0C7-01B	1.54996	Primary Tumor	BRCA
TCGA-BH-A0EA-01A	1.57849	Primary Tumor	BRCA
TCGA-LL-A440-01A	1.46404	Primary Tumor	BRCA
TCGA-A1-A0SQ-01A	1.57551	Primary Tumor	BRCA
TCGA-A8-A09N-01A	1.66568	Primary Tumor	BRCA
TCGA-AC-A3QQ-01B	1.24533	Primary Tumor	BRCA
TCGA-AC-A2BM-01A	1.55063	Primary Tumor	BRCA
TCGA-E2-A14V-01A	1.62055	Primary Tumor	BRCA
TCGA-C8-A137-01A	1.72174	Primary Tumor	BRCA
TCGA-BH-A0DT-01A	1.53897	Primary Tumor	BRCA
TCGA-E9-A1R4-01A	1.67385	Primary Tumor	BRCA
TCGA-D8-A1JB-01A	1.6393	Primary Tumor	BRCA
TCGA-HN-A2NL-01A	1.63034	Primary Tumor	BRCA
TCGA-BH-A0BO-01A	1.55203	Primary Tumor	BRCA
TCGA-C8-A275-01A	1.68468	Primary Tumor	BRCA
TCGA-S3-AA10-01A	1.59464	Primary Tumor	BRCA
TCGA-A8-A08A-01A	1.54833	Primary Tumor	BRCA
TCGA-AO-A0J7-01A	1.60998	Primary Tumor	BRCA
TCGA-BH-A0W4-01A	1.63428	Primary Tumor	BRCA
TCGA-EW-A2FV-01A	1.59362	Primary Tumor	BRCA
TCGA-AR-A252-01A	1.66463	Primary Tumor	BRCA
TCGA-BH-A8G0-01A	1.53857	Primary Tumor	BRCA
TCGA-AN-A0XR-01A	1.53449	Primary Tumor	BRCA
TCGA-A2-A0YC-01A	1.57885	Primary Tumor	BRCA
TCGA-BH-A18J-01A	1.53769	Primary Tumor	BRCA
TCGA-BH-A0W7-01A	1.57971	Primary Tumor	BRCA
TCGA-AC-A2B8-01A	1.62433	Primary Tumor	BRCA
TCGA-AO-A0JL-01A	1.42633	Primary Tumor	BRCA
TCGA-D8-A27W-01A	1.62235	Primary Tumor	BRCA
TCGA-B6-A0RO-01A	1.68278	Primary Tumor	BRCA
TCGA-BH-A0DE-01A	1.54812	Primary Tumor	BRCA
TCGA-A7-A0DC-01B	1.1875	Primary Tumor	BRCA
TCGA-A7-A4SF-01A	1.5987	Primary Tumor	BRCA
TCGA-B6-A0RV-01A	1.59929	Primary Tumor	BRCA
TCGA-AC-A7VB-01A	1.61692	Primary Tumor	BRCA
TCGA-D8-A27P-01A	1.59508	Primary Tumor	BRCA
TCGA-BH-A8FY-01A	1.45597	Primary Tumor	BRCA
TCGA-BH-A42T-01A	1.46866	Primary Tumor	BRCA
TCGA-AN-A046-01A	1.48348	Primary Tumor	BRCA
TCGA-A2-A0SX-01A	1.56733	Primary Tumor	BRCA
TCGA-A8-A06N-01A	1.64754	Primary Tumor	BRCA
TCGA-A8-A06U-01A	1.5706	Primary Tumor	BRCA
TCGA-BH-A0HP-01A	1.6572	Primary Tumor	BRCA
TCGA-BH-A18U-01A	1.68827	Primary Tumor	BRCA
TCGA-AN-A0AS-01A	1.59673	Primary Tumor	BRCA
TCGA-BH-A1F2-01A	1.76462	Primary Tumor	BRCA
TCGA-BH-A18M-01A	1.57804	Primary Tumor	BRCA
TCGA-C8-A12L-01A	1.52257	Primary Tumor	BRCA
TCGA-E9-A1R7-01A	1.61329	Primary Tumor	BRCA
TCGA-D8-A1X8-01A	1.61617	Primary Tumor	BRCA
TCGA-AR-A24V-01A	1.5879	Primary Tumor	BRCA
TCGA-AC-A6IX-01A	1.56801	Primary Tumor	BRCA
TCGA-D8-A1JH-01A	1.6125	Primary Tumor	BRCA
TCGA-E2-A573-01A	1.60803	Primary Tumor	BRCA
TCGA-BH-A0BL-01A	1.61499	Primary Tumor	BRCA
TCGA-EW-A1P6-01A	1.62913	Primary Tumor	BRCA
TCGA-BH-A0DL-01A	1.56971	Primary Tumor	BRCA
TCGA-B6-A0IA-01A	1.52112	Primary Tumor	BRCA
TCGA-E2-A1L7-01A	1.62876	Primary Tumor	BRCA
TCGA-BH-A18F-01A	1.65448	Primary Tumor	BRCA
TCGA-C8-A1HI-01A	1.58905	Primary Tumor	BRCA
TCGA-BH-A0BD-01A	1.47723	Primary Tumor	BRCA
TCGA-AN-A0G0-01A	1.54869	Primary Tumor	BRCA
TCGA-BH-A0E7-01A	1.67416	Primary Tumor	BRCA
TCGA-A8-A08S-01A	1.52294	Primary Tumor	BRCA
TCGA-A8-A08C-01A	1.55421	Primary Tumor	BRCA
TCGA-C8-A1HO-01A	1.5888	Primary Tumor	BRCA
TCGA-E9-A1NF-01A	1.54943	Primary Tumor	BRCA
TCGA-AO-A0J6-01A	1.56688	Primary Tumor	BRCA
TCGA-LL-A5YP-01A	1.55456	Primary Tumor	BRCA
TCGA-BH-A0DI-01A	1.54382	Primary Tumor	BRCA
TCGA-BH-A1FJ-01A	1.54179	Primary Tumor	BRCA
TCGA-UU-A93S-01A	1.70798	Primary Tumor	BRCA
TCGA-A2-A0YE-01A	1.61676	Primary Tumor	BRCA
TCGA-BH-A209-01A	1.62452	Primary Tumor	BRCA
TCGA-OL-A5S0-01A	1.55923	Primary Tumor	BRCA
TCGA-HN-A2OB-01A	1.54149	Primary Tumor	BRCA
TCGA-D8-A27H-01A	1.56285	Primary Tumor	BRCA
TCGA-BH-A1F6-01A	1.75942	Primary Tumor	BRCA
TCGA-A1-A0SD-01A	1.57636	Primary Tumor	BRCA
TCGA-A7-A26J-01B	1.38485	Primary Tumor	BRCA
TCGA-D8-A1XC-01A	1.70348	Primary Tumor	BRCA
TCGA-AQ-A04J-01A	1.58049	Primary Tumor	BRCA
TCGA-LD-A66U-01A	1.43941	Primary Tumor	BRCA
TCGA-E2-A15O-01A	1.57565	Primary Tumor	BRCA
TCGA-BH-A0HO-01A	1.66057	Primary Tumor	BRCA
TCGA-A7-A6VW-01A	1.65062	Primary Tumor	BRCA
TCGA-AQ-A0Y5-01A	1.67413	Primary Tumor	BRCA
TCGA-3C-AALJ-01A	1.50557	Primary Tumor	BRCA
TCGA-BH-AB28-01A	1.42669	Primary Tumor	BRCA
TCGA-EW-A1PH-01A	1.67678	Primary Tumor	BRCA
TCGA-A8-A08H-01A	1.61126	Primary Tumor	BRCA
TCGA-AO-A0JE-01A	1.51288	Primary Tumor	BRCA
TCGA-D8-A1XF-01A	1.53596	Primary Tumor	BRCA
TCGA-BH-A0BQ-01A	1.52344	Primary Tumor	BRCA
TCGA-E2-A158-01A	1.71214	Primary Tumor	BRCA
TCGA-A8-A08I-01A	1.63901	Primary Tumor	BRCA
TCGA-B6-A0X4-01A	1.64164	Primary Tumor	BRCA
TCGA-E9-A2JS-01A	1.65415	Primary Tumor	BRCA
TCGA-A2-A25B-01A	1.60729	Primary Tumor	BRCA
TCGA-B6-A0WY-01A	1.58524	Primary Tumor	BRCA
TCGA-A7-A0D9-01A	1.67068	Primary Tumor	BRCA
TCGA-A8-A09E-01A	1.59203	Primary Tumor	BRCA
TCGA-EW-A1OW-01A	1.73518	Primary Tumor	BRCA
TCGA-D8-A1XD-01A	1.59875	Primary Tumor	BRCA
TCGA-E9-A54X-01A	1.61358	Primary Tumor	BRCA
TCGA-A7-A0DB-01C	1.44161	Primary Tumor	BRCA
TCGA-A2-A0CX-01A	1.64792	Primary Tumor	BRCA
TCGA-E9-A5FK-01A	1.52235	Primary Tumor	BRCA
TCGA-C8-A8HQ-01A	1.45842	Primary Tumor	BRCA
TCGA-BH-A0BP-01A	1.54315	Primary Tumor	BRCA
TCGA-B6-A0RL-01A	1.52379	Primary Tumor	BRCA
TCGA-A8-A08F-01A	1.51212	Primary Tumor	BRCA
TCGA-A2-A0CK-01A	1.42865	Primary Tumor	BRCA
TCGA-E9-A1N4-01A	1.71784	Primary Tumor	BRCA
TCGA-D8-A1XZ-01A	1.67732	Primary Tumor	BRCA
TCGA-OL-A66J-01A	1.50064	Primary Tumor	BRCA
TCGA-EW-A424-01A	1.52196	Primary Tumor	BRCA
TCGA-A7-A3RF-01A	1.66075	Primary Tumor	BRCA
TCGA-AR-A24H-01A	1.70578	Primary Tumor	BRCA
TCGA-A8-A06T-01A	1.61245	Primary Tumor	BRCA
TCGA-C8-A1HL-01A	1.5396	Primary Tumor	BRCA
TCGA-AN-A0FK-01A	1.60208	Primary Tumor	BRCA
TCGA-BH-A0BG-01A	1.54627	Primary Tumor	BRCA
TCGA-D8-A13Z-01A	1.68056	Primary Tumor	BRCA
TCGA-OL-A5D6-01A	1.60083	Primary Tumor	BRCA
TCGA-A8-A091-01A	1.56716	Primary Tumor	BRCA
TCGA-EW-A6SA-01A	1.54579	Primary Tumor	BRCA
TCGA-E2-A15L-01A	1.62369	Primary Tumor	BRCA
TCGA-A7-A26H-01A	1.50733	Primary Tumor	BRCA
TCGA-C8-A26Z-01A	1.61319	Primary Tumor	BRCA
TCGA-E2-A15R-01A	1.67335	Primary Tumor	BRCA
TCGA-C8-A12Y-01A	1.54612	Primary Tumor	BRCA
TCGA-A7-A13F-01A	1.57007	Primary Tumor	BRCA
TCGA-BH-A28Q-01A	1.49551	Primary Tumor	BRCA
TCGA-GM-A5PV-01A	1.61107	Primary Tumor	BRCA
TCGA-A7-A4SC-01A	1.57812	Primary Tumor	BRCA
TCGA-A2-A3KC-01A	1.49605	Primary Tumor	BRCA
TCGA-E2-A15H-01A	1.62452	Primary Tumor	BRCA
TCGA-BH-A0DV-01A	1.56691	Primary Tumor	BRCA
TCGA-B6-A0IH-01A	1.51513	Primary Tumor	BRCA
TCGA-A2-A1G4-01A	1.54345	Primary Tumor	BRCA
TCGA-A8-A093-01A	1.58923	Primary Tumor	BRCA
TCGA-AN-A0XP-01A	1.6262	Primary Tumor	BRCA
TCGA-AO-A1KQ-01A	1.52638	Primary Tumor	BRCA
TCGA-AR-A256-01A	1.78838	Primary Tumor	BRCA
TCGA-OL-A66I-01A	1.61101	Primary Tumor	BRCA
TCGA-GM-A4E0-01A	1.48776	Primary Tumor	BRCA
TCGA-C8-A3M7-01A	1.63396	Primary Tumor	BRCA
TCGA-OL-A6VR-01A	1.52693	Primary Tumor	BRCA
TCGA-A2-A04W-01A	1.67457	Primary Tumor	BRCA
TCGA-E9-A295-01A	1.4882	Primary Tumor	BRCA
TCGA-AR-A1AM-01A	1.54601	Primary Tumor	BRCA
TCGA-GM-A2DF-01A	1.58076	Primary Tumor	BRCA
TCGA-E9-A1N5-01A	1.49867	Primary Tumor	BRCA
TCGA-EW-A1OZ-01A	1.55667	Primary Tumor	BRCA
TCGA-A1-A0SF-01A	1.63075	Primary Tumor	BRCA
TCGA-A1-A0SJ-01A	1.6347	Primary Tumor	BRCA
TCGA-AR-A24P-01A	1.61351	Primary Tumor	BRCA
TCGA-D8-A1JU-01A	1.62699	Primary Tumor	BRCA
TCGA-A8-A07F-01A	1.65124	Primary Tumor	BRCA
TCGA-A7-A6VY-01A	1.61765	Primary Tumor	BRCA
TCGA-A8-A08G-01A	1.56734	Primary Tumor	BRCA
TCGA-BH-A0HW-01A	1.51358	Primary Tumor	BRCA
TCGA-C8-A12K-01A	1.67813	Primary Tumor	BRCA
TCGA-A8-A07O-01A	1.74763	Primary Tumor	BRCA
TCGA-BH-A0BM-01A	1.67371	Primary Tumor	BRCA
TCGA-B6-A0IQ-01A	1.61451	Primary Tumor	BRCA
TCGA-C8-A12U-01A	1.62804	Primary Tumor	BRCA
TCGA-C8-A8HP-01A	1.50987	Primary Tumor	BRCA
TCGA-A2-A3XV-01A	1.72379	Primary Tumor	BRCA
TCGA-BH-A0AW-01A	1.60111	Primary Tumor	BRCA
TCGA-AN-A0FF-01A	1.58671	Primary Tumor	BRCA
TCGA-BH-A0DX-01A	1.58411	Primary Tumor	BRCA
TCGA-AR-A24M-01A	1.69719	Primary Tumor	BRCA
TCGA-E2-A2P6-01A	1.51297	Primary Tumor	BRCA
TCGA-C8-A130-01A	1.4813	Primary Tumor	BRCA
TCGA-C8-A274-01A	1.65004	Primary Tumor	BRCA
TCGA-D8-A73X-01A	1.59487	Primary Tumor	BRCA
TCGA-AO-A0JA-01A	1.64625	Primary Tumor	BRCA
TCGA-LL-A5YN-01A	1.43207	Primary Tumor	BRCA
TCGA-LL-A740-01A	1.60835	Primary Tumor	BRCA
TCGA-LL-A6FP-01A	1.60316	Primary Tumor	BRCA
TCGA-A7-A26E-01B	1.44393	Primary Tumor	BRCA
TCGA-A7-A6VX-01A	1.57423	Primary Tumor	BRCA
TCGA-AC-A6IW-01A	1.69084	Primary Tumor	BRCA
TCGA-A8-A06X-01A	1.58585	Primary Tumor	BRCA
TCGA-E2-A1L9-01A	1.63241	Primary Tumor	BRCA
TCGA-A2-A3XX-01A	1.54592	Primary Tumor	BRCA
TCGA-E9-A1NA-01A	1.5309	Primary Tumor	BRCA
TCGA-D8-A141-01A	1.5511	Primary Tumor	BRCA
TCGA-BH-A0AU-01A	1.57631	Primary Tumor	BRCA
TCGA-B6-A0WS-01A	1.51422	Primary Tumor	BRCA
TCGA-B6-A0I5-01A	1.5377	Primary Tumor	BRCA
TCGA-BH-A1FB-01A	1.64086	Primary Tumor	BRCA
TCGA-AC-A2QH-01B	1.47315	Primary Tumor	BRCA
TCGA-AQ-A04H-01B	1.59313	Primary Tumor	BRCA
TCGA-AC-A6NO-01A	1.57146	Primary Tumor	BRCA
TCGA-AN-A0XN-01A	1.65488	Primary Tumor	BRCA
TCGA-E2-A1IH-01A	1.54033	Primary Tumor	BRCA
TCGA-BH-A0B1-01A	1.61042	Primary Tumor	BRCA
TCGA-AR-A0TW-01A	1.71278	Primary Tumor	BRCA
TCGA-A7-A4SA-01A	1.4782	Primary Tumor	BRCA
TCGA-A2-A0YD-01A	1.57733	Primary Tumor	BRCA
TCGA-LL-A8F5-01A	1.56987	Primary Tumor	BRCA
TCGA-D8-A1JA-01A	1.73409	Primary Tumor	BRCA
TCGA-S3-AA11-01A	1.53068	Primary Tumor	BRCA
TCGA-A2-A0YT-01A	1.65922	Primary Tumor	BRCA
TCGA-AC-A3YI-01A	1.49383	Primary Tumor	BRCA
TCGA-E2-A109-01A	1.67866	Primary Tumor	BRCA
TCGA-C8-A12W-01A	1.61036	Primary Tumor	BRCA
TCGA-C8-A12N-01A	1.59316	Primary Tumor	BRCA
TCGA-AO-A03U-01B	1.66122	Primary Tumor	BRCA
TCGA-BH-A0B4-01A	1.57232	Primary Tumor	BRCA
TCGA-AO-A0J2-01A	1.69047	Primary Tumor	BRCA
TCGA-D8-A27R-01A	1.60776	Primary Tumor	BRCA
TCGA-A2-A0EU-01A	1.66401	Primary Tumor	BRCA
TCGA-BH-A0C1-01B	1.61525	Primary Tumor	BRCA
TCGA-E2-A15J-01A	1.56786	Primary Tumor	BRCA
TCGA-A2-A0CW-01A	1.61845	Primary Tumor	BRCA
TCGA-E2-A10F-01A	1.59285	Primary Tumor	BRCA
TCGA-AR-A1AI-01A	1.66163	Primary Tumor	BRCA
TCGA-E9-A1RH-01A	1.70038	Primary Tumor	BRCA
TCGA-AC-A23E-01A	1.65031	Primary Tumor	BRCA
TCGA-E9-A1N8-01A	1.56466	Primary Tumor	BRCA
TCGA-E2-A2P5-01A	1.5775	Primary Tumor	BRCA
TCGA-C8-A278-01A	1.73329	Primary Tumor	BRCA
TCGA-E2-A15A-01A	1.61227	Primary Tumor	BRCA
TCGA-B6-A0I6-01A	1.60686	Primary Tumor	BRCA
TCGA-AO-A03V-01A	1.58651	Primary Tumor	BRCA
TCGA-A2-A3Y0-01A	1.67677	Primary Tumor	BRCA
TCGA-D8-A1JT-01A	1.63831	Primary Tumor	BRCA
TCGA-A1-A0SM-01A	1.52227	Primary Tumor	BRCA
TCGA-BH-A1F0-01A	1.60405	Primary Tumor	BRCA
TCGA-MS-A51U-01A	1.51062	Primary Tumor	BRCA
TCGA-AR-A24K-01A	1.71673	Primary Tumor	BRCA
TCGA-A2-A3XY-01A	1.65815	Primary Tumor	BRCA
TCGA-E2-A14W-01A	1.64698	Primary Tumor	BRCA
TCGA-BH-A1F8-01A	1.71426	Primary Tumor	BRCA
TCGA-E9-A1RA-01A	1.57478	Primary Tumor	BRCA
TCGA-A8-A0A6-01A	1.61052	Primary Tumor	BRCA
TCGA-AC-A7VC-01A	1.59264	Primary Tumor	BRCA
TCGA-C8-A27B-01A	1.61145	Primary Tumor	BRCA
TCGA-S3-AA15-01A	1.55582	Primary Tumor	BRCA
TCGA-BH-A1ES-01A	1.51823	Primary Tumor	BRCA
TCGA-E2-A1L6-01A	1.61884	Primary Tumor	BRCA
TCGA-BH-A1EV-01A	1.51522	Primary Tumor	BRCA
TCGA-AR-A1AY-01A	1.68938	Primary Tumor	BRCA
TCGA-A8-A0A7-01A	1.63748	Primary Tumor	BRCA
TCGA-BH-A0GY-01A	1.76781	Primary Tumor	BRCA
TCGA-B6-A0RN-01A	1.65862	Primary Tumor	BRCA
TCGA-A8-A09W-01A	1.71582	Primary Tumor	BRCA
TCGA-E9-A1R5-01A	1.58377	Primary Tumor	BRCA
TCGA-B6-A409-01A	1.65839	Primary Tumor	BRCA
TCGA-AR-A2LL-01A	1.50402	Primary Tumor	BRCA
TCGA-DS-A7WI-01A	1.58629	Primary Tumor	CESC
TCGA-EX-A449-01A	1.67335	Primary Tumor	CESC
TCGA-VS-A958-01A	1.5806	Primary Tumor	CESC
TCGA-MY-A5BE-01A	1.59392	Primary Tumor	CESC
TCGA-EK-A2R9-01A	1.52065	Primary Tumor	CESC
TCGA-Q1-A73Q-01A	1.53822	Primary Tumor	CESC
TCGA-DR-A0ZM-01A	1.50878	Primary Tumor	CESC
TCGA-EK-A2PK-01A	1.63766	Primary Tumor	CESC
TCGA-FU-A3WB-01A	1.59538	Primary Tumor	CESC
TCGA-MA-AA41-01A	1.61498	Primary Tumor	CESC
TCGA-IR-A3LK-01A	1.72988	Primary Tumor	CESC
TCGA-C5-A8YT-01A	1.58008	Primary Tumor	CESC
TCGA-EA-A5ZD-01A	1.66041	Primary Tumor	CESC
TCGA-C5-A1MI-01A	1.71638	Primary Tumor	CESC
TCGA-EK-A2RO-01A	1.51602	Primary Tumor	CESC
TCGA-FU-A3YQ-01A	1.61364	Primary Tumor	CESC
TCGA-C5-A7CL-01A	1.54585	Primary Tumor	CESC
TCGA-C5-A7X3-01A	1.59511	Primary Tumor	CESC
TCGA-C5-A1BM-01A	1.59428	Primary Tumor	CESC
TCGA-JW-A69B-01A	1.7219	Primary Tumor	CESC
TCGA-C5-A2LY-01A	1.59893	Primary Tumor	CESC
TCGA-JW-A852-01A	1.55296	Primary Tumor	CESC
TCGA-ZJ-AAXU-01A	1.5877	Primary Tumor	CESC
TCGA-HM-A6W2-01A	1.70493	Primary Tumor	CESC
TCGA-C5-A1MQ-01A	1.57261	Primary Tumor	CESC
TCGA-DR-A0ZL-01A	1.59053	Primary Tumor	CESC
TCGA-MU-A8JM-01A	1.49246	Primary Tumor	CESC
TCGA-C5-A1BE-01B	1.50245	Primary Tumor	CESC
TCGA-C5-A1MN-01A	1.74181	Primary Tumor	CESC
TCGA-BI-A0VR-01A	1.59764	Primary Tumor	CESC
TCGA-VS-A9U7-01A	1.60392	Primary Tumor	CESC
TCGA-ZJ-AB0I-01A	1.49815	Primary Tumor	CESC
TCGA-EX-A1H5-01A	1.59724	Primary Tumor	CESC
TCGA-MA-AA3Z-01A	1.6648	Primary Tumor	CESC
TCGA-FU-A23L-01A	1.53361	Primary Tumor	CESC
TCGA-FU-A3NI-01A	1.63835	Primary Tumor	CESC
TCGA-VS-A9UT-01A	1.58402	Primary Tumor	CESC
TCGA-EA-A43B-01A	1.49081	Primary Tumor	CESC
TCGA-VS-A94X-01A	1.6892	Primary Tumor	CESC
TCGA-EK-A2RN-01A	1.51202	Primary Tumor	CESC
TCGA-FU-A3HZ-01A	1.69167	Primary Tumor	CESC
TCGA-MY-A5BF-01A	1.6347	Primary Tumor	CESC
TCGA-C5-A2LT-01A	1.62479	Primary Tumor	CESC
TCGA-WL-A834-01A	1.67677	Primary Tumor	CESC
TCGA-FU-A40J-01A	1.60438	Primary Tumor	CESC
TCGA-DS-A5RQ-01A	1.61181	Primary Tumor	CESC
TCGA-MU-A5YI-01A	1.53224	Primary Tumor	CESC
TCGA-MA-AA3W-01A	1.5769	Primary Tumor	CESC
TCGA-EK-A2PG-01A	1.66717	Primary Tumor	CESC
TCGA-EA-A5ZE-01A	1.63141	Primary Tumor	CESC
TCGA-4J-AA1J-01A	1.63667	Primary Tumor	CESC
TCGA-VS-A9UL-01A	1.63441	Primary Tumor	CESC
TCGA-C5-A8XH-01A	1.66519	Primary Tumor	CESC
TCGA-C5-A1BJ-01A	1.53632	Primary Tumor	CESC
TCGA-ZX-AA5X-01A	1.55729	Primary Tumor	CESC
TCGA-VS-A9V0-01A	1.7864	Primary Tumor	CESC
TCGA-EA-A97N-01A	1.57464	Primary Tumor	CESC
TCGA-EA-A3HQ-01A	1.64616	Primary Tumor	CESC
TCGA-Q1-A73S-01A	1.659	Primary Tumor	CESC
TCGA-ZJ-AAXA-01A	1.57716	Primary Tumor	CESC
TCGA-DS-A0VL-01A	1.54879	Primary Tumor	CESC
TCGA-C5-A1BN-01B	1.69322	Primary Tumor	CESC
TCGA-EK-A2IR-01A	1.76059	Primary Tumor	CESC
TCGA-C5-A2M1-01A	1.74366	Primary Tumor	CESC
TCGA-C5-A7CJ-01A	1.58563	Primary Tumor	CESC
TCGA-EA-A1QT-01A	1.58479	Primary Tumor	CESC
TCGA-VS-A957-01A	1.72376	Primary Tumor	CESC
TCGA-C5-A1BL-01A	1.64465	Primary Tumor	CESC
TCGA-EA-A4BA-01A	1.60709	Primary Tumor	CESC
TCGA-EA-A411-01A	1.52569	Primary Tumor	CESC
TCGA-C5-A7UE-01A	1.44615	Primary Tumor	CESC
TCGA-JW-A5VI-01A	1.49826	Primary Tumor	CESC
TCGA-VS-A9UD-01A	1.61426	Primary Tumor	CESC
TCGA-VS-A952-01A	1.71468	Primary Tumor	CESC
TCGA-DS-A1O9-01A	1.69304	Primary Tumor	CESC
TCGA-LP-A5U3-01A	1.635	Primary Tumor	CESC
TCGA-BI-A0VS-01A	1.6625	Primary Tumor	CESC
TCGA-C5-A2LS-01A	1.68212	Primary Tumor	CESC
TCGA-IR-A3LH-01A	1.50782	Primary Tumor	CESC
TCGA-EA-A3HS-01A	1.57527	Primary Tumor	CESC
TCGA-MA-AA3X-01A	1.66149	Primary Tumor	CESC
TCGA-FU-A23K-01A	1.71845	Primary Tumor	CESC
TCGA-EA-A3HR-01A	1.5639	Primary Tumor	CESC
TCGA-ZJ-AB0H-01A	1.55763	Primary Tumor	CESC
TCGA-JX-A3Q0-01A	1.64228	Primary Tumor	CESC
TCGA-DS-A3LQ-01A	1.59054	Primary Tumor	CESC
TCGA-EK-A2R8-01A	1.68678	Primary Tumor	CESC
TCGA-ZJ-AAXB-01A	1.61196	Primary Tumor	CESC
TCGA-C5-A1ML-01A	1.69163	Primary Tumor	CESC
TCGA-VS-A9UO-01A	1.60823	Primary Tumor	CESC
TCGA-EX-A3L1-01A	1.59059	Primary Tumor	CESC
TCGA-C5-A7CM-01A	1.70077	Primary Tumor	CESC
TCGA-ZJ-AAXF-01A	1.61821	Primary Tumor	CESC
TCGA-VS-A94Y-01A	1.63961	Primary Tumor	CESC
TCGA-EA-A3QE-01A	1.55095	Primary Tumor	CESC
TCGA-XS-A8TJ-01A	1.54593	Primary Tumor	CESC
TCGA-EA-A6QX-01A	1.63578	Primary Tumor	CESC
TCGA-HM-A4S6-01A	1.62045	Primary Tumor	CESC
TCGA-FU-A770-01A	1.72343	Primary Tumor	CESC
TCGA-VS-A9UC-01A	1.49018	Primary Tumor	CESC
TCGA-DS-A1OC-01A	1.67285	Primary Tumor	CESC
TCGA-VS-A9UV-01A	1.68891	Primary Tumor	CESC
TCGA-JW-A5VJ-01A	1.57751	Primary Tumor	CESC
TCGA-EX-A1H6-01B	1.60851	Primary Tumor	CESC
TCGA-LP-A5U2-01A	1.73185	Primary Tumor	CESC
TCGA-EA-A3Y4-01A	1.5446	Primary Tumor	CESC
TCGA-EA-A1QS-01A	1.56944	Primary Tumor	CESC
TCGA-EK-A2PM-01A	1.80044	Primary Tumor	CESC
TCGA-JX-A3PZ-01A	1.61202	Primary Tumor	CESC
TCGA-DG-A2KK-01A	1.66723	Primary Tumor	CESC
TCGA-VS-A8QM-01A	1.54558	Primary Tumor	CESC
TCGA-C5-A7CO-01A	1.70129	Primary Tumor	CESC
TCGA-VS-A9UH-01A	1.62415	Primary Tumor	CESC
TCGA-EA-A439-01A	1.72892	Primary Tumor	CESC
TCGA-EA-A50E-01A	1.72623	Primary Tumor	CESC
TCGA-EK-A3GJ-01A	1.62475	Primary Tumor	CESC
TCGA-VS-A9UP-01A	1.55089	Primary Tumor	CESC
TCGA-C5-A905-01A	1.61536	Primary Tumor	CESC
TCGA-C5-A7UI-01A	1.52704	Primary Tumor	CESC
TCGA-VS-A9UR-01A	1.67536	Primary Tumor	CESC
TCGA-ZJ-AAXD-01A	1.62913	Primary Tumor	CESC
TCGA-LP-A4AV-01A	1.46799	Primary Tumor	CESC
TCGA-C5-A1ME-01A	1.55719	Primary Tumor	CESC
TCGA-VS-A950-01A	1.64555	Primary Tumor	CESC
TCGA-VS-A9UU-01A	1.63796	Primary Tumor	CESC
TCGA-UC-A7PG-01A	1.63213	Primary Tumor	CESC
TCGA-C5-A3HD-01B	1.70421	Primary Tumor	CESC
TCGA-C5-A7CG-01A	1.64252	Primary Tumor	CESC
TCGA-VS-A8QF-01A	1.63027	Primary Tumor	CESC
TCGA-MY-A5BD-01A	1.64138	Primary Tumor	CESC
TCGA-C5-A1M6-01A	1.62753	Primary Tumor	CESC
TCGA-EK-A2RE-01A	1.63654	Primary Tumor	CESC
TCGA-C5-A7CH-01A	1.63159	Primary Tumor	CESC
TCGA-C5-A2M2-01A	1.7133	Primary Tumor	CESC
TCGA-C5-A1BQ-01C	1.64898	Primary Tumor	CESC
TCGA-VS-A8EG-01A	1.62804	Primary Tumor	CESC
TCGA-C5-A7CK-01A	1.67056	Primary Tumor	CESC
TCGA-UC-A7PI-01A	1.69355	Primary Tumor	CESC
TCGA-C5-A7X5-01A	1.57297	Primary Tumor	CESC
TCGA-DG-A2KJ-01A	1.40992	Primary Tumor	CESC
TCGA-VS-A9V3-01A	1.5923	Primary Tumor	CESC
TCGA-VS-A8QA-01A	1.68762	Primary Tumor	CESC
TCGA-EA-A5FO-01A	1.78517	Primary Tumor	CESC
TCGA-VS-A9UZ-01A	1.78038	Primary Tumor	CESC
TCGA-EK-A2IP-01A	1.4473	Primary Tumor	CESC
TCGA-VS-A94W-01A	1.59179	Primary Tumor	CESC
TCGA-DS-A1OB-01A	1.70077	Primary Tumor	CESC
TCGA-EA-A410-01A	1.46595	Primary Tumor	CESC
TCGA-EX-A8YF-01A	1.66866	Primary Tumor	CESC
TCGA-EK-A2H0-01A	1.72982	Primary Tumor	CESC
TCGA-LP-A7HU-01A	1.68703	Primary Tumor	CESC
TCGA-VS-A8EI-01A	1.5835	Primary Tumor	CESC
TCGA-DG-A2KH-01A	1.74086	Primary Tumor	CESC
TCGA-IR-A3LL-01A	1.56878	Primary Tumor	CESC
TCGA-ZJ-AAX8-01A	1.52199	Primary Tumor	CESC
TCGA-DS-A0VM-01A	1.5909	Primary Tumor	CESC
TCGA-IR-A3LB-01A	1.56748	Primary Tumor	CESC
TCGA-VS-A8EC-01A	1.70023	Primary Tumor	CESC
TCGA-VS-A9V2-01A	1.65867	Primary Tumor	CESC
TCGA-EK-A3GN-01A	1.72581	Primary Tumor	CESC
TCGA-IR-A3LA-01A	1.74595	Primary Tumor	CESC
TCGA-C5-A7X8-01A	1.5156	Primary Tumor	CESC
TCGA-EK-A2RL-01A	1.66275	Primary Tumor	CESC
TCGA-C5-A0TN-01A	1.63891	Primary Tumor	CESC
TCGA-FU-A57G-01A	1.62361	Primary Tumor	CESC
TCGA-EK-A2R7-01A	1.77361	Primary Tumor	CESC
TCGA-JW-A5VL-01A	1.58526	Primary Tumor	CESC
TCGA-C5-A1MP-01A	1.47697	Primary Tumor	CESC
TCGA-DS-A0VN-01A	1.58926	Primary Tumor	CESC
TCGA-MA-AA3Y-01A	1.6498	Primary Tumor	CESC
TCGA-ZJ-AAXI-01A	1.55156	Primary Tumor	CESC
TCGA-EK-A2GZ-01A	1.63692	Primary Tumor	CESC
TCGA-Q1-A6DT-01A	1.62335	Primary Tumor	CESC
TCGA-EA-A44S-01A	1.55439	Primary Tumor	CESC
TCGA-EA-A78R-01A	1.61184	Primary Tumor	CESC
TCGA-C5-A7XC-01A	1.5916	Primary Tumor	CESC
TCGA-VS-A9V4-01A	1.67616	Primary Tumor	CESC
TCGA-EK-A2RA-01A	1.55152	Primary Tumor	CESC
TCGA-LP-A4AX-01A	1.61622	Primary Tumor	CESC
TCGA-C5-A8XI-01A	1.60817	Primary Tumor	CESC
TCGA-ZJ-A8QR-01A	1.47504	Primary Tumor	CESC
TCGA-FU-A3EO-01A	1.62439	Primary Tumor	CESC
TCGA-BI-A20A-01A	1.68	Primary Tumor	CESC
TCGA-DS-A1OD-01A	1.62063	Primary Tumor	CESC
TCGA-C5-A1M9-01A	1.72703	Primary Tumor	CESC
TCGA-VS-A9UQ-01A	1.56135	Primary Tumor	CESC
TCGA-Q1-A6DW-01A	1.61523	Primary Tumor	CESC
TCGA-C5-A3HF-01A	1.7322	Primary Tumor	CESC
TCGA-C5-A1M8-01A	1.45945	Primary Tumor	CESC
TCGA-Q1-A5R2-01A	1.50863	Primary Tumor	CESC
TCGA-VS-A8Q8-01A	1.51827	Primary Tumor	CESC
TCGA-2W-A8YY-01A	1.68107	Primary Tumor	CESC
TCGA-VS-A953-01A	1.6426	Primary Tumor	CESC
TCGA-Q1-A6DV-01A	1.6819	Primary Tumor	CESC
TCGA-EK-A3GK-01A	1.67324	Primary Tumor	CESC
TCGA-EK-A2H1-01A	1.67439	Primary Tumor	CESC
TCGA-C5-A1M7-01A	1.63907	Primary Tumor	CESC
TCGA-EK-A2PL-01A	1.56966	Primary Tumor	CESC
TCGA-LP-A4AU-01A	1.63397	Primary Tumor	CESC
TCGA-VS-A8EB-01A	1.59795	Primary Tumor	CESC
TCGA-VS-A94Z-01A	1.66475	Primary Tumor	CESC
TCGA-Q1-A73R-01A	1.54104	Primary Tumor	CESC
TCGA-EA-A3HU-01A	1.68159	Primary Tumor	CESC
TCGA-VS-A9V5-01A	1.663	Primary Tumor	CESC
TCGA-FU-A3TX-01A	1.68781	Primary Tumor	CESC
TCGA-C5-A2LX-01A	1.48188	Primary Tumor	CESC
TCGA-C5-A3HE-01A	1.70795	Primary Tumor	CESC
TCGA-EK-A2RC-01A	1.5752	Primary Tumor	CESC
TCGA-FU-A5XV-01A	1.67685	Primary Tumor	CESC
TCGA-C5-A902-01A	1.49062	Primary Tumor	CESC
TCGA-MA-AA42-01A	1.67745	Primary Tumor	CESC
TCGA-VS-A9UJ-01A	1.61576	Primary Tumor	CESC
TCGA-VS-A9V1-01A	1.64876	Primary Tumor	CESC
TCGA-JW-AAVH-01A	1.63112	Primary Tumor	CESC
TCGA-VS-A8EJ-01A	1.5925	Primary Tumor	CESC
TCGA-Q1-A73O-01A	1.68465	Primary Tumor	CESC
TCGA-FU-A2QG-01A	1.70733	Primary Tumor	CESC
TCGA-HM-A3JK-01A	1.5499	Primary Tumor	CESC
TCGA-C5-A8XK-01A	1.68017	Primary Tumor	CESC
TCGA-C5-A1MH-01A	1.61789	Primary Tumor	CESC
TCGA-DS-A7WF-01A	1.63718	Primary Tumor	CESC
TCGA-EA-A556-01A	1.78439	Primary Tumor	CESC
TCGA-C5-A2LZ-01A	1.57117	Primary Tumor	CESC
TCGA-C5-A1MK-01A	1.59467	Primary Tumor	CESC
TCGA-GH-A9DA-01A	1.55285	Primary Tumor	CESC
TCGA-VS-A8QH-01A	1.70296	Primary Tumor	CESC
TCGA-C5-A8YR-01A	1.61669	Primary Tumor	CESC
TCGA-EK-A2PI-01A	1.51006	Primary Tumor	CESC
TCGA-VS-A9U6-01A	1.42519	Primary Tumor	CESC
TCGA-C5-A8YQ-01A	1.66656	Primary Tumor	CESC
TCGA-DS-A1OA-01A	1.572	Primary Tumor	CESC
TCGA-HG-A2PA-01A	1.6071	Primary Tumor	CESC
TCGA-EA-A3QD-01A	1.53415	Primary Tumor	CESC
TCGA-C5-A7UC-01A	1.62934	Primary Tumor	CESC
TCGA-MA-AA43-01A	1.61019	Primary Tumor	CESC
TCGA-Q1-A5R3-01A	1.34527	Primary Tumor	CESC
TCGA-PN-A8MA-01A	1.705	Primary Tumor	CESC
TCGA-C5-A2LV-01A	1.69608	Primary Tumor	CESC
TCGA-ZJ-AAXT-01A	1.64632	Primary Tumor	CESC
TCGA-JX-A3Q8-01A	1.69449	Primary Tumor	CESC
TCGA-VS-A9UM-01A	1.55335	Primary Tumor	CESC
TCGA-VS-A8EH-01A	1.62141	Primary Tumor	CESC
TCGA-VS-A8EL-01A	1.52745	Primary Tumor	CESC
TCGA-C5-A1MJ-01A	1.82488	Primary Tumor	CESC
TCGA-UC-A7PD-01A	1.57265	Primary Tumor	CESC
TCGA-EK-A2RK-01A	1.68072	Primary Tumor	CESC
TCGA-VS-A9UB-01A	1.56123	Primary Tumor	CESC
TCGA-VS-A9U5-01A	1.65922	Primary Tumor	CESC
TCGA-EK-A3GM-01A	1.70401	Primary Tumor	CESC
TCGA-JW-A5VH-01A	1.64036	Primary Tumor	CESC
TCGA-VS-A954-01A	1.61822	Primary Tumor	CESC
TCGA-EA-A3HT-01A	1.66139	Primary Tumor	CESC
TCGA-IR-A3L7-01A	1.7396	Primary Tumor	CESC
TCGA-MU-A51Y-01A	1.58292	Primary Tumor	CESC
TCGA-JX-A5QV-01A	1.48352	Primary Tumor	CESC
TCGA-IR-A3LF-01A	1.69346	Primary Tumor	CESC
TCGA-FU-A3HY-01A	1.72036	Primary Tumor	CESC
TCGA-VS-AA62-01A	1.56437	Primary Tumor	CESC
TCGA-RA-A741-01A	1.57917	Primary Tumor	CESC
TCGA-C5-A1BF-01B	1.6027	Primary Tumor	CESC
TCGA-C5-A3HL-01A	1.65224	Primary Tumor	CESC
TCGA-VS-A8EK-01A	1.61982	Primary Tumor	CESC
TCGA-Q1-A73P-01A	1.73415	Primary Tumor	CESC
TCGA-C5-A901-01A	1.56527	Primary Tumor	CESC
TCGA-VS-A9UI-01A	1.6009	Primary Tumor	CESC
TCGA-VS-A9UY-01A	1.64838	Primary Tumor	CESC
TCGA-C5-A1MF-01A	1.52253	Primary Tumor	CESC
TCGA-EK-A2RJ-01A	1.72764	Primary Tumor	CESC
TCGA-ZJ-AAXN-01A	1.63696	Primary Tumor	CESC
TCGA-C5-A1M5-01A	1.54339	Primary Tumor	CESC
TCGA-C5-A8XJ-01A	1.58406	Primary Tumor	CESC
TCGA-EA-A5ZF-01A	1.67967	Primary Tumor	CESC
TCGA-IR-A3LC-01A	1.71219	Primary Tumor	CESC
TCGA-C5-A1BK-01B	1.5103	Primary Tumor	CESC
TCGA-EK-A2RB-01A	1.6063	Primary Tumor	CESC
TCGA-LP-A4AW-01A	1.56956	Primary Tumor	CESC
TCGA-ZJ-AAXJ-01A	1.6329	Primary Tumor	CESC
TCGA-ZJ-A8QQ-01A	1.68364	Primary Tumor	CESC
TCGA-C5-A907-01A	1.65278	Primary Tumor	CESC
TCGA-EK-A2RM-01A	1.72802	Primary Tumor	CESC
TCGA-C5-A7UH-01A	1.5238	Primary Tumor	CESC
TCGA-VS-A8Q9-01A	1.64931	Primary Tumor	CESC
TCGA-DS-A7WH-01A	1.57869	Primary Tumor	CESC
TCGA-IR-A3LI-01A	1.61809	Primary Tumor	CESC
TCGA-EX-A69M-01A	1.59159	Primary Tumor	CESC
TCGA-DS-A0VK-01A	1.54984	Primary Tumor	CESC
TCGA-Q1-A5R1-01A	1.67498	Primary Tumor	CESC
TCGA-HM-A3JJ-01A	1.5762	Primary Tumor	CESC
TCGA-FU-A3TQ-01A	1.63162	Primary Tumor	CESC
TCGA-DG-A2KL-01A	1.61306	Primary Tumor	CESC
TCGA-C5-A8ZZ-01A	1.64487	Primary Tumor	CESC
TCGA-EA-A5O9-01A	1.5213	Primary Tumor	CESC
TCGA-VS-A959-01A	1.60016	Primary Tumor	CESC
TCGA-JW-A5VG-01A	1.59877	Primary Tumor	CESC
TCGA-ZJ-AAX4-01A	1.56148	Primary Tumor	CESC
TCGA-R2-A69V-01A	1.55613	Primary Tumor	CESC
TCGA-MY-A913-01A	1.62486	Primary Tumor	CESC
TCGA-DG-A2KM-01A	1.55269	Primary Tumor	CESC
TCGA-VS-A8QC-01A	1.4911	Primary Tumor	CESC
TCGA-ZJ-A8QO-01A	1.59778	Primary Tumor	CESC
TCGA-JW-A5VK-01A	1.58479	Primary Tumor	CESC
TCGA-C5-A1BI-01B	1.55737	Primary Tumor	CESC
TCGA-UC-A7PF-01A	1.55306	Primary Tumor	CESC
TCGA-EX-A69L-01A	1.66095	Primary Tumor	CESC
TCGA-ZD-A8I3-01A	1.55391	Primary Tumor	CHOL
TCGA-W5-AA30-01A	1.40536	Primary Tumor	CHOL
TCGA-W5-AA38-01A	1.60822	Primary Tumor	CHOL
TCGA-YR-A95A-01A	1.6412	Primary Tumor	CHOL
TCGA-W5-AA36-01A	1.57744	Primary Tumor	CHOL
TCGA-W5-AA2U-01A	1.54965	Primary Tumor	CHOL
TCGA-ZH-A8Y2-01A	1.41041	Primary Tumor	CHOL
TCGA-3X-AAVB-01A	1.45219	Primary Tumor	CHOL
TCGA-W5-AA2Q-01A	1.54566	Primary Tumor	CHOL
TCGA-W5-AA2Z-01A	1.50228	Primary Tumor	CHOL
TCGA-3X-AAVA-01A	1.61017	Primary Tumor	CHOL
TCGA-ZH-A8Y6-01A	1.79335	Primary Tumor	CHOL
TCGA-ZH-A8Y1-01A	1.51683	Primary Tumor	CHOL
TCGA-ZU-A8S4-01A	1.50335	Primary Tumor	CHOL
TCGA-W5-AA2R-01A	1.58173	Primary Tumor	CHOL
TCGA-W5-AA2H-01A	1.36233	Primary Tumor	CHOL
TCGA-W5-AA39-01A	1.64654	Primary Tumor	CHOL
TCGA-W5-AA2O-01A	1.57957	Primary Tumor	CHOL
TCGA-3X-AAVC-01A	1.84898	Primary Tumor	CHOL
TCGA-3X-AAVE-01A	1.63316	Primary Tumor	CHOL
TCGA-W5-AA2X-01A	1.63161	Primary Tumor	CHOL
TCGA-ZH-A8Y5-01A	1.48823	Primary Tumor	CHOL
TCGA-W5-AA33-01A	1.5155	Primary Tumor	CHOL
TCGA-ZH-A8Y8-01A	1.52098	Primary Tumor	CHOL
TCGA-WD-A7RX-01A	1.57676	Primary Tumor	CHOL
TCGA-W5-AA34-01A	1.56126	Primary Tumor	CHOL
TCGA-W6-AA0S-01A	1.62174	Primary Tumor	CHOL
TCGA-4G-AAZO-01A	1.46034	Primary Tumor	CHOL
TCGA-W5-AA31-01A	1.57386	Primary Tumor	CHOL
TCGA-W5-AA2W-01A	1.60181	Primary Tumor	CHOL
TCGA-ZH-A8Y4-01A	1.60634	Primary Tumor	CHOL
TCGA-W5-AA2T-01A	1.43545	Primary Tumor	CHOL
TCGA-4G-AAZT-01A	1.48917	Primary Tumor	CHOL
TCGA-3X-AAV9-01A	1.40152	Primary Tumor	CHOL
TCGA-W5-AA2I-01A	1.64145	Primary Tumor	CHOL
TCGA-W5-AA2G-01A	1.58405	Primary Tumor	CHOL
TCGA-DM-A288-01A	1.6981	Primary Tumor	COAD
TCGA-QL-A97D-01A	1.76448	Primary Tumor	COAD
TCGA-AZ-5403-01A	1.77141	Primary Tumor	COAD
TCGA-G4-6299-01A	1.68209	Primary Tumor	COAD
TCGA-AZ-4315-01A	1.66118	Primary Tumor	COAD
TCGA-AZ-4614-01A	1.66787	Primary Tumor	COAD
TCGA-AA-3549-01A	1.68554	Primary Tumor	COAD
TCGA-AY-4071-01A	1.58847	Primary Tumor	COAD
TCGA-CM-4752-01A	1.69678	Primary Tumor	COAD
TCGA-AA-3516-01A	1.71909	Primary Tumor	COAD
TCGA-AA-3688-01A	1.7227	Primary Tumor	COAD
TCGA-AA-3854-01A	1.6691	Primary Tumor	COAD
TCGA-F4-6806-01A	1.66281	Primary Tumor	COAD
TCGA-CM-6165-01A	1.75877	Primary Tumor	COAD
TCGA-CM-4751-01A	1.69256	Primary Tumor	COAD
TCGA-AA-3989-01A	1.7023	Primary Tumor	COAD
TCGA-AA-3494-01A	1.63329	Primary Tumor	COAD
TCGA-CM-4750-01A	1.67087	Primary Tumor	COAD
TCGA-AA-3949-01A	1.73352	Primary Tumor	COAD
TCGA-NH-A50U-01A	1.71255	Primary Tumor	COAD
TCGA-DM-A0XF-01A	1.7052	Primary Tumor	COAD
TCGA-AA-3529-01A	1.73969	Primary Tumor	COAD
TCGA-AA-3848-01A	1.68251	Primary Tumor	COAD
TCGA-CA-6715-01A	1.70498	Primary Tumor	COAD
TCGA-AA-3818-01A	1.67975	Primary Tumor	COAD
TCGA-AA-3710-01A	1.64513	Primary Tumor	COAD
TCGA-AA-3950-01A	1.68846	Primary Tumor	COAD
TCGA-AA-A00N-01A	1.70286	Primary Tumor	COAD
TCGA-A6-6138-01A	1.68375	Primary Tumor	COAD
TCGA-D5-6538-01A	1.83879	Primary Tumor	COAD
TCGA-AA-A00K-01A	1.66205	Primary Tumor	COAD
TCGA-AA-3715-01A	1.58955	Primary Tumor	COAD
TCGA-AA-3506-01A	1.58161	Primary Tumor	COAD
TCGA-AA-3673-01A	1.7031	Primary Tumor	COAD
TCGA-AU-3779-01A	1.61632	Primary Tumor	COAD
TCGA-CK-5916-01A	1.76016	Primary Tumor	COAD
TCGA-QG-A5Z1-01A	1.68045	Primary Tumor	COAD
TCGA-AD-6890-01A	1.64061	Primary Tumor	COAD
TCGA-A6-2685-01A	1.57261	Primary Tumor	COAD
TCGA-AA-A00W-01A	1.68574	Primary Tumor	COAD
TCGA-AA-A00Z-01A	1.62752	Primary Tumor	COAD
TCGA-A6-2686-01A	1.64465	Primary Tumor	COAD
TCGA-CA-5255-01A	1.75307	Primary Tumor	COAD
TCGA-A6-A5ZU-01A	1.68733	Primary Tumor	COAD
TCGA-NH-A50V-01A	1.71804	Primary Tumor	COAD
TCGA-AA-3660-01A	1.61715	Primary Tumor	COAD
TCGA-A6-2677-01A	1.74438	Primary Tumor	COAD
TCGA-CM-4746-01A	1.69367	Primary Tumor	COAD
TCGA-AM-5820-01A	1.81143	Primary Tumor	COAD
TCGA-D5-6539-01A	1.7116	Primary Tumor	COAD
TCGA-AA-3562-01A	1.67654	Primary Tumor	COAD
TCGA-AA-3833-01A	1.60643	Primary Tumor	COAD
TCGA-D5-6529-01A	1.6482	Primary Tumor	COAD
TCGA-A6-6141-01A	1.69041	Primary Tumor	COAD
TCGA-AA-A00R-01A	1.67915	Primary Tumor	COAD
TCGA-CM-4743-01A	1.683	Primary Tumor	COAD
TCGA-CK-6747-01A	1.71826	Primary Tumor	COAD
TCGA-AU-6004-01A	1.67278	Primary Tumor	COAD
TCGA-A6-2672-01B	1.50372	Primary Tumor	COAD
TCGA-QG-A5Z2-01A	1.62403	Primary Tumor	COAD
TCGA-A6-6780-01A	1.85705	Primary Tumor	COAD
TCGA-F4-6459-01A	1.60258	Primary Tumor	COAD
TCGA-A6-5657-01A	1.67254	Primary Tumor	COAD
TCGA-NH-A8F7-01A	1.68585	Primary Tumor	COAD
TCGA-G4-6321-01A	1.63603	Primary Tumor	COAD
TCGA-AA-3941-01A	1.78332	Primary Tumor	COAD
TCGA-AA-3524-01A	1.7268	Primary Tumor	COAD
TCGA-DM-A1D0-01A	1.6337	Primary Tumor	COAD
TCGA-G4-6307-01A	1.65594	Primary Tumor	COAD
TCGA-5M-AATE-01A	1.64143	Primary Tumor	COAD
TCGA-AA-3697-01A	1.65494	Primary Tumor	COAD
[truncated: 7,705 more rows]
