# Supplementary material for: Pan-cancer analysis of cuproptosis regulation patterns and identification of mTOR-target responder in clear cell renal cell carcinoma
Source: Biol Direct. 2022 Oct 8;17:28. doi: 10.1186/s13062-022-00340-y (PMC9548146; doi:10.1186/s13062-022-00340-y)
Supplement: Supplementary file 20 — Additional file 20: Table S7. Cox analysis of CEScore in pan-cancer. [file 13062_2022_340_MOESM20_ESM.xlsx]

## Sheet: pan-cancer_CEScore_OS
Supplementary Table 7
Univariate Cox analysis of CEScore in pan-cancer
CancerType	beta	HR	HR.confint.lower	HR.confint.upper	wald.test	p.value
ACC	-2.1	0.12	0.046	0.33	17	3.4e-05
BLCA	0.4	1.5	0.88	2.5	2.2	0.14
BRCA	0.35	1.4	1.1	1.9	5.8	0.017
CESC	0.74	2.1	0.91	4.8	3	0.083
CHOL	0.84	2.3	0.68	7.9	1.8	0.18
COAD	-0.71	0.49	0.3	0.8	8.1	0.0044
DLBC	1.1	2.9	0.59	15	1.7	0.19
ESCA	0.35	1.4	0.87	2.3	1.9	0.16
GBM	-0.55	0.58	0.38	0.87	6.9	0.0086
HNSC	0.26	1.3	1	1.7	4	0.045
KICH	1.8	5.9	1.9	19	9.2	0.0024
KIRC	-1.1	0.34	0.25	0.47	46	1.4e-11
KIRP	-0.65	0.52	0.3	0.92	5	0.025
LGG	-0.59	0.55	0.38	0.8	9.8	0.0018
LIHC	0.25	1.3	0.8	2	1.1	0.3
LUAD	0.42	1.5	1.1	2.1	6.9	0.0087
LUSC	-0.29	0.75	0.55	1	3.6	0.059
MESO	-1.6	0.2	0.087	0.48	13	0.00024
OV	-0.31	0.73	0.56	0.96	5.3	0.021
PAAD	-0.7	0.5	0.28	0.89	5.6	0.018
PCPG	1.2	3.5	0.41	30	1.3	0.25
PRAD	1.3	3.8	1.1	13	4.4	0.036
READ	-0.78	0.46	0.21	1	3.7	0.055
SARC	0.38	1.5	0.97	2.2	3.4	0.067
SKCM	0.75	2.1	0.83	5.3	2.5	0.11
STAD	-0.3	0.74	0.53	1	3	0.081
TGCT	1.3	3.6	0.45	29	1.5	0.22
THCA	1.5	4.5	1.7	12	9.6	0.002
THYM	2	7.1	1.9	27	8.5	0.0035
UCEC	1.1	2.9	1.9	4.5	24	1e-06
UCS	1.3	3.5	1.2	10	5.5	0.019
UVM	0.94	2.6	0.76	8.7	2.3	0.13

## Sheet: pan-cancer_CEScore_PFS
Supplementary Table 7
Univariate Cox analysis of CEScore in pan-cancer
CancerType	beta	HR	HR.confint.lower	HR.confint.upper	wald.test	p.value
ACC	-0.75	0.47	0.19	1.2	2.4	0.12
BLCA	0.21	1.2	0.89	1.7	1.6	0.21
BRCA	0.45	1.6	1.1	2.3	5.7	0.017
CESC	0.52	1.7	0.77	3.7	1.7	0.19
CHOL	-1.1	0.32	0.043	2.4	1.2	0.27
COAD	-0.55	0.58	0.36	0.93	5.2	0.023
DLBC	0.73	2.1	0.6	7.2	1.3	0.25
ESCA	-0.37	0.69	0.39	1.2	1.5	0.22
GBM	-0.6	0.55	0.37	0.83	8.2	0.0041
HNSC	0.29	1.3	1	1.8	4.2	0.039
KICH	1.2	3.4	1.2	9.4	5.5	0.019
KIRC	-0.84	0.43	0.31	0.61	23	1.8e-06
KIRP	-0.46	0.63	0.35	1.1	2.4	0.12
LGG	-0.21	0.81	0.59	1.1	1.8	0.18
LIHC	0.27	1.3	0.91	1.9	2.1	0.14
LUAD	0.35	1.4	1.1	1.9	5.4	0.021
LUSC	-0.59	0.55	0.31	0.98	4.1	0.043
MESO	-1.3	0.28	0.097	0.79	5.8	0.016
OV	0.32	1.4	1	1.8	4.9	0.028
PAAD	0.48	1.6	1	2.5	4.6	0.032
PCPG	0.87	2.4	0.85	6.7	2.7	0.099
PRAD	-0.45	0.64	0.38	1.1	2.8	0.094
READ	-0.79	0.45	0.24	0.86	5.9	0.015
SARC	0.21	1.2	0.88	1.7	1.5	0.22
SKCM	0.92	2.5	1.3	4.9	7.3	0.007
STAD	-0.73	0.48	0.32	0.72	13	0.00035
TGCT	-0.69	0.5	0.22	1.2	2.6	0.11
THCA	-0.39	0.67	0.4	1.1	2.2	0.13
THYM	-0.96	0.38	0.16	0.95	4.2	0.039
UCEC	1.1	3	2.1	4.4	34	7e-09
UCS	0.85	2.3	0.96	5.7	3.5	0.062
UVM	19	260000000	0	Inf	0	1
