# Supplementary material for: Pan-cancer analysis of cuproptosis regulation patterns and identification of mTOR-target responder in clear cell renal cell carcinoma
Source: Biol Direct. 2022 Oct 8;17:28. doi: 10.1186/s13062-022-00340-y (PMC9548146; doi:10.1186/s13062-022-00340-y)
Supplement: Supplementary file 21 — Additional file 21: Table S8. Clinical baseline data of CEScore in pan-cancer. [file 13062_2022_340_MOESM21_ESM.xlsx]

## Sheet: Supplementary Table 8
Supplementary Table 8
Clinical baseline data of CEScore in pan-cancer
	ACC	BLCA	BRCA	CESC	CHOL	COAD	DLBC	ESCA	GBM	HNSC	KICH	KIRC	KIRP	LGG	LIHC	LUAD	LUSC	MESO	OV	PAAD	PCPG	PRAD	READ	SARC	SKCM	STAD	TGCT	THCA	THYM	UCEC	UCS	UVM	Overall	P-value
	(N=79)	(N=430)	(N=1209)	(N=307)	(N=45)	(N=508)	(N=48)	(N=172)	(N=154)	(N=544)	(N=89)	(N=606)	(N=320)	(N=510)	(N=421)	(N=583)	(N=550)	(N=86)	(N=374)	(N=181)	(N=181)	(N=550)	(N=175)	(N=261)	(N=104)	(N=407)	(N=134)	(N=560)	(N=121)	(N=570)	(N=56)	(N=80)	(N=10415)
Age
<= 65	71 (89.9%)	169 (39.3%)	860 (71.1%)	271 (88.3%)	18 (40.0%)	202 (39.8%)	33 (68.8%)	102 (59.3%)	100 (64.9%)	351 (64.5%)	69 (77.5%)	395 (65.2%)	193 (60.3%)	478 (93.7%)	253 (60.1%)	276 (47.3%)	207 (37.6%)	47 (54.7%)	257 (68.7%)	96 (53.0%)	159 (87.8%)	391 (71.1%)	87 (49.7%)	161 (61.7%)	54 (51.9%)	176 (43.2%)	132 (98.5%)	479 (85.5%)	80 (66.1%)	324 (56.8%)	22 (39.3%)	46 (57.5%)	6559 (63.0%)	<0.001
> 65	8 (10.1%)	261 (60.7%)	348 (28.8%)	36 (11.7%)	27 (60.0%)	306 (60.2%)	15 (31.3%)	70 (40.7%)	54 (35.1%)	192 (35.3%)	20 (22.5%)	211 (34.8%)	124 (38.8%)	32 (6.3%)	167 (39.7%)	288 (49.4%)	334 (60.7%)	39 (45.3%)	117 (31.3%)	85 (47.0%)	22 (12.2%)	159 (28.9%)	88 (50.3%)	100 (38.3%)	50 (48.1%)	227 (55.8%)	2 (1.5%)	81 (14.5%)	40 (33.1%)	243 (42.6%)	34 (60.7%)	34 (42.5%)	3814 (36.6%)
Missing	0 (0%)	0 (0%)	1 (0.1%)	0 (0%)	0 (0%)	0 (0%)	0 (0%)	0 (0%)	0 (0%)	1 (0.2%)	0 (0%)	0 (0%)	3 (0.9%)	0 (0%)	1 (0.2%)	19 (3.3%)	9 (1.6%)	0 (0%)	0 (0%)	0 (0%)	0 (0%)	0 (0%)	0 (0%)	0 (0%)	0 (0%)	4 (1.0%)	0 (0%)	0 (0%)	1 (0.8%)	3 (0.5%)	0 (0%)	0 (0%)	42 (0.4%)
Gender
Female	48 (60.8%)	117 (27.2%)	1196 (98.9%)	307 (100%)	23 (51.1%)	242 (47.6%)	26 (54.2%)	26 (15.1%)	54 (35.1%)	147 (27.0%)	38 (42.7%)	206 (34.0%)	86 (26.9%)	228 (44.7%)	143 (34.0%)	316 (54.2%)	144 (26.2%)	15 (17.4%)	374 (100%)	82 (45.3%)	102 (56.4%)	0 (0%)	82 (46.9%)	142 (54.4%)	42 (40.4%)	144 (35.4%)	0 (0%)	408 (72.9%)	59 (48.8%)	570 (100%)	56 (100%)	35 (43.8%)	5458 (52.4%)	<0.001
Male	31 (39.2%)	313 (72.8%)	13 (1.1%)	0 (0%)	22 (48.9%)	266 (52.4%)	22 (45.8%)	146 (84.9%)	100 (64.9%)	397 (73.0%)	51 (57.3%)	400 (66.0%)	234 (73.1%)	282 (55.3%)	278 (66.0%)	267 (45.8%)	406 (73.8%)	71 (82.6%)	0 (0%)	99 (54.7%)	79 (43.6%)	550 (100%)	93 (53.1%)	119 (45.6%)	62 (59.6%)	263 (64.6%)	134 (100%)	152 (27.1%)	62 (51.2%)	0 (0%)	0 (0%)	45 (56.3%)	4957 (47.6%)
Stage
I	9 (11.4%)	3 (0.7%)	202 (16.7%)	0 (0%)	26 (57.8%)	82 (16.1%)	0 (0%)	21 (12.2%)	0 (0%)	27 (5.0%)	29 (32.6%)	293 (48.3%)	187 (58.4%)	0 (0%)	189 (44.9%)	314 (53.9%)	270 (49.1%)	10 (11.6%)	0 (0%)	21 (11.6%)	0 (0%)	0 (0%)	34 (19.4%)	0 (0%)	2 (1.9%)	59 (14.5%)	55 (41.0%)	316 (56.4%)	0 (0%)	0 (0%)	0 (0%)	0 (0%)	2149 (20.6%)	NA
II	37 (46.8%)	134 (31.2%)	688 (56.9%)	0 (0%)	10 (22.2%)	204 (40.2%)	0 (0%)	71 (41.3%)	0 (0%)	86 (15.8%)	33 (37.1%)	69 (11.4%)	22 (6.9%)	0 (0%)	97 (23.0%)	135 (23.2%)	179 (32.5%)	16 (18.6%)	0 (0%)	150 (82.9%)	0 (0%)	0 (0%)	53 (30.3%)	0 (0%)	66 (63.5%)	126 (31.0%)	12 (9.0%)	59 (10.5%)	0 (0%)	0 (0%)	0 (0%)	39 (48.8%)	2286 (21.9%)
III	16 (20.3%)	148 (34.4%)	273 (22.6%)	0 (0%)	1 (2.2%)	138 (27.2%)	0 (0%)	51 (29.7%)	0 (0%)	86 (15.8%)	17 (19.1%)	139 (22.9%)	63 (19.7%)	0 (0%)	97 (23.0%)	97 (16.6%)	89 (16.2%)	44 (51.2%)	0 (0%)	3 (1.7%)	0 (0%)	0 (0%)	53 (30.3%)	0 (0%)	27 (26.0%)	156 (38.3%)	14 (10.4%)	124 (22.1%)	0 (0%)	0 (0%)	0 (0%)	36 (45.0%)	1672 (16.1%)
IV	15 (19.0%)	143 (33.3%)	22 (1.8%)	0 (0%)	8 (17.8%)	72 (14.2%)	0 (0%)	8 (4.7%)	0 (0%)	276 (50.7%)	10 (11.2%)	102 (16.8%)	19 (5.9%)	0 (0%)	6 (1.4%)	28 (4.8%)	8 (1.5%)	16 (18.6%)	0 (0%)	4 (2.2%)	0 (0%)	0 (0%)	26 (14.9%)	0 (0%)	3 (2.9%)	42 (10.3%)	0 (0%)	59 (10.5%)	0 (0%)	0 (0%)	0 (0%)	4 (5.0%)	871 (8.4%)
Missing	2 (2.5%)	2 (0.5%)	24 (2.0%)	307 (100%)	0 (0%)	12 (2.4%)	48 (100%)	21 (12.2%)	154 (100%)	69 (12.7%)	0 (0%)	3 (0.5%)	29 (9.1%)	510 (100%)	32 (7.6%)	9 (1.5%)	4 (0.7%)	0 (0%)	374 (100%)	3 (1.7%)	181 (100%)	550 (100%)	9 (5.1%)	261 (100%)	6 (5.8%)	24 (5.9%)	53 (39.6%)	2 (0.4%)	121 (100%)	570 (100%)	56 (100%)	1 (1.3%)	3437 (33.0%)
Grade
High Grade (G3+G4)	0 (0%)	406 (94.4%)	0 (0%)	120 (39.1%)	26 (57.8%)	0 (0%)	0 (0%)	46 (26.7%)	0 (0%)	131 (24.1%)	0 (0%)	324 (53.5%)	0 (0%)	261 (51.2%)	149 (35.4%)	0 (0%)	0 (0%)	0 (0%)	321 (85.8%)	52 (28.7%)	0 (0%)	0 (0%)	0 (0%)	0 (0%)	0 (0%)	238 (58.5%)	0 (0%)	0 (0%)	0 (0%)	346 (60.7%)	0 (0%)	0 (0%)	2420 (23.2%)	NA
Low Grade (G1+G2)	0 (0%)	21 (4.9%)	0 (0%)	155 (50.5%)	19 (42.2%)	0 (0%)	0 (0%)	87 (50.6%)	0 (0%)	390 (71.7%)	0 (0%)	274 (45.2%)	0 (0%)	248 (48.6%)	264 (62.7%)	0 (0%)	0 (0%)	0 (0%)	43 (11.5%)	127 (70.2%)	0 (0%)	0 (0%)	0 (0%)	0 (0%)	0 (0%)	160 (39.3%)	0 (0%)	0 (0%)	0 (0%)	224 (39.3%)	0 (0%)	0 (0%)	2012 (19.3%)
Missing	79 (100%)	3 (0.7%)	1209 (100%)	32 (10.4%)	0 (0%)	508 (100%)	48 (100%)	39 (22.7%)	154 (100%)	23 (4.2%)	89 (100%)	8 (1.3%)	320 (100%)	1 (0.2%)	8 (1.9%)	583 (100%)	550 (100%)	86 (100%)	10 (2.7%)	2 (1.1%)	181 (100%)	550 (100%)	175 (100%)	261 (100%)	104 (100%)	9 (2.2%)	134 (100%)	560 (100%)	121 (100%)	0 (0%)	56 (100%)	80 (100%)	5983 (57.4%)
OS
Alive	51 (64.6%)	238 (55.3%)	1013 (83.8%)	235 (76.5%)	22 (48.9%)	393 (77.4%)	39 (81.3%)	105 (61.0%)	31 (20.1%)	295 (54.2%)	75 (84.3%)	406 (67.0%)	269 (84.1%)	385 (75.5%)	257 (61.0%)	367 (63.0%)	304 (55.3%)	13 (15.1%)	144 (38.5%)	87 (48.1%)	175 (96.7%)	540 (98.2%)	147 (84.0%)	163 (62.5%)	75 (72.1%)	251 (61.7%)	130 (97.0%)	540 (96.4%)	112 (92.6%)	475 (83.3%)	22 (39.3%)	57 (71.3%)	7416 (71.2%)	<0.001
Death	28 (35.4%)	192 (44.7%)	196 (16.2%)	72 (23.5%)	23 (51.1%)	115 (22.6%)	9 (18.8%)	67 (39.0%)	123 (79.9%)	249 (45.8%)	14 (15.7%)	200 (33.0%)	51 (15.9%)	125 (24.5%)	164 (39.0%)	216 (37.0%)	246 (44.7%)	73 (84.9%)	230 (61.5%)	94 (51.9%)	6 (3.3%)	10 (1.8%)	28 (16.0%)	98 (37.5%)	29 (27.9%)	156 (38.3%)	4 (3.0%)	20 (3.6%)	9 (7.4%)	95 (16.7%)	34 (60.7%)	23 (28.8%)	2999 (28.8%)
PFS
Non-Progress	38 (48.1%)	246 (57.2%)	1039 (85.9%)	235 (76.5%)	21 (46.7%)	370 (72.8%)	36 (75.0%)	90 (52.3%)	32 (20.8%)	329 (60.5%)	72 (80.9%)	413 (68.2%)	257 (80.3%)	318 (62.4%)	213 (50.6%)	342 (58.7%)	387 (70.4%)	25 (29.1%)	102 (27.3%)	76 (42.0%)	160 (88.4%)	456 (82.9%)	135 (77.1%)	123 (47.1%)	67 (64.4%)	279 (68.6%)	99 (73.9%)	498 (88.9%)	99 (81.8%)	439 (77.0%)	20 (35.7%)	50 (62.5%)	7066 (67.8%)	<0.001
Progress	41 (51.9%)	184 (42.8%)	170 (14.1%)	72 (23.5%)	24 (53.3%)	138 (27.2%)	12 (25.0%)	82 (47.7%)	122 (79.2%)	215 (39.5%)	17 (19.1%)	193 (31.8%)	63 (19.7%)	192 (37.6%)	208 (49.4%)	241 (41.3%)	163 (29.6%)	61 (70.9%)	272 (72.7%)	105 (58.0%)	21 (11.6%)	94 (17.1%)	40 (22.9%)	138 (52.9%)	37 (35.6%)	128 (31.4%)	35 (26.1%)	62 (11.1%)	22 (18.2%)	131 (23.0%)	36 (64.3%)	30 (37.5%)	3349 (32.2%)
CEScore
High	72 (91.1%)	384 (89.3%)	375 (31.0%)	261 (85.0%)	35 (77.8%)	451 (88.8%)	26 (54.2%)	52 (30.2%)	46 (29.9%)	185 (34.0%)	18 (20.2%)	509 (84.0%)	166 (51.9%)	351 (68.8%)	47 (11.2%)	110 (18.9%)	127 (23.1%)	14 (16.3%)	234 (62.6%)	161 (89.0%)	101 (55.8%)	105 (19.1%)	139 (79.4%)	147 (56.3%)	14 (13.5%)	161 (39.6%)	21 (15.7%)	56 (10.0%)	17 (14.0%)	107 (18.8%)	43 (76.8%)	62 (77.5%)	4597 (44.1%)	<0.001
Low	7 (8.9%)	46 (10.7%)	834 (69.0%)	46 (15.0%)	10 (22.2%)	57 (11.2%)	22 (45.8%)	120 (69.8%)	108 (70.1%)	359 (66.0%)	71 (79.8%)	97 (16.0%)	154 (48.1%)	159 (31.2%)	374 (88.8%)	473 (81.1%)	423 (76.9%)	72 (83.7%)	140 (37.4%)	20 (11.0%)	80 (44.2%)	445 (80.9%)	36 (20.6%)	114 (43.7%)	90 (86.5%)	246 (60.4%)	113 (84.3%)	504 (90.0%)	104 (86.0%)	463 (81.2%)	13 (23.2%)	18 (22.5%)	5818 (55.9%)
OS: Overall survival; PFS: Progree-Free Survival; CEScore: Cuproptosis Enrichment Score;
