# Supplementary material for: Pan-cancer analysis of cuproptosis regulation patterns and identification of mTOR-target responder in clear cell renal cell carcinoma
Source: Biol Direct. 2022 Oct 8;17:28. doi: 10.1186/s13062-022-00340-y (PMC9548146; doi:10.1186/s13062-022-00340-y)
Supplement: Supplementary file 22 — Additional file 22: Table S9. Pathway enrichment of CEScore in pan-cancer. [file 13062_2022_340_MOESM22_ESM.xlsx]

## Sheet: HALLMARK_ALL_GSEA
Supplementary Table 9
Pathway enrichment of CEScore in pan-cancer
Description	NES	p.value	core_enrichment	type
HALLMARK_EPITHELIAL_MESENCHYMAL_TRANSITION	2.73955	0.0149254	MYL9/TIMP1/FBLN1/BGN/COL6A2/FSTL3/TGFB1/ACTA2/PLOD3/BMP1/FMOD/SLC6A8/LOXL1/MMP14/QSOX1/CAPG/ENO2/PLAUR/FLNA/IGFBP4/PPIB/TGM2/EFEMP2/SERPINH1/MMP2/VIM/EMP3/TAGLN/APLP1/PCOLCE/LGALS1/PMEPA1/GADD45B/GPC1/COL1A2/LRP1/THY1/COPA/ELN/FOXC2/CRLF1/MCM7/IL32/NNMT/PLOD1/SLIT3/TPM2/PDLIM4/FSTL1/COL6A3/FBLN5/SFRP4/ITGA5/COLGALT1/COL5A1/LRRC15/PMP22/COMP/PDGFRB/MGP/JUN/ITGB5/SDC4/COL1A1	UVM
HALLMARK_KRAS_SIGNALING_DN	2.26348	0.0149254	PDK2/CCDC106/SYNPO/GTF3C5/GAMT/SPHK2/CNTFR/TCF7L1/COPZ2/SLC25A23/SLC30A3/GPRC5C/MAGIX/DTNB/MAST3/EFHD1/THNSL2/SNCB/KCND1/PKP1/CD207/KMT2D/CELSR2/SLC29A3/MYH7/RYR1/SPTBN2/CLSTN3/ABCG4/CKM/SLC5A5/PRODH/SLC38A3/YBX2/ATP4A/KLHDC8A/TNNI3/CACNA1F/CAPN9/PDE6B/MX1/KRT4/ARPP21/CD40LG/LFNG/ITIH3/OXT/KCNMB1/ACTC1/GPR19/COL2A1/CLDN8/GP2/FGFR3/CCR8/IL5/WNT16	UVM
HALLMARK_ALLOGRAFT_REJECTION	1.75601	0.0151515	TIMP1/CSK/APBB1/TAPBP/TGFB1/TRAF2/MAP4K1/CCND3/AKT1/EIF5A/CD4/CAPG/SPI1/FLNA/ACHE/IL4R/LY86/CD79A/IRF7/PSMB10/ITGB2/NME1/CCL19/CCND2/HLA-DMA/FGR/THY1/WAS/ELF4/PTPN6/IFNGR2/CD74/RPS19/RPL3L/IL2RG/RPS9/CD7/CFP/HLA-E/CXCR3/CSF1/CD3E/C2/NOS2/ITGAL/CCL13/CCL5/HLA-DQA1/MMP9/CCL22/HLA-A/HCLS1/CCL2/SOCS1/IL2RB/NCF4/CD40LG/PRF1/BCL3/FCGR2B	UVM
HALLMARK_DNA_REPAIR	2.79269	0.0151515	USP11/POLR2I/SUPT5H/SAC3D1/ADRM1/TAF6/TAF10/AAAS/RAE1/NT5C/DAD1/ERCC2/BCAM/VPS37D/BCAP31/VPS37B/POLR2E/POLR2J/EDF1/GUK1/ALYREF/TP53/SUPT4H1/GTF3C5/VPS28/CDA/NME4/SNAPC4/PDE6G/GTF2F1/POLR2G/NELFE/ERCC1/NELFB/POLR2A/SURF1/ADA/DGUOK/SEC61A1/POLD1/NME3/GPX4/APRT/MPG/POLL/TARBP2/ELL/CANT1/POLD4/NELFCD/POLA2/DDB1/AK1/NME1/DGCR8/COX17/SSRP1/MRPL40	UVM
HALLMARK_HYPOXIA	2.11829	0.0153846	GALK1/SLC25A1/MYH9/PFKL/PRDX5/B3GALT6/BGN/NAGK/ALDOA/SELENBP1/ALDOC/NDST1/GYS1/ILVBL/ENO2/PLAUR/SIAH2/GPI/DPYSL4/SLC37A4/TPI1/TGM2/CSRP2/MT2A/MIF/PPP1R15A/ANXA2/HDLBP/GAA/PKP1/ENO1/EFNA3/FBP1/GPC1/PYGM/SLC2A1/CDKN1C/PGF/HMOX1/GAPDH/PIM1/TGFB3/PNRC1/BCAN/GRHPR/CDKN1A	UVM
HALLMARK_APICAL_JUNCTION	3.08251	0.015625	RRAS/GNAI2/MYL9/NLGN2/ZYX/SORBS3/NF2/VASP/HRAS/MYH9/SYMPK/BAIAP2/ACTB/MAP4K2/PFN1/TAOK2/ACTG1/NRTN/MVD/GTF2F1/YWHAH/GAMT/TUBG1/TSPAN4/SRC/PCDH1/CRAT/BMP1/VWF/NLGN3/CERCAM/ALOX15B/CD276/SLC30A3/FSCN1/EVL/TMEM8B/STX4/ADAM15/INPPL1/CLDN5/MAPK11/MMP2/SIRPA/IKBKG/PKD1/ACTN4/ATP1A3/CTNND1/MSN/PLCG1/MDK/CX3CL1/AKT2/PARVA/JUP/THY1/ITGB4/NFASC/CADM3/CNN2/MYH10/KCNH2/CD34/WNK4/ACTG2/SHROOM2/ITGA3/CALB2/CLD…	UVM
HALLMARK_ESTROGEN_RESPONSE_EARLY	2.07642	0.015625	SYNGR1/HR/RARA/ALDH3B1/MLPH/TSKU/FARP1/BLVRB/ITPK1/MED24/FAM102A/TFF3/UNC119/WFS1/NXT1/DHRS3/FASN/SIAH2/ISG20L2/SEMA3B/IGFBP4/KDM4B/FLNB/MYBBP1A/TGM2/NADSYN1/PTGES/CLIC3/FKBP4/SLC37A1/CANT1/RRP12/FDFT1/NBL1/SLC9A3R1/CELSR2/SLC7A5/NCOR2/PRSS23/TGIF2/SLC2A1/KCNK15/P2RY2/MUC1/ASB13/GAB2/FHL2/CALB2/CBFA2T3/OLFML3/RHOD/ABCA3/DHCR7/RET/TMPRSS3/CISH/KRT19/SULT2B1/SCARB1/SLC1A4/LAD1/ADCY9/TUBB2B/SFN/DHRS2	UVM
HALLMARK_ESTROGEN_RESPONSE_LATE	1.95384	0.015625	HR/ALDH3B1/DCXR/FARP1/BLVRB/RNASEH2A/ITPK1/TST/SERPINA1/FAM102A/TFF3/WFS1/SLC2A8/NAB2/NXT1/SIAH2/SEMA3B/IGFBP4/FLNB/PTGES/CLIC3/FKBP4/CKB/FDFT1/NBL1/SLC9A3R1/S100A9/CELSR2/TH/MDK/SLC7A5/NCOR2/PRSS23/ETFB/EMP2/PTPN6/GPER1/LLGL2/IMPA2/CACNA2D2/BATF/ST6GALNAC2/ABCA3/DHCR7/RET/GINS2/TMPRSS3/CISH/CXCL14/CDC20/ACOX2/KRT19/PLXNB1/IDH2/SULT2B1/SCARB1/SLC1A4/LTF/CYP4F11/IGSF1/TPSAB1/SFN/LSR/DHRS2/JAK1/PCP4	UVM
HALLMARK_GLYCOLYSIS	1.97807	0.015625	G6PD/RBCK1/GALK1/TALDO1/GMPPA/CHST12/CHPF/CAPN5/NDUFV3/B3GALT6/XYLT2/B3GAT3/MED24/CLN6/NSDHL/HAX1/ALDOA/PGLS/TFF3/GMPPB/PSMC4/QSOX1/GYS1/ENO2/B4GALT2/DPYSL4/SLC37A4/SPAG4/TPI1/MIF/PC/FKBP4/LHPP/SOD1/HDLBP/MDH2/AKR1A1/ENO1/MPI/EFNA3/POLR3K/B4GALT7/GPC1/EXT2/PKM/SLC16A3/GUSB/PYGB/PPIA/ANG/AGRN/CHPF2/IRS2/ABCB6/PLOD1/GAPDHS/GOT2	UVM
HALLMARK_INTERFERON_GAMMA_RESPONSE	2.03976	0.015625	OGFR/PML/RBCK1/LGALS3BP/SLC25A28/TRIM26/SERPING1/TAPBP/IFITM2/IFITM3/VAMP5/MVP/TRIM21/PSME1/ZNFX1/RNF31/HELZ2/MT2A/NUP93/BATF2/IL4R/IRF7/PSMB10/SELP/HLA-DMA/NFKBIA/TRAFD1/PTPN6/ITGB7/DHX58/PIM1/CD74/CMTR1/IFI35/C1R/ADAR/CDKN1A/IFI27/PTPN1/LY6E/UBE2L6/IL18BP/METTL7B/CCL5/HLA-DQA1/SECTM1/MYD88/OAS3/IRF5/XCL1/ISG15/HLA-DRB1/TRIM25/PSMB9/HLA-A/CMKLR1/MX2/CCL2/OASL/SOCS1/IL2RB/C1S/MX1	UVM
HALLMARK_UV_RESPONSE_UP	2.21341	0.015625	PRKACA/ATP6V1F/CLTB/EPHX1/CDC34/ARRB2/AP2S1/RPN1/BSG/CNP/MARK2/CCND3/SIGMAR1/TST/ALDOA/WIZ/PDAP1/KLHDC3/STK25/SLC6A8/MMP14/STARD3/MRPL23/STIP1/CYB5R1/ENO2/YKT6/PSMC3/GRINA/GPX3/FKBP4/SPR/ALAS1/DNAJB1/HYAL2/CYB5B/SQSTM1/NFKBIA/CDKN1C/DLG4/FURIN/DGAT1/HMOX1/TUBA4A/RRAD/LHX2/POLR2H/APOM/MAPK8IP2/FOSB/KCNH2/CLCN2/BAK1/UROD/PRKCD/SLC6A12/FEN1/RET/RXRB	UVM
HALLMARK_XENOBIOTIC_METABOLISM	2.15703	0.015625	CYP27A1/SMOX/PPARD/DHPS/EPHX1/PEMT/FBLN1/DCXR/F10/DDAH2/PMM1/RBP4/BLVRB/ACP2/CDA/ECH1/LONP1/TMEM176B/GSTM4/SLC35B1/APOE/NINJ1/CYP2S1/IGFBP4/MT2A/CES1/NMT1/PTGES/PC/TNFRSF1A/BCAR1/GSS/SERTAD1/SLC12A4/ALAS1/PSMB10/PINK1/FBP1/ALDH2/JUP/ALDH3A1/COMT/ATOH8/HMOX1/POR/DHRS1/SHMT2/FAH/TMEM97/RETSAT/VTN/SLC1A5/PTGDS/ASL/SLC6A12/ACO2	UVM
HALLMARK_COAGULATION	2.61307	0.015873	USP11/GNB2/TIMP1/SIRT2/SERPING1/SH2B2/CAPN5/F10/MSRB2/SERPINA1/RAC1/CTSB/BMP1/VWF/MMP14/CSRP1/PLAT/MMP2/CRIP2/PEF1/CFD/WDR1/CLU/APOC1/PRSS23/LRP1/ISCU/FURIN/S100A13/CPQ/C1R/ANG/APOA1/C1QA/C2/FYN/PLAU/C3/S100A1/MMP9/LEFTY2/ACOX2/CTSK/C1S	UVM
HALLMARK_COMPLEMENT	1.97758	0.015873	CALM3/GNAI2/RHOG/GNB2/TIMP1/EHD1/SIRT6/SERPING1/CTSD/PFN1/F10/PPP4C/CDA/HSPA1A/SERPINA1/SRC/CTSB/ATOX1/NOTCH4/MMP14/CSRP1/MSRB1/PLAUR/TIMP2/PLAT/STX4/PRSS36/SPOCK2/APOBEC3F/RCE1/ANXA5/FCER1G/IRF7/S100A9/FCN1/CEBPB/CLU/APOC1/LRP1/WAS/GRB2/F7/S100A13/KCNIP3/PIM1/CPQ/C1R/ANG/MT3/C1QA/PRKCD/C2/FYN/GNGT2/S100A12/XPNPEP1/C3/CCL5	UVM
HALLMARK_MYOGENESIS	3.24705	0.015873	SORBS3/OCEL1/HDAC5/SIRT2/MYH9/SMTN/ATP6AP1/PLXNB2/SPTAN1/AEBP1/PDLIM7/CRYAB/COL6A2/LSP1/TGFB1/MYL6B/SYNGR2/MEF2D/CRAT/HSPB2/SLC6A8/TSC2/MYO1C/GPX3/GNAO1/FLII/BIN1/ACHE/PICK1/FXYD1/PC/APOD/MYOZ1/FOXO4/CKB/PSEN2/MYL3/MYLPF/GAA/TNNI2/TEAD4/PVALB/TAGLN/EFS/AK1/HRC/DMPK/CFD/CHRNA1/MAPRE3/AKT2/MYH7/GADD45B/CLU/RYR1/PYGM/DES/TCAP/PTGIS/ITGB4/SH2B1/CKM/TNNC2/AGRN/CDKN1A/KCNH2/VIPR1/FDPS/EPHB3/CTF1/CHRNB1…	UVM
HALLMARK_INTERFERON_ALPHA_RESPONSE	2.03445	0.0163934	OGFR/LGALS3BP/SLC25A28/TRIM26/MVB12A/CNP/IFITM2/IFITM3/TRIM21/PSME1/RNF31/HELZ2/BATF2/IL4R/IRF7/GMPR/TRAFD1/DHX58/TMEM140/CD74/CMTR1/IFI35/ADAR/IFITM1/IFI27/CSF1/LY6E/UBE2L6/SELL/ISG15/TRIM25/PSMB9/PROCR/CCRL2/OASL/C1S/MX1	UVM
HALLMARK_P53_PATHWAY	2.24806	0.0163934	TAX1BP3/RAB40C/HRAS/ABHD4/EPHX1/PHLDA3/SLC3A2/BAIAP2/PLXNB2/CTSD/OSGIN1/RRP8/DCXR/TP53/PMM1/CD81/TGFB1/ACVR1B/CCND3/BLCAP/RXRA/MXD4/RHBDF2/ADA/NUPR1/SEC61A1/ALOX15B/FDXR/NINJ1/TRAF4/GM2A/CEBPA/CTSF/PPP1R15A/MKNK2/RAD9A/BAX/KRT17/S100A10/AK1/CCND2/MAPKAPK3/CD82/RPL36/DDB2/ISCU/TRAFD1/ITGB4/RPL18/HMOX1/RRAD/KIF13B/CCNK/CDKN1A/PRKAB1/SERTAD3/RETSAT/ZFP36L1/BAK1/TSPYL2/PIDD1/EI24/PRMT2/TCN2/DGKA/TRIB…	UVM
HALLMARK_APOPTOSIS	2.26542	0.0166667	HSPB1/ADD1/RELA/PPP2R5B/TIMP1/ERBB2/RARA/SPTAN1/BCAP31/PEA15/BGN/MGMT/BCL2L1/IFITM3/GPX1/LMNA/IGFBP6/CASP2/MADD/RHOT2/ENO2/FDXR/TSPO/TIMP2/PLAT/GPX4/GPX3/MMP2/BAX/SOD1/PSEN2/GUCY2D/CCND2/GADD45B/CLU/GNA15/GSTM1/PAK1/SQSTM1	UVM
HALLMARK_CHOLESTEROL_HOMEOSTASIS	2.13701	0.0166667	PCYT2/STX5/ACTG1/ACSS2/ECH1/S100A11/MVD/ATF5/NSDHL/MVK/ALDOC/PMVK/PLAUR/FASN/SREBF2/SEMA3B/TM7SF2/FDFT1/ANXA5/LSS/CXCL16/ABCA2/CLU/ETHE1/GUSB/PNRC1/FADS2/TMEM97/FDPS	UVM
HALLMARK_MYC_TARGETS_V2	1.74371	0.0169492	MCM5/NOC4L/FARSA/IMP4/GRWD1/PES1/WDR74/RRP9/SRM/PPAN/MYBBP1A/IPO4/SLC19A1/TCOF1/EXOSC5/RRP12/TBRG4/PHB/MAP3K6/PPRC1/UNG/NOP2/BYSL/PA2G4/TMEM97/LAS1L/CDK4/PUS1	UVM
HALLMARK_REACTIVE_OXYGEN_SPECIES_PATHWAY	2.61249	0.0169492	G6PD/FTL/EGLN2/ERCC2/MPO/FES/LSP1/HMOX2/NDUFB4/SCAF4/MSRA/STK25/ATOX1/PDLIM1/GPX4/GPX3/TXNRD2/NDUFS2/SOD1/PRDX2/PRDX6	UVM
HALLMARK_APICAL_SURFACE	2.26473	0.0181818	HSPB1/NCOA6/FLOT2/PLAUR/TMEM8B/CX3CL1/THY1/MAL/SCUBE1/EPHB4/IL2RG/SHROOM2/SLC2A4/RHCG/GHRL	UVM
HALLMARK_WNT_BETA_CATENIN_SIGNALING	1.84696	0.0192308	HDAC5/PPARD/TP53/NOTCH4/FRAT1/PSEN2/WNT5B/NCSTN/AXIN1/CCND2/DVL2/NCOR2/WNT6/TCF7/HEY2/HDAC11	UVM
HALLMARK_G2M_CHECKPOINT	-2.45607	0.0227273	FOXN3/SRSF1/TRA2B/CUL4A/POLQ/KIF15/CDKN1B/GSPT1/KIF11/CDC27/YTHDC1/WRN/CDC7/KIF23/HMMR/RBL1/EZH2/BARD1/SS18/HSPA8/CENPE/BRCA2/RAD21/G3BP1/ORC6/MAD2L1/CASP8AP2/RPS6KA5/KIF20B/RAD23B/PLK4/PAFAH1B1/STAG1/STIL/PDS5B/MNAT1/CUL1/MTF2/ATRX/FBXO5/ARID4A/SFPQ/CCNT1/TOP1/HIF1A/ORC5/PRPF4B/DR1/SMC4/DBF4/XPO1/TMPO/NUP50/CUL3/SLC12A2/PURA/KIF5B/CUL5/SRSF10/SMC2	UVM
HALLMARK_E2F_TARGETS	-1.96926	0.0232558	DLGAP5/DIAPH3/GINS1/PRKDC/ING3/SRSF2/TFRC/HELLS/SRSF1/TRA2B/ATAD2/ANP32E/SLBP/CDKN1B/GSPT1/PSIP1/EXOSC8/ASF1A/NUP205/UBR7/MTHFD2/HMMR/LYAR/EZH2/BARD1/CCP110/DSCC1/CENPE/BRCA2/NBN/RAD21/ZW10/ORC6/MAD2L1/EIF2S1/DEPDC1/PLK4/LUC7L3/RAD51AP1/POLD3/STAG1/PDS5B/DUT/SMC3/PNN/DCK/RFC1/BRMS1L/DEK/SMC4/USP1/XPO1/RAD50/TMPO/RAD1/ORC2/NUP107/MSH2/IPO7	UVM
HALLMARK_MYC_TARGETS_V1	-1.85418	0.0232558	SRSF2/SNRPA1/EIF4G2/PSMA7/HPRT1/PSMA6/SRSF1/TRA2B/SET/GSPT1/PTGES3/RRM1/PGK1/RSL1D1/COPS5/EIF4A1/NPM1/PABPC1/SRPK1/DDX18/PSMA4/G3BP1/MAD2L1/EIF2S1/SERBP1/RAD23B/EIF2S2/HNRNPA2B1/SRSF7/SRSF3/HSPD1/XPOT/CUL1/DUT/CBX3/UBA2/GNL3/EIF4E/HNRNPR/PSMD14/CCT2/IFRD1/SSB/DEK/DHX15/VBP1/USP1/CANX/FAM120A/EIF1AX/NCBP1/XPO1/ETF1/ORC2/ABCE1/PSMC6/DDX21/EIF3J/PRDX3	UVM
HALLMARK_MTORC1_SIGNALING	-1.65727	0.025	HPRT1/PSMC2/PITPNB/PSMA3/VLDLR/PPA1/EDEM1/MTHFD2L/TCEA1/RDH11/PDK1/NUP205/MTHFD2/PGK1/COPS5/UBE2D3/RIT1/CYP51A1/PNO1/UFM1/CCT6A/ADD3/PSMA4/RAB1A/ACSL3/EIF2S2/PSMD12/ACTR3/HSPA4/HSPD1/HMGCS1/GCLC/POLR3G/PSMD14/IFRD1/SC5D/ACTR2/CANX/TBK1/HMGCR/HSPA9/DHFR/ETF1/IDI1/TXNRD1/CCNG1/NAMPT/USO1/PSMC6/GTF2H1/UCHL5	UVM
HALLMARK_PROTEIN_SECRETION	-2.5496	0.0263158	VPS45/ABCA1/COPB2/TMED10/STX12/SEC22B/CLTC/ANP32E/ATP6V1H/ADAM10/CAV2/STAM/RAB14/RAB22A/VAMP4/SGMS1/LMAN1/TOM1L1/GOLGA4/LAMP2/ZW10/CLCN3/BET1/RPS6KA3/ARFGAP3/ARFGEF1/TMX1/SNAP23/ARFGEF2/ARFIP1/RAB9A/YIPF6/SCAMP1/NAPG/MON2/DNM1L/COPB1/ATP7A/AP3B1/VPS4B/USO1/SNX2	UVM
HALLMARK_INFLAMMATORY_RESPONSE	1.63884	0.0307692	RHOG/RELA/TIMP1/ADRM1/TAPBP/ACVR1B/PTGIR/MMP14/AXL/PLAUR/IL4R/EMP3/IRF7/SEMA4D/CX3CL1/CD82/GNA15/NFKBIA/P2RY2/IFNGR2/IFITM1/CDKN1A/CCR7/CSF1/CD70/CD14/LY6E/C5AR1/SELL/CCL5/TNFRSF1B/CCL22/LTA/AQP9/CSF3R/CMKLR1/CCRL2/ITGA5/CCL17/NMUR1/CCL2/PTAFR/IL2RB/SLC7A1/BEST1/TNFSF9	UVM
HALLMARK_ADIPOGENESIS	1.51549	0.0322581	SLC25A1/TALDO1/PFKL/PEMT/VEGFB/UQCRC1/REEP6/NDUFB7/IDH3G/CD151/LIPE/PEX14/COX8A/ECH1/UBC/ARAF/TST/ACADS/CRAT/ALDOA/UCK1/UQCR10/UCP2/COX6A1/RAB34/ECHS1/AGPAT3/APOE/GPX4/GPX3/SLC19A1/NMT1/NDUFS3/SLC27A1/SOD1/JAGN1/MDH2/ABCB8/STAT5A/ESYT1/ALDH2/ETFB/PREB/SNCG/DGAT1/TKT/POR/BCKDHA/LPCAT3/FAH/RTN3	UVM
HALLMARK_IL2_STAT5_SIGNALING	1.50895	0.047619	RNH1/MAPKAPK2/PRAF2/PLEC/BCL2L1/CD81/IFITM3/CCND3/PTH1R/SYNGR2/DCPS/CAPG/DHRS3/COL6A1/MYO1C/GPX4/TGM2/IL4R/APLP1/IKZF4/SELP/CCND2/GADD45B/CDKN1C/FURIN/CTSZ/NOP2/HUWE1/MAP6/MUC1/FAH/EMP1/PIM1/FLT3LG/SLC1A5/CSF1/MYO1E/SERPINB6/NCS1/PUS1/BATF/AHNAK/GALM/SELL/S100A1/TNFRSF1B/CISH/CDCP1/CKAP4/PDCD2L/SOCS1/IL2RB/ITIH5/WLS/CST7/AHCY/LTB/DRC1/GABARAPL1/IL3RA	UVM
HALLMARK_ADIPOGENESIS	-4.19871	0.0163934	SUCLG1/BCL2L13/ACADM/CYC1/LEP/SCARB1/UQCRC1/CPT2/SLC1A5/SDHC/GHITM/MRPL15/YWHAG/GBE1/DBT/UCP2/G3BP2/MDH2/AK2/IDH3A/ACLY/PRDX3/ALDOA/TKT/GRPEL1/SDHB/CS/ACO2/DLD/AIFM1/ESRRA/IMMT/MTCH2/DLAT	UCS
HALLMARK_MTORC1_SIGNALING	-5.36504	0.0169492	CYP51A1/AK4/MAP2K3/CANX/PSMA3/ACTR2/NUP205/TPI1/PSMB5/ATP6V1D/SORD/COPS5/UBE2D3/SCD/LTA4H/SKAP2/SHMT2/PLK1/UCHL5/AURKA/FADS1/GAPDH/MTHFD2L/SLC1A5/PSAT1/PSPH/GPI/NAMPT/BUB1/TFRC/EIF2S2/ACTR3/GBE1/PSMC2/STC1/PRDX1/HSPA4/STIP1/CTSC/GSR/PSME3/CTH/PNO1/PPA1/PDK1/USO1/ACLY/PSMD14/HK2/ALDOA/ABCF2/POLR3G/ENO1/ACACA/HPRT1/SLC7A5/LDHA/PGK1/TXNRD1/MTHFD2/CCNG1/ETF1/CCT6A/HSPA9/HSPD1/IMMT	UCS
HALLMARK_OXIDATIVE_PHOSPHORYLATION	-5.54607	0.0169492	TIMM9/TIMM13/ATP6V1D/VDAC2/COX15/COX7B/SUCLA2/SLC25A4/NDUFS4/ISCA1/SUCLG1/PMPCA/MRPL35/ACADM/CYC1/TIMM8B/SDHA/UQCRC1/ETFA/TIMM17A/NDUFA8/PDHB/ETFDH/ALAS1/SDHC/GPI/MRPL15/MTX2/PDHA1/SLC25A6/ABCB7/COX5A/UQCRH/HADHA/OXA1L/MFN2/MDH1/MDH2/IDH3A/LDHB/PRDX3/SLC25A3/GOT2/GRPEL1/SDHB/CS/FDX1/ACO2/DLST/CYCS/VDAC1/FH/DLD/HCCS/LDHA/NDUFS1/AFG3L2/LRPPRC/AIFM1/SLC25A5/HSPA9/UQCRC2/ACAT1/IMMT/SDHD/DLAT	UCS
HALLMARK_G2M_CHECKPOINT	-3.37879	0.0172414	TOP1/PLK1/AURKA/RPA2/ODC1/MAD2L1/DBF4/BUB1/KPNB1/CHEK1/ORC5/UCK2/G3BP1/DKC1/NOLC1/NCL/MYC/HSPA8/RAD23B/SLC7A1/PRMT5/GSPT1/CUL5/SLC7A5	UCS
HALLMARK_MYC_TARGETS_V1	-5.784	0.0172414	NDUFAB1/HNRNPU/MRPS18B/PSMD1/CANX/EIF4E/EIF3B/COPS5/RPS3/PHB/SRPK1/PABPC1/EIF4H/VBP1/CYC1/PCBP1/ODC1/CCT3/CCT5/PSMD7/CCT2/NAP1L1/MAD2L1/RPS6/RAN/KPNB1/XPOT/XRCC6/EIF2S2/POLE3/COX5A/IMPDH2/RPS2/CCT4/EIF1AX/FAM120A/PTGES3/HNRNPR/APEX1/PSMB2/CTPS1/PSMA6/SET/TUFM/GNL3/EEF1B2/NOP16/G3BP1/DDX18/NOLC1/NPM1/HNRNPC/PSMD14/PRDX3/SLC25A3/EIF3J/PABPC4/GOT2/MYC/RAD23B/GSPT1/EIF2S1/RSL1D1/VDAC1/HPRT1/C1QBP/CCT…	UCS
HALLMARK_UV_RESPONSE_UP	-2.05482	0.0172414	GLS/SLC25A4/PPIF/RRAD/SIGMAR1/EIF5/DNAJA1/ALAS1/TFRC/POLE3/STIP1/ALDOA/PPAT/GRPEL1/EIF2S3/DDX21	UCS
HALLMARK_E2F_TARGETS	-3.58672	0.0175439	DIAPH3/TIPIN/ANP32E/NUP205/PRKDC/LYAR/CDCA8/TBRG4/PLK1/AURKA/RPA2/SSRP1/NAP1L1/MAD2L1/RAN/TFRC/CHEK1/XRCC6/CTPS1/EED/PRPS1/AK2/NOLC1/MYC/GSPT1/CSE1L/EIF2S1/IPO7/ZW10/MTHFD2/PAICS	UCS
HALLMARK_FATTY_ACID_METABOLISM	-3.91858	0.0175439	SUCLA2/PRDX6/TDO2/SUCLG1/ACADM/SDHA/ODC1/CPT2/PDHB/ETFDH/ACSL4/SDHC/METAP1/PDHA1/SMS/PCBD1/APEX1/MDH1/MDH2/RAP1GDS1/ALDOA/ADSL/ACO2/DLST/FH/DLD/HCCS/LDHA/HSDL2/SDHD	UCS
HALLMARK_GLYCOLYSIS	-3.03396	0.0175439	GALE/PMM2/AURKA/KIF2A/GYS1/MPI/SDHC/ADORA2B/STC1/PFKP/ME2/PRPS1/PYGL/STC2/MDH1/MDH2/HS6ST2/RPE/CTH/HK2/ALDOA/GOT2/ENO1/PGAM1/SLC25A13/DLD/LDHA/PGK1	UCS
HALLMARK_MYC_TARGETS_V2	-3.87777	0.0175439	SORD/PES1/PHB/TBRG4/PLK1/RABEPK/IMP4/BYSL/MRTO4/NIP7/GNL3/FARSA/NOP16/SLC29A2/DDX18/PRMT3/NOLC1/NPM1/HK2/MYC/RCL1/MYBBP1A/WDR43/TFB2M/AIMP2/HSPD1	UCS
HALLMARK_UNFOLDED_PROTEIN_RESPONSE	-3.21317	0.0175439	GEMIN4/KHSRP/PSAT1/XPOT/SDAD1/EXOSC2/HYOU1/DKC1/STC2/NOLC1/NPM1/NOP14/EIF2S1/SLC7A5/DDX10/MTHFD2/EEF2/HSPA9	UCS
HALLMARK_HYPOXIA	-2.1152	0.0181818	GYS1/SCARB1/GAPDH/GPI/ADORA2B/GBE1/STC1/PFKP/STC2/PDK1/HK2/ALDOA/ENO1/LDHA/PGK1	UCS
HALLMARK_PEROXISOME	-2.03658	0.0181818	SLC27A2/PABPC1/SLC25A4/SLC25A19/FADS1/ABCD3/ACSL4/PRDX1/CTPS1	UCS
HALLMARK_PROTEIN_SECRETION	-2.44269	0.0185185	COG2/ANP32E/COPB1/STX12/TMX1/BNIP3/AP3B1/AP2B1/CTSC/MAPK1/USO1/ARCN1/ZW10	UCS
HALLMARK_EPITHELIAL_MESENCHYMAL_TRANSITION	2.45686	0.0212766	FMOD/MMP2/FBLN5/LRP1/MMP14/FBLN2/FZD8/MFAP5/COMP/ABI3BP/FBLN1/BASP1/FSTL1/ADAM12/ITGB5/MAGEE1/CDH11/FBN2/COL8A2/WIPF1/COL6A2/PMEPA1/MGP/RHOB/COL1A1/PCOLCE/CRLF1/ELN/EFEMP2	UCS
HALLMARK_KRAS_SIGNALING_DN	2.05995	0.0238095	LYPD3/DCC/TCF7L1/IDUA/CALML5/KRT5/CYP39A1/OXT/SIDT1/KRT1/CD207/NRIP2/KCND1/SYNPO/NTF3/SLC38A3/KCNMB1/COL2A1/KRT15/SKIL/DTNB/CLSTN3/SGK1	UCS
HALLMARK_ANDROGEN_RESPONSE	-1.50259	0.0350877	XRCC5/RRP12/SORD/SCD/PDLIM5/FADS1/STK39/XRCC6/SMS/GSR	UCS
HALLMARK_HEME_METABOLISM	-1.60662	0.0350877	SLC30A1/MAP2K3/TRIM10/RIOK3/TOP1/ISCA1/ARHGEF12/HBQ1/PRDX2/RBM38/TFRC/GDE1/UCP2/GCLM/RCL1/PICALM	UCS
HALLMARK_DNA_REPAIR	-1.58571	0.0357143	NPR2/CANT1/SUPT4H1/DDB1/TAF9/CLP1/AK3/NT5C3A/POLR2E/RPA2/SSRP1/IMPDH2/HPRT1	UCS
HALLMARK_XENOBIOTIC_METABOLISM	-2.098	0.0357143	LEAP2/CYB5A/ATP2A2/MTHFD1/DDT/NPC1/CNDP2/PDLIM5/TDO2/SHMT2/REG1A/PGD/ETFDH/SLC1A5/ALAS1/LONP1/PTGES3/AHCY/GSR/GART/ACO2/HPRT1	UCS
HALLMARK_REACTIVE_OXYGEN_SPECIES_PATHWAY	-1.78209	0.0363636	MGST1/PRDX6/GLRX2/PRDX2/PRDX1/PFKP/GSR/GCLM/TXNRD1	UCS
HALLMARK_ADIPOGENESIS	-2.51021	0.0169492	RNF11/SCP2/ME1/ADIPOR2/SOWAHC/TALDO1/ATP1B3/ESRRA/BAZ2A/CMPK1/SLC25A10/CCNG2/ALDOA/TOB1/ESYT1/PHYH/ACO2/LPCAT3/IDH1/UBQLN1/CHUK/CYC1/PGM1/IDH3A/ELOVL6/COQ3/ATL2/CS/DDT/PPP1R15B/HIBCH/PPM1B/GRPEL1/RIOK3/PRDX3/BCKDHA/YWHAG/SDHC/GHITM/DBT/SUCLG1/GPD2/AIFM1/NDUFAB1/MDH2/G3BP2/MTCH2/RTN3/ACADM/AK2/MCCC1/MRPL15/SDHB/CPT2/DLD/DLAT/IMMT	UCEC
HALLMARK_E2F_TARGETS	-5.05638	0.0175439	DONSON/ANP32E/HNRNPD/GINS3/CDC25B/MCM7/CDKN1B/TK1/PSIP1/UBR7/CBX5/LBR/POLA2/RFC2/SHMT1/RAD50/HELLS/DNMT1/POLD2/RPA1/PSMC3IP/STAG1/PRDX4/RPA2/STMN1/IPO7/MYC/CDCA3/KIF22/HMGB3/ORC6/ASF1B/PTTG1/UBE2S/XRCC6/POLD3/PPP1R8/NUDT21/CIT/HUS1/SMC6/HMGB2/BARD1/UBE2T/EZH2/SMC3/KIF18B/TCF19/RAD51C/SRSF2/MKI67/TACC3/RAD1/NBN/SMC1A/BRCA1/RPA3/MYBL2/CHEK2/CDC20/CKS2/SRSF1/BRMS1L/MMS22L/SSRP1/MCM3/ORC2/CDKN2A/CTPS…	UCEC
HALLMARK_GLYCOLYSIS	-2.76814	0.0175439	PFKP/CITED2/PPIA/CASP6/AGRN/SOD1/FAM162A/ABCB6/NDST3/DSC2/NASP/LHX9/PDK3/CTH/NSDHL/PC/PYGL/FUT8/ME1/CLDN9/POLR3K/TALDO1/ALG1/ECD/COG2/ALDH7A1/GNPDA1/CYB5A/SLC25A10/EXT1/PAXIP1/STC2/ALDOA/PLOD2/PKM/B3GNT3/RRAGD/SLC16A3/STMN1/SAP30/IDH1/GOT1/TPI1/PKP2/GFPT1/UGP2/ME2/SLC35A3/HS2ST1/PGM2/LDHA/P4HA1/BPNT1/HSPA5/KIF2A/HOMER1/AGL/KIF20A/AK4/SDHC/PMM2/FKBP4/NANP/HK2/COPB2/PGAM1/PRPS1/ENO1/MDH2/SLC25A13/C…	UCEC
HALLMARK_INTERFERON_GAMMA_RESPONSE	-1.98823	0.0175439	OASL/BST2/TRIM14/MX1/IFIT3/TDRD7/IFIT2/HIF1A/SRI/HERC6/CMTR1/RNF31/RNF213/IFI44L/IFI44/HELZ2/TRAFD1/RSAD2/CCL7/CXCL10/METTL7B/NUP93/DDX60/IFIT1/PARP14/PSMA3/CMPK2/OAS3/ADAR/NAMPT/PNP/IFIH1/DDX58/CASP8/GCH1/NMI/PTPN2/NCOA3/PSMB2/EIF2AK2/CASP3/PLSCR1/USP18/LAP3/STAT1/PNPT1/MTHFD2	UCEC
HALLMARK_MYC_TARGETS_V1	-4.64267	0.0175439	PA2G4/SRSF7/PCBP1/BUB3/SNRPD3/CUL1/IFRD1/VDAC3/PWP1/CAD/HNRNPD/LSM2/APEX1/COX5A/RSL1D1/EIF4G2/MCM7/CNBP/CCT7/AP3S1/PABPC4/POLD2/HNRNPA2B1/PRDX4/MYC/PSMD3/CANX/EIF1AX/HNRNPA3/XRCC6/SF3B3/PSMD8/CYC1/CLNS1A/MRPL9/PSMA4/NCBP1/SNRPB2/SNRPA1/SMARCC1/SNRPG/EIF4E/PSMD7/SRSF2/CCT3/LDHA/MRPS18B/SNRPD1/PSMB2/CBX3/PHB/HPRT1/CDC45/CDC20/NPM1/HSPE1/SRSF1/SRSF3/GLO1/RAD23B/NCBP2/HNRNPC/COPS5/PRDX3/ORC2/ILF2/CDK…	UCEC
HALLMARK_FATTY_ACID_METABOLISM	-2.61306	0.0178571	ACAA2/IDH3B/HSD17B4/NSDHL/ME1/ADIPOR2/FH/OSTC/APEX1/TDO2/ADSL/AUH/GCDH/ALDOA/FASN/PRDX6/BPHL/DLST/ACO2/RAP1GDS1/PDHB/IDH1/UGDH/SUCLG2/EHHADH/SMS/PDHA1/HADHB/SDHA/LDHA/CBR1/NBN/HIBCH/CPOX/SUCLA2/ACAT2/SDHC/BCKDHB/SUCLG1/GPD2/HSPH1/DHCR24/IDI1/MDH2/ODC1/HSP90AA1/ACADM/HMGCS1/SDHD/HCCS/CPT2/MDH1/DLD	UCEC
HALLMARK_OXIDATIVE_PHOSPHORYLATION	-3.75655	0.0178571	VDAC3/HTRA2/ACADSB/FH/NDUFA4/COX15/COX5A/CYB5A/MRPS12/NDUFS2/ATP6V1D/MTRR/MPC1/NDUFS4/SUPV3L1/DLST/SLC25A4/PHYH/ACO2/PDHB/IDH1/COX11/ISCA1/UQCRC2/NDUFB6/MFN2/COX7A2L/CYC1/TOMM22/ACAT1/PDHA1/ATP6V0C/HADHB/IDH3A/SDHA/GPI/LDHA/CS/MRPL11/SUCLA2/GRPEL1/ALAS1/ATP6V1C1/LDHB/PRDX3/BCKDHA/SDHC/MRPL35/ATP6V1H/PDHX/SLC25A3/SUCLG1/TIMM17A/AIFM1/MRPS30/NDUFAB1/ABCB7/MDH2/NNT/NDUFS1/MTX2/ETFA/NDUFB3/MRPS22/FDX…	UCEC
HALLMARK_UV_RESPONSE_UP	-2.49185	0.0178571	CTSV/CA2/PPP1R2/IGFBP2/CHRNA5/POLG2/EPCAM/RPN1/TGFBRAP1/HSPA13/SQSTM1/GAL/TACR3/CDKN2B/SLC6A12/BCL2L11/TMBIM6/CREG1/ALDOA/CLCN2/AGO2/ASNS/PARP2/SLC25A4/YKT6/LYN/PPT1/GLS/EIF2S3/GCH1/GGH/FEN1/GRPEL1/CASP3/CEBPG/ALAS1/ATP6V1C1/CDK2/E2F5/FKBP4/EIF5/AMD1/BAK1/PPIF/STIP1/DDX21/POLE3/CCNE1/RFC4/CDC5L/HNRNPU/DNAJA1/TFRC/PPAT	UCEC
HALLMARK_DNA_REPAIR	-2.90088	0.0181818	LIG1/POLR1C/ZNF707/NELFCD/POLR2C/ADA/ERCC3/BRF2/POLD1/POLB/ERCC8/NT5C3A/POM121/SDCBP/ERCC4/POLA2/RFC2/TAF9/TSG101/RPA2/UPF3B/STX3/CMPK2/POLD3/NUDT21/GTF2H1/RRM2B/CSTF3/PNP/EIF1B/RNMT/SF3A3/POLH/DDB1/POLA1/GTF2B/POLR2K/HPRT1/RALA/RPA3/TMED2/FEN1/POLR2D/ZWINT/NCBP2/SSRP1/RFC5/PCNA/ALYREF/ARL6IP1/RAD51/CLP1/TAF13/PRIM1/RFC4/GTF2H3/RAE1/TYMS/RFC3/UMPS	UCEC
HALLMARK_UNFOLDED_PROTEIN_RESPONSE	-2.94398	0.0181818	EIF4A1/EDEM1/DCP1A/GEMIN4/SRPRB/CALR/SERP1/ATF6/STC2/LSM4/SLC30A5/ASNS/DCP2/IFIT1/CNOT6/NFYA/EXOSC9/HYOU1/POP4/SPCS1/EIF2AK3/LSM1/EIF4E/SSR1/HSPA5/EXOSC10/HSP90B1/NPM1/PSAT1/CEBPG/NOP14/NHP2/DDX10/NOP56/EIF4A3/NOLC1/YWHAZ/EIF2S1/PDIA6/SDAD1/EIF4G1/PAIP1/XPOT/CKS1B/MTHFD2/DKC1/HSPA9	UCEC
HALLMARK_ANDROGEN_RESPONSE	-2.07334	0.0185185	MYL12A/KRT19/IQGAP2/HERC3/ELOVL5/GSR/FADS1/NCOA4/STK39/SORD/PA2G4/PGM3/RAB4A/SCD/ZBTB10/APPBP2/HMGCR/LMAN1/NDRG1/SLC38A2/ITGAV/DBI/XRCC6/ABCC4/VAPA/SMS/NGLY1/DHCR24/ACSL3/IDI1/CENPN/XRCC5/TPD52/HMGCS1/MAP7/GNAI3	UCEC
HALLMARK_CHOLESTEROL_HOMEOSTASIS	-2.3198	0.0185185	TNFRSF12A/PDK3/CTNNB1/NSDHL/ATF5/STARD4/CBS/CYP51A1/SCD/NFIL3/FASN/HMGCR/TMEM97/TRIB3/LGMN/CD9/SQLE/GLDC/PLSCR1/ACAT2/IDI1/FDPS/HMGCS1/SC5D/MAL2	UCEC
HALLMARK_G2M_CHECKPOINT	-4.7381	0.0185185	HNRNPD/CDC25B/CDKN1B/HIF1A/DTYMK/NOTCH2/NUP50/LBR/POLA2/CASP8AP2/MTF2/TROAP/STAG1/PRPF4B/RPA2/STMN1/NUP98/SAP30/MYC/CBX1/KIF22/MAPK14/GINS2/HMGB3/ORC6/PTTG1/UBE2S/TRAIP/CDC27/CCNT1/HUS1/BARD1/E2F3/EZH2/E2F2/SRSF10/SMARCC1/CUL5/RBL1/SRSF2/SQLE/MNAT1/MKI67/SNRPD1/TACC3/UBE2C/SMC1A/MYBL2/CDC45/CDC20/CKS2/SRSF1/CCNF/ORC5/E2F1/CDC6/RAD23B/MCM3/CENPF/KATNA1/INCENP/PLK1/NUSAP1/CDC25A/DR1/TFDP1/KIF20B/PR…	UCEC
HALLMARK_MTORC1_SIGNALING	-4.17364	0.0188679	IFRD1/RPN1/MTHFD2L/STARD4/ME1/ADIPOR2/SQSTM1/ATP2A2/CALR/CYP51A1/SERP1/PHGDH/SCD/NFIL3/ATP6V1D/TOMM40/ALDOA/PLOD2/PITPNB/PSME3/LTA4H/ACACA/RPA1/POLR3G/ASNS/PSMB5/HMGCR/YKT6/ABCF2/CANX/PSMA3/PPA1/TBK1/IDH1/GOT1/PSPH/TPI1/TMEM97/NAMPT/GTF2H1/CACYBP/PNP/USO1/PGM1/SKAP2/TRIB3/PSMA4/LGMN/PSMG1/CD9/ELOVL6/M6PR/UCHL5/SQLE/GPI/SSR1/NUFIP1/LDHA/GSK3B/SLC2A1/UBE2D3/P4HA1/PSMC2/HPRT1/HSPA5/HSP90B1/AK4/HSPE1…	UCEC
HALLMARK_MYC_TARGETS_V2	-3.3259	0.0188679	SORD/PA2G4/MPHOSPH10/TBRG4/MRTO4/FARSA/GRWD1/TCOF1/SUPV3L1/PES1/MYC/SLC29A2/RCL1/TMEM97/UTP20/CBX3/BYSL/PHB/PRMT3/NPM1/HSPE1/PLK1/NIP7/HK2/UNG/CDK4/DCTPP1/PLK4/NOP56/GNL3/NOLC1/DDX18/NDUFAF4/MCM4/TFB2M/WDR43/AIMP2/HSPD1	UCEC
HALLMARK_PROTEIN_SECRETION	-3.10091	0.0188679	CTSC/OCRL/SOD1/IGF2R/NAPG/GOSR2/RAB14/ATP7A/YIPF6/COG2/ANP32E/ATP1A1/AP1G1/AP3S1/KIF1B/TSG101/LMAN1/ADAM10/YKT6/DNM1L/MAPK1/SGMS1/PPT1/TOM1L1/LAMP2/ARCN1/AP3B1/SCRN1/USO1/STAM/M6PR/RAB2A/BNIP3/VPS4B/RAB22A/TMED2/RAB9A/COPB1/GOLGA4/CLTC/ATP6V1H/COPB2/ARFGEF2/SEC22B/TMX1/ARFGEF1/TPD52/SNX2/ZW10	UCEC
HALLMARK_MITOTIC_SPINDLE	-2.85108	0.0192308	PIF1/RAB3GAP1/GEMIN4/TLK1/APC/PPP4R2/PCNT/KNTC1/ARHGAP5/BCL2L11/RANBP9/TUBD1/CEP57/NOTCH2/ABI1/ROCK1/ARHGAP29/KIF1B/CEP192/EZR/KIF22/CDC27/ALS2/DLG1/FGD4/SMC3/CDC42/WASF1/SMC1A/RALBP1/CKAP5/CEP72/CD2AP/NCK1/EPB41/CENPF/KATNA1/INCENP/PLK1/NUSAP1/RFC1/KIF20B/PRC1/ESPL1/CCNB2/BIRC5/LMNB1/KIF11/ARFGEF1/STAU1/CDK1/TOP2A/KIF15/BRCA2/NEK2/ARF6/CENPE/NDC80/KIF2C/KIF23/SMC4/MAPRE1/SASS6/TPX2/KIF4A/ANLN/AU…	UCEC
HALLMARK_SPERMATOGENESIS	-1.91959	0.0196078	RAD17/PIAS2/TNNI3/IL12RB2/MLF1/VDAC3/TALDO1/DMRT1/COIL/HSPA4L/PARP2/YBX2/EZH2/PSMG1/STRBP/RPL39L/PRKAR2A/GMCL1/CCNB2/CDKN3/TSN/CDK1/RFC4/AGFG1/NEK2/NCAPH/DBF4/KIF2C/TOPBP1/MAP7/AURKA/TTK/BUB1	UCEC
HALLMARK_INTERFERON_ALPHA_RESPONSE	-2.32617	0.02	OASL/BST2/TRIM14/MX1/IFIT3/TDRD7/IFIT2/HERC6/CMTR1/RNF31/IFI44L/SAMD9/IFI44/HELZ2/TRAFD1/RSAD2/OAS1/PARP9/CXCL10/DDX60/PARP14/PSMA3/CMPK2/ADAR/IFIH1/CASP8/LAMP3/CD47/NMI/EIF2AK2/PLSCR1/USP18/LAP3/PNPT1	UCEC
HALLMARK_WNT_BETA_CATENIN_SIGNALING	2.32144	0.02	NOTCH4/CSNK1E/NKD1/AXIN2/PTCH1/TCF7/DLL1/PPARD/LEF1/CCND2/WNT6/PSEN2/HDAC5/DKK4/FZD1/HEY2/NCOR2/WNT5B/JAG1/DKK1/RBPJ	UCEC
HALLMARK_EPITHELIAL_MESENCHYMAL_TRANSITION	3.33216	0.0204082	IGFBP4/ECM1/MMP2/COL6A2/BGN/ACTA2/PDGFRB/EMP3/PDLIM4/COL5A1/PRRX1/HTRA1/TIMP1/PMEPA1/LGALS1/TAGLN/DPYSL3/PCOLCE/EDIL3/COL1A1/MYL9/SPOCK1/SNAI2/ECM2/CDH11/GADD45B/SFRP4/FMOD/LRRC15/PMP22/VIM/LRP1/FBN1/FBLN1/TGFB1/COL16A1/MGP/DCN/BMP1/COL6A3/TGFBI/ELN/NT5E/COL1A2/THBS2/CXCL12/SPARC/GEM/NNMT/MSX1/VEGFC/MYLK/RHOB/TPM2/EFEMP2/FOXC2/COL5A2/COL3A1/TGM2/CALD1/WIPF1/THY1/THBS1/SAT1/LUM/INHBA/FBLN5/COL12A1	UCEC
HALLMARK_ANGIOGENESIS	2.04077	0.0208333	SLCO2A1/TIMP1/THBD/VTN/CCND2/MSX1/COL5A2/COL3A1/LUM/KCNJ8/JAG1/LPL/PDGFA	UCEC
HALLMARK_HEDGEHOG_SIGNALING	1.72291	0.0208333	GLI1/PTCH1/CRMP1/ETS2/THY1/HEY2/AMOT/NRP2/TLE3/ACHE/HEY1/UNC5C/SCG2/PML/MYH9/VLDLR	UCEC
HALLMARK_MYOGENESIS	2.97613	0.0208333	COX7A1/DMPK/CACNA1H/COL6A2/SGCA/SMTN/MYH11/HRC/IGFBP7/SORBS3/AEBP1/CDH13/CTF1/APOD/TAGLN/SH2B1/COL1A1/MYL3/GNAO1/GADD45B/MAPRE3/MYH3/MEF2D/MYOM2/APLNR/GSN/TGFB1/COL15A1/COL6A3/FHL1/SOD3/MEF2C/CRAT/GJA5/SPARC/SORBS1/IGF1/MYLK/TPM2/PSEN2/PDLIM7/PYGM/HDAC5/ACTC1/COL3A1/EPHB3/CDKN1A/KCNH1/MYO1C/CASQ2/TCAP/FOXO4/LSP1/NCAM1/REEP1/SPDEF/PICK1/PTGIS/VIPR1/COL4A2/DAPK2/HSPB2/LDB3/TNNC2	UCEC
HALLMARK_UV_RESPONSE_DN	1.78248	0.0208333	PDGFRB/RBPMS/COL1A1/SNAI2/DLC1/HAS2/PMP22/SYNE1/AKT3/AMPH/COL1A2/GRK5/ARHGEF9/FYN/ID1/KCNMA1/CELF2/LPAR1/MGMT/PRKCA/ATXN1/COL5A2/COL3A1/FZD2/APBB2/IRS1/MMP16/FHL2/FBLN5/PTPN21/MAP1B/KIT/TFPI/CAV1/MGLL/SERPINE1/DAB2/SLC22A18	UCEC
HALLMARK_COAGULATION	2.02831	0.0212766	MMP2/PLAT/CSRP1/HTRA1/TIMP1/MSRB2/CTSK/ANG/KLKB1/THBD/F10/A2M/LRP1/FBN1/GSN/CTSH/BMP1/ACOX2/SERPING1/SPARC/P2RY1/FYN/DCT/PECAM1/VWF/THBS1/FURIN/F2RL2/MMP11/C1R/MMP14/CPQ/PDGFB/SERPINA1/SERPINE1/PRSS23/CAPN2/GP1BA/CLU/KLF7/LEFTY2	UCEC
HALLMARK_KRAS_SIGNALING_UP	1.85382	0.0212766	ENG/FLT4/PLVAP/GYPC/NGF/GADD45G/TRAF1/ALDH1A3/PLAT/PRRX1/APOD/TMEM158/DNMBP/KCNN4/SCN1B/ITGBL1/TPH1/ACE/CCND2/PRDM1/G0S2/IL33/GNG11/GFPT2/HOXD11/SEMA3B/SNAP91/PECAM1/ANO1/INHBA/SERPINA3/SATB1/PTGS2/TNFRSF1B/MMP11/ETV1/PPP1R15A/TFPI/ABCB1/CD37/TNNT2	UCEC
HALLMARK_APICAL_JUNCTION	2.3709	0.0222222	ITGA10/MMP2/GNAI2/CLDN5/TRAF1/JAM3/NEGR1/SORBS3/ZYX/ACTG2/NFASC/EVL/PKD1/MYL9/TAOK2/CDH11/CLDN15/FBN1/MAPK11/COL16A1/BMP1/GTF2F1/NLGN3/AKT3/TSC1/TGFBI/TMEM8B/CRAT/PLCG1/CDH4/CADM3/ADAM23/RRAS/PARVA/ACTC1/NRXN2/GAMT/CD34/PECAM1/MADCAM1/IRS1/THY1/VWF/NLGN2/THBS3	UCEC
HALLMARK_PI3K_AKT_MTOR_SIGNALING	-2.0007	0.0363636	SQSTM1/VAV3/PRKAG1/CALR/CDKN1B/ACACA/MAP3K7/UBE2N/MAPK1/TBK1/TRIB3/GRB2/CAB39/EIF4E/GSK3B/SLC2A1/UBE2D3/PTPN11/HSP90B1/NCK1/E2F1/CLTC/PRKAR2A/CDK2/CDK4/PDK1/ATF1/ACTR3/CDK1/ACTR2/YWHAB	UCEC
HALLMARK_XENOBIOTIC_METABOLISM	1.43448	0.0434783	IGFBP4/LCAT/PEMT/ATOH8/CYP27A1/ETS2/F10/GAD1/FBLN1/VTN/ABHD6/CYP17A1/TNFRSF1A/NDRG2/BCAR1/SLC12A4/PMM1/ACOX2/PPARD/NINJ1/ITIH4/CDO1/CDA/IGF1/CYP2E1/COMT/DDAH2	UCEC
HALLMARK_IL2_STAT5_SIGNALING	1.50018	0.0444444	ECM1/PTH1R/IL3RA/TRAF1/PTCH1/COL6A1/GADD45B/BCL2/SELP/CD81/PHLDA1/PTGER2/SOCS1/NT5E/CST7/CCND2/MAP6/P2RX4/SERPINB6/TNFRSF8/ADAM19/SHE/RHOB/CAPN3/PLEC/AGER/TGM2/MYO1C/BATF3/TNFRSF4/FURIN/PRAF2/F2RL2/CD79B/TNFRSF1B/MAPKAPK2/FLT3LG	UCEC
HALLMARK_HEME_METABOLISM	-2.50286	0.0153846	FOXO3/BNIP3L/ADIPOR1/NR3C1/XK/ALAD/TCEA1/OSBP2/ELL2/CDC27/ERMAP/IGSF3/ARHGEF12/SYNJ1/DCAF10/CA2/GAPVD1/DCUN1D1/ALDH6A1/NFE2L1/GCLC/FBXO9/NNT/GDE1/TOP1/KHNYN/ARL2BP/GMPS/NCOA4/KLF3/RNF123/MINPP1/NEK7/XPO7/ISCA1/SLC30A1/FBXO34/TRIM58/BTRC/LAMP2/GCLM/CLCN3	THYM
HALLMARK_ADIPOGENESIS	-2.06301	0.016129	GPAM/PPP1R15B/ME1/RMDN3/GPHN/ACLY/ELOVL6/RREB1/IFNGR1/CCNG2/PFKFB3/BAZ2A/RETSAT/AGPAT3/DNAJB9/APLP2/RNF11/TANK/GBE1/GPD2/UBQLN1/SOWAHC/YWHAG/ENPP2/SCP2/NMT1/MAP4K3/ATL2/ABCA1/TOB1/BCKDHA/ACADM/IDH1/BCL2L13/DBT/GHITM/IDH3A/G3BP2/DLD/ACO2/LPCAT3/PRDX3/SDHC/DLAT	THYM
HALLMARK_SPERMATOGENESIS	-1.70165	0.0163934	AGFG1/CLGN/COIL/PRKAR2A/STRBP/SLC12A2/LPIN1/SIRT1/PARP2/GMCL1/SPATA6/TSN/CHRM4/MTOR/BRAF/MLLT10/PIAS2/RAD17/HSPA4L/MAP7/STAM2/ZC3H14	THYM
HALLMARK_UV_RESPONSE_DN	-2.36504	0.0163934	DYRK1A/TGFBR2/TGFBR3/NIPBL/PRKCA/AKT3/IRS1/APBB2/PIK3R3/NOTCH2/LAMC1/BMPR1A/SNAI2/TJP1/ZMIZ1/SLC7A1/PRKCE/BDNF/ARHGEF9/DLG1/CDC42BPA/SCAF8/CDK13/NR3C1/SIPA1L1/PHF3/YTHDC1/ATRN/IGF1R/ACVR2A/ATRX/WDR37/NEK7/NFKB1/ATP2C1/BCKDHB/PIAS3/AGGF1	THYM
HALLMARK_ANDROGEN_RESPONSE	-2.31742	0.0166667	SLC26A2/GPD1L/MAF/MAK/SLC38A2/HOMER2/LIFR/STK39/ZMIZ1/VAPA/ELK4/PIAS1/DNAJB9/ELL2/HMGCR/ABHD2/TPD52/MERTK/SEC24D/LMAN1/UAP1/CDC14B/HERC3/RPS6KA3/NCOA4/MAP7/IQGAP2/ACSL3/HMGCS1/APPBP2	THYM
HALLMARK_TGF_BETA_SIGNALING	-1.78506	0.0166667	BMPR1A/TRIM33/TJP1/CTNNB1/SMURF2/SKI/ARID4B/KLF10/ACVR1/MAP3K7/BMPR2/CDH1/SMURF1/HIPK2/SMAD1/XIAP/APC/PPM1A	THYM
HALLMARK_G2M_CHECKPOINT	-2.47064	0.0169492	RAD21/NOTCH2/KIF20B/DR1/ARID4A/E2F3/ABL1/RASAL2/SYNCRIP/SLC7A1/CDK4/KPNB1/SLC12A2/SMC4/XPO1/CBX1/GSPT1/PURA/YTHDC1/FOXN3/CDC27/DKC1/PAFAH1B1/MNAT1/NCL/NUMA1/CASP8AP2/MEIS2/WRN/TFDP1/CCNT1/TOP1/ATRX/RPS6KA5/SLC38A1/CUL1/STAG1/NOLC1/CUL5/CUL4A/NUP98/LIG3/G3BP1/CUL3/HIF1A/PRMT5/RAD23B	THYM
HALLMARK_MITOTIC_SPINDLE	-2.23853	0.0172414	TUBD1/TSC1/EPB41L2/NOTCH2/KIF20B/SHROOM2/KIF1B/ABL1/CKAP5/RASAL2/NCK1/CEP192/PALLD/CEP72/ACTN4/SOS1/DLG1/CDC42BPA/ROCK1/FGD4/RANBP9/SMC4/CDC27/ARHGEF12/PAFAH1B1/WASL/DST/NUMA1/LATS1/CSNK1D/OPHN1/MYH10/PCM1/SMC3/RABGAP1/KIFAP3/CLIP1/RAB3GAP1/TRIO/RAPGEF5/SORBS2/ARHGAP5/ARFGEF1/ARHGEF11/NF1/RALBP1/RFC1/ALS2/RASA1/STAU1/CLASP1/APC/TLK1/TUBGCP5/LRPPRC	THYM
HALLMARK_OXIDATIVE_PHOSPHORYLATION	-2.09252	0.0172414	DLST/BCKDHA/ACADM/IDH1/SDHD/ATP6V0C/OAT/ISCA1/OPA1/IDH3A/UQCRC2/DLD/ATP6V1C1/SUCLA2/MTX2/ACO2/HADHB/MFN2/PRDX3/LRPPRC/AFG3L2/HSPA9/NDUFS1/SDHC/DLAT	THYM
HALLMARK_PROTEIN_SECRETION	-3.82391	0.0175439	TMED2/DST/AP1G1/TPD52/SEC31A/SEC24D/EGFR/TMED10/SCAMP1/GALC/LMAN1/RAB14/ATP6V1H/ATP7A/VAMP4/GBF1/ARFGEF1/ABCA1/NAPG/GOLGA4/MAPK1/RPS6KA3/SNAP23/ARCN1/TOM1L1/OCRL/ARFIP1/ARFGEF2/SNX2/M6PR/IGF2R/VPS4B/COPB2/AP3B1/CLTC/SEC22B/COPB1/RAB22A/USO1/LAMP2/CLCN3	THYM
HALLMARK_MTORC1_SIGNALING	-2.29299	0.0185185	STC1/TES/PSMD14/CYP51A1/SRD5A1/TFRC/ADIPOR2/UNG/ME1/ACLY/ELOVL6/PGK1/TCEA1/RPA1/UCHL5/HK2/PLOD2/HMGCR/CD9/CANX/TXNRD1/ACACA/GBE1/HSPD1/GCLC/ATP2A2/TBK1/PSME3/NMT1/CCT6A/NAMPT/PSMC6/PSPH/SQSTM1/NUP205/GMPS/GSK3B/IDH1/PNO1/M6PR/PSMD12/CCNG1/USO1/ACSL3/PSAT1/NUFIP1/HMGCS1/ETF1/RAB1A/HSPA9	THYM
HALLMARK_ALLOGRAFT_REJECTION	2.954	0.0217391	TAPBP/NCF4/LTB/IRF7/CXCR3/SOCS1/LY86/IL27RA/SPI1/MAP4K1/IL2RG/RPS19/STAB1/PTPN6/WAS/CCL22/ELANE/CFP/CSK/CCL11/RPS9/CD7/HLA-E/IL18/HLA-DMA/CD79A/CD2/IL12RB1/C2/EIF5A/RPL9/RPL39/ZAP70/CD3D/ITGAL/ITGB2/TGFB1/TAP2/CAPG/IGSF6/CD74/TRAF2/PF4/HLA-A/HCLS1/PSMB10/MMP9/TIMP1/GBP2/IL12B/PRKCG/CCL2/NME1/THY1/HLA-DOB/CRTAM/IL16/BCL3/GZMB/CD3E	THYM
HALLMARK_IL6_JAK_STAT3_SIGNALING	1.75044	0.0243902	EBI3/LTB/SOCS1/IL10RB/IL3RA/IL2RG/ACVRL1/CD14/INHBE/IL12RB1/TNFRSF1B/TGFB1/PIM1/TNFRSF1A/PF4	THYM
HALLMARK_MYOGENESIS	2.53088	0.0243902	TPM2/OCEL1/DMPK/TCAP/BIN1/TNNI2/IGF1/PYGM/LSP1/MYL4/HRC/TNNC2/MYLPF/TNNC1/MYBPC3/FXYD1/TNNT3/ATP2A1/MYL3/AEBP1/DAPK2/HSPB2/TAGLN/FKBP1B/SMTN/MYL6B/MAPK12/TGFB1/AK1/GADD45B/CRAT/ITGA7/ENO3/APLNR/CFD/PTP4A3/MYL2/DES/MYH3/HDAC5/TNNT1/SPHK1/SGCA/COL6A2/MYL7/KIFC3/TSC2/APOD/RYR1	THYM
HALLMARK_INTERFERON_ALPHA_RESPONSE	2.41357	0.025641	IFITM2/OGFR/PARP12/SP110/ISG20/IRF7/PSME1/UBA7/IFITM3/ISG15/PSMB8/IFI35/PSME2/SLC25A28/IFITM1/CCRL2/MVB12A/PSMB9	THYM
HALLMARK_UNFOLDED_PROTEIN_RESPONSE	-1.99866	0.0333333	EEF2/STC2/CNOT6/LSM1/EIF4A1/EIF4G1/DNAJB9/HYOU1/CNOT4/EIF4A2/DKC1/EXOC2/SEC31A/EIF2AK3/NPM1/PDIA6/EDC4/DDX10/XPOT/DNAJA4/ATF6/EIF4E/SLC30A5/NOLC1/TTC37/PSAT1/SDAD1/PAIP1/HSPA9	THYM
HALLMARK_ESTROGEN_RESPONSE_EARLY	-1.63796	0.0338983	MUC1/SLC7A5/ARL3/FAM102A/MSMB/CA12/ADD3/ENDOD1/ADCY9/CYP26B1/PRSS23/DEPTOR/SYBU/DHCR7/MAPT/FARP1/TPBG/SLC26A2/SLC2A1/MED13L/FASN/ISG20L2/MYOF/DYNLT3/FRK/STC2/JAK2/ANXA9/KLF10/MAST4/IL6ST/SLC22A5/ELF1/AKAP1/ABHD2/SVIL/IGF1R/ESRP2/SH3BP5/RBBP8/OPN3/RHOBTB3/INPP5F/SLC19A2/TOB1/SLC39A6/NRIP1	THYM
HALLMARK_BILE_ACID_METABOLISM	-1.69622	0.0483871	NUDT12/ISOC1/CROT/SCP2/ALDH9A1/ABCA1/IDH1/LONP2/PEX7/PNPLA8/PEX1/PEX12/PEX19/GCLM/PEX13/HSD17B4	THYM
HALLMARK_IL2_STAT5_SIGNALING	1.88392	0.0487805	FLT3LG/GLIPR2/BATF3/BATF/LTB/P2RX4/PRAF2/SOCS1/PTH1R/ST3GAL4/IL3RA/AGER/GALM/IFITM3/CST7/GPX4/CD79B/PUS1/TNFRSF8/TNFRSF1B/SLC1A5/TNFRSF4/CTSZ/CAPG/TNFRSF18/GADD45B/DCPS/PIM1/CD81	THYM
HALLMARK_BILE_ACID_METABOLISM	-2.24578	0.015873	AMACR/NEDD4/PEX19/APOA1/LONP2/ABCA5/PEX26/PEX7/ABCD3/GSTK1/GNPAT/EPHX2/BBOX1/GCLM/CYP46A1/RXRA/PEX11A/BCAR3/PXMP2/NUDT12/NR3C2/CROT/SLC23A2/PEX13/DIO1/PEX1/MLYCD/HACL1/PEX12/ALDH1A1/CYP7B1/DIO2/RETSAT/TFCP2L1/PHYH/SCP2/ALDH9A1/PNPLA8/HSD17B4/IDI1/PFKM/ACSL1	THCA
HALLMARK_PEROXISOME	-1.6095	0.015873	ABCD3/GSTK1/GNPAT/ECI2/EPHX2/PRDX1/PEX5/IDE/PEX11A/RDH11/CRAT/SLC23A2/PEX13/PEX2/CRABP1/DIO1/VPS4B/SLC25A17/MLYCD/ALDH1A1/SLC25A4/RETSAT/SCP2/ALDH9A1/HSD17B4/IDI1/EHHADH/ACSL1	THCA
HALLMARK_ADIPOGENESIS	-2.68567	0.0163934	SDHB/PPM1B/POR/BCL2L13/EPHX2/ACLY/HIBCH/ACADS/SOWAHC/SAMM50/TOB1/PPARG/CD36/ALDH2/CRAT/CMBL/HSPB8/FABP4/GPHN/UBQLN1/MDH2/CS/CHCHD10/ME1/GPX3/GPAM/COQ5/COQ9/ACADL/REEP5/MAP4K3/ADIG/DHRS7/QDPR/PPP1R15B/AGPAT3/MRPL15/ESRRA/AIFM1/LPCAT3/MCCC1/RNF11/CPT2/SUCLG1/NDUFA5/IMMT/CD302/LIFR/NKIRAS1/BCKDHA/IDH3A/G3BP2/MTCH2/DNAJB9/ADIPOR2/RTN3/CMPK1/RETSAT/PHYH/HADH/SCP2/CHUK/ACO2/PRDX3/GBE1/DLAT/SDHC/GHITM/D…	THCA
HALLMARK_MYC_TARGETS_V1	-1.49532	0.0163934	PWP1/YWHAQ/PCBP1/KPNB1/CYC1/DDX18/ORC2/DHX15/CCT5/SLC25A3/VBP1/C1QBP/POLD2/SERBP1/USP1/ACP1/ABCE1/EIF1AX/DDX21/DEK/GLO1/HSPD1/SYNCRIP/NCBP1/FAM120A/EIF4H/VDAC3/TFDP1/EIF4G2/EIF3J/ETF1/GOT2/XPOT/NOLC1/GSPT1/EIF2S1/AIMP2/STARD7/CANX/PRDX3/PGK1/EIF4E	THCA
HALLMARK_OXIDATIVE_PHOSPHORYLATION	-3.34238	0.0163934	HSD17B10/UQCRH/NDUFV1/NDUFA6/COX5A/NDUFB6/PDHB/GPI/MRPL34/COX7B/COX8A/IDH3B/ABCB7/MDH1/MTX2/SUPV3L1/GRPEL1/CYC1/SDHB/PDHA1/SLC25A3/POR/NDUFS4/MRPS11/NDUFB3/NDUFS2/ALAS1/NDUFB2/MRPS22/SLC25A12/CPT1A/ATP6V1D/MDH2/CS/SDHA/FXN/ETFA/HADHA/VDAC2/DLST/SLC25A20/MRPL15/AIFM1/LDHB/SUCLG1/MRPS30/SLC25A4/NDUFA5/TIMM17A/NDUFB5/UQCRFS1/IMMT/VDAC3/BCKDHA/SLC25A5/COX11/IDH3A/MFN2/FH/FDX1/LRPPRC/GOT2/MPC1/HADHB/R…	THCA
HALLMARK_ANDROGEN_RESPONSE	-2.15639	0.0166667	ABHD2/CENPN/SEC24D/AKAP12/ELL2/CDK6/GNAI3/CAMKK2/PGM3/TNFAIP8/ABCC4/VAPA/PDLIM5/KLK3/PTPN21/PIAS1/HOMER2/KLK2/LMAN1/RAB4A/ACSL3/SPCS3/SORD/HERC3/LIFR/NCOA4/MAP7/DNAJB9/APPBP2/GPD1L/HMGCS1/IQGAP2/IDI1/HMGCR/CDC14B	THCA
HALLMARK_MTORC1_SIGNALING	-2.22882	0.0166667	RDH11/M6PR/CYP51A1/HSPA5/SLC7A11/SERP1/HSP90B1/SQLE/PNO1/ATP6V1D/UFM1/HSPD1/ME1/CDC25A/ADD3/ACACA/QDPR/ATP2A2/VLDLR/ACSL3/TFRC/NUPR1/SORD/UNG/PSME3/GMPS/LGMN/IMMT/PSPH/UBE2D3/PSAT1/USO1/ETF1/RAB1A/CTH/GCLC/ADIPOR2/SSR1/GOT1/TCEA1/HMGCS1/UCHL5/GTF2H1/CANX/GBE1/TXNRD1/IDI1/PGK1/HSPA9/HMGCR	THCA
HALLMARK_UNFOLDED_PROTEIN_RESPONSE	-2.31311	0.0166667	DDX10/PAIP1/WIPI1/SEC31A/KIF5B/HSPA5/SERP1/HSP90B1/ATP6V0D1/CNOT4/HERPUD1/CEBPG/ATF6/SRPRB/GOSR2/SDAD1/WFS1/SPCS3/ALDH18A1/TTC37/EXOC2/PSAT1/DNAJC3/SLC30A5/PDIA6/HYOU1/DNAJB9/XPOT/SSR1/EIF2AK3/NOLC1/EIF2S1/EIF4E/HSPA9	THCA
HALLMARK_FATTY_ACID_METABOLISM	-2.50942	0.0169492	AUH/ECI2/PDHA1/HIBCH/GLUL/ACADS/CA4/HMGCS2/ACSS1/ALAD/GABARAPL1/CD36/RDH11/CPT1A/CRAT/AADAT/BPHL/MDH2/SDHA/NBN/ME1/TP53INP2/SERINC1/ACADL/DLST/MLYCD/PPARA/ALDH1A1/CPT2/SUCLG1/FH/ADIPOR2/HADHB/RETSAT/HMGCS1/HADH/SUCLG2/HCCS/ALDH9A1/ACO2/HSD17B4/SDHD/IDI1/HSDL2/BCKDHB/EHHADH/ETFDH/SDHC/ACSL1/ACADM/DLD/SUCLA2	THCA
HALLMARK_PROTEIN_SECRETION	-2.96121	0.0169492	KIF1B/ADAM10/RAB9A/TPD52/BNIP3/BET1/SEC24D/DNM1L/ARFGEF1/YKT6/SCAMP1/RAB5A/MON2/ARCN1/ZW10/COPB2/SEC31A/ATP7A/SH3GL2/NAPA/STX12/M6PR/STX7/NAPG/VPS4B/COPB1/GOSR2/LMAN1/ARFGEF2/RAB2A/AP1G1/CLTC/RAB22A/ATP1A1/ARFGAP3/TMX1/GALC/CLN5/SNX2/AP3B1/USO1/COG2/TMED2/OCRL/SEC22B/TMED10/CLCN3/GOLGA4/ATP6V1H/TOM1L1/YIPF6	THCA
HALLMARK_HEME_METABOLISM	-2.21135	0.0172414	SEC14L1/GDE1/TNRC6B/RHCE/TFDP2/DAAM1/RNF123/TMEM9B/OSBP2/GLRX5/CCDC28A/MOSPD1/ELL2/SNCA/ACSL6/BMP2K/KAT2B/MPP1/DCAF11/GCLM/BLVRB/FBXO9/BTRC/ARHGEF12/NEK7/ALAD/SYNJ1/SLC7A11/BNIP3L/RANBP10/NR3C1/ARL2BP/CDR2/CDC27/SLC30A1/TNS1/HTATIP2/KLF3/DMTN/SLC11A2/XK/ALDH1L1/TSPAN5/TFRC/CLIC2/EPB41/GMPS/GAPVD1/SDCBP/NCOA4/ATG4A/GCLC/HEBP1/TCEA1/DCUN1D1/DCAF10/ISCA1/NFE2L1/TRIM58/CLCN3/RAP1GAP/FECH/ALDH6A1/NNT	THCA
HALLMARK_UV_RESPONSE_DN	-1.59133	0.0188679	GCNT1/MRPS31/TGFBR2/PIK3R3/FHL2/CDK13/MAP2K5/ID1/EFEMP1/CAP2/MT1E/LPAR1/PHF3/PRKCA/DYRK1A/ATRX/ABCC1/TGFBR3/NR1D2/SDC2/NIPBL/NEK7/RXRA/PPARG/MAGI2/SCAF8/SLC7A1/AGGF1/PDLIM5/WDR37/NR3C1/PTEN/ADD3/SYNE1/PTPN21/MIOS/IRS1/APBB2/ARHGEF9/VLDLR/CDON/BMPR1A/KIT/PRKCE/CITED2/DLG1/SFMBT1/ATRN/BCKDHB	THCA
HALLMARK_COAGULATION	2.34901	0.0208333	TIMP1/BMP1/APOC1/ANG/CLU/PROC/CFI/MMP11/SERPINA1/SERPING1/COMP/MST1/C3/CTSH/FYN/PRSS23/PLAU/TMPRSS6/S100A13/DUSP6/APOC2/C2/C1QA/ANXA1/MMP14/HPN/CFB/GSN/GNB2/RAC1/FN1/MMP1/CRIP2/MMP9/SPARC/MMP2/CTSK/ITGA2/MMP7/MAFF/DPP4/RAPGEF3/MMP10/PROS1/CD9/HTRA1/OLR1/CTSE/MMP3/F2RL2/C1R/PLEK/RABIF/C8A/LRP1/C8G/SERPINE1/TFPI2/LTA4H/MEP1A	THCA
HALLMARK_ALLOGRAFT_REJECTION	3.06138	0.0227273	TIMP1/TGFB1/CD40/MAP4K1/IL27RA/GBP2/IRF7/INHBB/NCF4/PTPN6/CSK/STAT4/BCL3/SPI1/IGSF6/PSMB10/STAB1/IL4/CCL13/ICAM1/CFP/IFNAR2/LY86/CD47/WAS/C2/RPS9/IL11/FGR/LTB/IFNGR2/HCLS1/LCK/RPS19/CCND3/HLA-A/HLA-DOB/CAPG/BCAT1/CD4/CSF1/ZAP70/CD86/HLA-E/ITGB2/CCR1/LIF/CCL22/CD74/HLA-G/IL2RB/IL2RG/ELF4/DEGS1/IL12RB1/IL18/TAPBP/LCP2/CD7/TLR2/SOCS1/CXCR3/IL4R/IL18RAP/TAP1/TAP2/FCGR2B/HLA-DQA1/MMP9/CTSS/IL2RA/FLNA/…	THCA
HALLMARK_IL6_JAK_STAT3_SIGNALING	2.46131	0.0232558	TGFB1/TNFRSF1A/TNFRSF1B/IRF9/CSF2/TYK2/PTPN2/EBI3/TNFRSF12A/STAT2/CRLF2/IL3RA/IL10RB/LTB/CD14/IFNGR2/CD44/CSF3R/CSF1/CCR1/IL2RG/TNFRSF21/IL12RB1/IL1R2/IL15RA/IRF1/PIK3R5/TLR2/SOCS1/IL4R/IL2RA/HMOX1/CSF2RB/MYD88/CD9/IFNGR1/STAT1/IL13RA1/CXCL3/OSMR/IL18R1/FAS/CXCL1/TNF/IL7/PLA2G2A/CXCL10/A2M/CXCL9/CCL7	THCA
HALLMARK_INTERFERON_ALPHA_RESPONSE	3.14809	0.0232558	MOV10/PARP12/LY6E/IRF9/UBA7/GBP2/IRF7/SP110/PROCR/PSME2/OGFR/PSMB8/PSME1/CD47/TRIM14/STAT2/TRIM21/IFITM1/LGALS3BP/PARP14/CASP8/PSMB9/ISG15/CSF1/IFITM2/LPAR6/CD74/SELL/IRF1/IFI44/IFI27/CASP1/IL4R/TAP1/EPSTI1/HLA-C/RTP4/CCRL2/CNP/UBE2L6/DHX58/IFITM3/NMI/BST2/NUB1/SAMD9L/OASL/HERC6/PARP9/IFIT3/IFI35/OAS1	THCA
HALLMARK_KRAS_SIGNALING_DN	1.44479	0.0232558	PNMT/RYR1/ITGB1BP2/KRT15/CHST2/MAST3/KCND1/KCNMB1/RGS11/SYNPO/PLAG1/TGM1/LFNG/IDUA/GPR19/CD207/GTF3C5/HTR1D/CLSTN3/TNNI3/KRT13/ALOX12B/GDNF/KLHDC8A/NUDT11/WNT16/KLK7/COL2A1/ARHGDIG/MYO15A/CCNA1/CACNA1F/STAG3/CLDN16/ADRA2C/SHOX2/CCDC106/KCNN1/SLC30A3/KRT1/PKP1/FGFR3/CKM/UPK3B/SPTBN2/IGFBP2/PDCD1	THCA
HALLMARK_APICAL_JUNCTION	2.5744	0.0238095	MDK/GNAI2/BMP1/SDC3/VASP/CDH15/ADAM15/CDH3/RRAS/NLGN2/AMIGO2/ICAM5/ITGB4/SRC/CLDN15/STX4/GRB7/CD276/AMH/RAC2/MYL12B/CDH11/LAMB3/PFN1/ICAM1/CLDN11/TRAF1/TGFBI/EVL/ZYX/CALB2/SYMPK/CDH6/ACTN1/BAIAP2/SHC1/MPZL2/SIRPA/DSC3/DMP1/CDSN/HRAS/SORBS3/ITGA3/ALOX15B/CD86/CNN2/MAPK11/CLDN9/MYL9/ARPC2/ACTN4/THBS3/YWHAH/TSPAN4/VCAN/CLDN6/ADRA1B/CX3CL1/MMP9/MMP2/SLIT2/MYH10/ITGA2/CLDN14	THCA
HALLMARK_APOPTOSIS	2.10684	0.0238095	CDC25B/TIMP1/IGFBP6/RARA/CLU/LMNA/GNA15/PEA15/BID/RELA/LGALS3/TNFRSF12A/AIFM3/BGN/BAX/GPX4/CASP4/TSPO/IER3/PLCB2/BCL2L1/ANXA1/ERBB2/GUCY2D/CD14/GPX1/GSN/CASP8/CD44/ERBB3/IL18/IRF1/SAT1/CASP1/CCNA1/TAP1/CCND2/MMP2/SLC20A1/HSPB1/LEF1/TIMP2/RHOT2/EREG/HMOX1/PSEN2/HMGB2/BTG3/CASP6/CASP3/IFITM3/CD2/CCND1	THCA
HALLMARK_IL2_STAT5_SIGNALING	2.34004	0.0238095	TNFRSF8/TNFRSF18/TNFRSF1B/CSF2/CAPN3/SLC1A5/FLT3LG/DHRS3/BATF3/ETV4/PRAF2/SYNGR2/TNFSF11/TIAM1/ECM1/BATF/TNFRSF4/PLEC/TRAF1/GPX4/BCL2L1/IL3RA/PUS1/LTB/SYT11/PNP/CCND3/CD44/CAPG/IKZF2/CSF1/CD86/IKZF4/MAPKAPK2/LIF/CD83/IL2RB/SELL/MUC1/TNFRSF21/IL1R2/CST7/CD79B/SOCS1/NT5E/CDKN1C/CTLA4/IL4R/TGM2/IL2RA/CCND2/SLC2A3/BHLHE40/AHR/MAFF/CASP3/CTSZ/IFITM3/NOP2/RHOH/GLIPR2/SCN9A/GSTO1/TNFRSF9/IL10RA/NFKBIZ/C…	THCA
HALLMARK_EPITHELIAL_MESENCHYMAL_TRANSITION	2.85406	0.0243902	COL7A1/TIMP1/BMP1/TGFB1/LGALS1/LOXL1/P3H1/EMP3/PLAUR/COL8A2/SDC4/MCM7/COMP/OXTR/COLGALT1/PDLIM4/FSTL3/BASP1/COL1A1/QSOX1/PMEPA1/PCOLCE/CDH11/DPYSL3/TNFRSF12A/ECM1/SERPINH1/BGN/TGFBI/CTHRC1/CDH6/MMP14/ANPEP/NTM/EFEMP2/VIM/COL5A1/CD44/CRLF1/FUCA1/CAPG/SPOCK1/COL6A2/MYL9/TPM4/WIPF1/FOXC2/NNMT/ADAM12/FAP/TPM2/FN1/VCAN/SAT1/NT5E/MMP1/TNC/LOXL2/COL1A2/RGS4/SPARC/TGM2/FLNA/MMP2/SLIT2/THBS2/COL11A1/ITGA2…	THCA
HALLMARK_INTERFERON_GAMMA_RESPONSE	3.04223	0.0243902	NOD1/PARP12/CD40/LY6E/IRF9/MVP/IRF7/AUTS2/SP110/IRF5/SERPING1/PTPN6/PML/PSME2/STAT4/PTPN2/PELI1/PSMB10/UPP1/ST3GAL5/ICAM1/OGFR/VAMP8/RBCK1/IFNAR2/PSMB8/CASP4/PSME1/VAMP5/TRIM14/STAT2/METTL7B/TRIM21/CFB/LGALS3BP/PARP14/FCGR1A/CASP8/PSMB9/IL18BP/ISG15/PNP/HLA-A/TNFAIP2/CD86/SECTM1/IFITM2/HLA-B/TNFAIP6/CD74/HLA-G/IL2RB/IL15RA/TAPBP/LCP2/IRF1/IFI44/IFI27/SOCS1/CASP1/IL4R/TAP1/HLA-DQA1/EPSTI1/RTP4/ST8…	THCA
HALLMARK_MYOGENESIS	1.7624	0.0243902	PDLIM7/TGFB1/PTP4A3/ITGB4/RYR1/CTF1/CLU/EPHB3/AEBP1/COL1A1/MYLPF/PPFIA4/SYNGR2/TNNI2/TNNT2/TNNC2/ITGA7/MYBPH/DMD/TNNT1/TCAP/GSN/MYBPC3/NAV2/ATP2A1/SORBS3/SPHK1/FLII/COL6A2/ERBB3/MYL4/ADAM12/AK1/SCD/DAPK2/TPM2/AGRN/TPM3/FKBP1B/SPARC/COL3A1/PSEN2/TNNI1/BHLHE40/PLXNB2/MYL6B/CASQ1/SPDEF/FGF2/CKM/FXYD1/FABP3/LSP1/CHRNA1/CNN3/PDE4DIP/HDAC5/COL6A3/TAGLN/SPTAN1/ITGB5	THCA
HALLMARK_P53_PATHWAY	2.20891	0.0243902	TGFB1/DGKA/ITGB4/DEF6/S100A4/PROCR/INHBB/TSC22D1/TAX1BP3/PIDD1/DRAM1/PLK3/IP6K2/KRT17/UPP1/TP63/DDB2/PHLDA3/SFN/VAMP8/PTPRE/BAX/S100A10/IER5/PRMT2/IER3/PDGFA/RAP2B/BAIAP2/RPL36/HEXIM1/JAG2/WRAP73/HRAS/CCND3/ERCC5/TCHH/RALGDS/ALOX15B/FUCA1/SPHK1/TM4SF1/TGFA/TNFSF9/ZFP36L1/LIF/RPL18/EPHA2/AK1/RHBDF2/CDK5R1/SAT1/SOCS1/CASP1/TAP1/CCND2/PLK2/HMOX1/RAB40C/TNNI1/PLXNB2/TP53/CTSD/CLCA2/ADA	THCA
HALLMARK_COMPLEMENT	2.31013	0.025	GNAI2/TIMP1/APOC1/SRC/IRF7/ANG/STX4/CLU/RHOG/SIRT6/PLAUR/SERPINA1/SERPING1/HPCAL4/C3/CTSH/FYN/FCER1G/PPP4C/CTSC/TMPRSS6/PFN1/S100A13/LGALS3/RCE1/DUSP6/CASP4/WAS/C2/CASP10/PCSK9/C1QA/MMP14/CFB/APOBEC3G/DUSP5/SPOCK2/PSMB9/LCK/C1QC/GNB2/GNGT2/S100A9/CD55/CDA/ITGAM/KCNIP2/CDK5R1/LCP2/IRF1/FN1/PIK3R5/PRSS3/F5/CASP1/ANXA5/CTSS/USP15/MMP12/TIMP2/RASGRP1/GZMB/MAFF/MMP13/DPP4/CTSD/PRSS36/CASP3/GZMA/GNB4/C…	THCA
HALLMARK_TNFA_SIGNALING_VIA_NFKB	2.55317	0.025	NFKB2/TRIP10/NFKBIE/CSF2/PLAUR/DUSP4/G0S2/IL23A/SDC4/TSC22D1/DRAM1/SLC2A6/BCL3/RELA/PMEPA1/PLAU/LAMB3/ICAM1/TGIF1/PTPRE/TRAF1/IER5/IER3/STAT5A/CLCF1/DUSP5/IFNGR2/PHLDA2/CXCL2/CD44/ZC3H12A/TNFAIP2/TNIP2/CSF1/SPHK1/RELB/TNFSF9/LIF/TNFAIP6/CD83/IL15RA/IL18/IRF1/SAT1/TLR2/MSC/TNC/TAP1/FOSL1/CCL20/SLC2A3/TANK/CCRL2/PTGER4/EFNA1/SERPINB8/TIPARP/PLK2/BCL2A1/BHLHE40/B4GALT5/MAFF/BTG3/DUSP2/INHBA/CCL5/CCN…	THCA
HALLMARK_INFLAMMATORY_RESPONSE	2.64382	0.0263158	TIMP1/KCNJ2/CD40/EMP3/TNFRSF1B/LY6E/CHST2/IRF7/RHOG/PLAUR/GNA15/SCN1B/RELA/EBI3/STAB1/ICAM1/CCL17/AXL/PTPRE/HAS2/MMP14/HPN/GABBR1/IFITM1/CD70/HRH1/CD14/IFNGR2/LCK/CSF3R/NOD2/PTGIR/CSF1/SPHK1/MARCO/TNFSF9/LIF/CCL22/CD55/TNFAIP6/IL2RB/SELL/IL15RA/IL18/TAPBP/LCP2/IRF1/PIK3R5/ADRM1/TLR2/CX3CL1/IL4R/IL18RAP/RTP4/CCL20/IRAK2/SLAMF1/LTA/CCRL2/PTGER4/MET/EREG/RASGRP1/AHR/C3AR1/PTAFR/INHBA/CCL5/NMI/BST2/O…	THCA
HALLMARK_KRAS_SIGNALING_UP	1.91014	0.0263158	TNFRSF1B/CSF2/MAP4K1/KCNN4/PLAUR/CLEC4A/MMP11/G0S2/SCN1B/ETV4/PCSK1N/LAT2/FCER1G/PLAU/TMEM100/TMEM176A/TNNT2/ADAM8/TMEM176B/TMEM158/TRAF1/PSMB8/DUSP6/TRIB2/PRDM1/SCG5/CFB/LAPTM5/MPZL2/MAP3K1/CD37/RETN/FUCA1/ITGB2/SLPI/LIF/LY96/IL2RG/ENG/GLRX/MMP9/CTSS/CCL20/CCND2/RBP4/TOR1AIP2/ITGA2/EREG/TPH1/C3AR1/INHBA/MMP10/ETV5/WNT7A/CXCR4/ANGPTL4/SNAP25/PTGS2/FGF9/IL10RA/HSD11B1	THCA
HALLMARK_GLYCOLYSIS	-1.45454	0.0322581	HDLBP/COPB2/TPST1/AK3/TFF3/PPP2CB/HSPA5/PGM2/MDH2/GMPPB/PGAM1/ME1/PAXIP1/RPE/UGP2/ARPP19/VLDLR/CITED2/GNE/FKBP4/ALDH7A1/RRAGD/CTH/GCLC/COG2/GOT2/SLC35A3/SLC25A13/GOT1/AGL/GFPT1/HOMER1/ALDH9A1/GALK2/PRPS1/PGK1/NANP/SDHC/DLD	THCA
HALLMARK_FATTY_ACID_METABOLISM	-2.03011	0.0125	MIF/GAD2/ADIPOR2/PDHA1/YWHAH/ACSL4/CA2/GSTZ1/CYP1A1/SDHC/HSD17B10/IDH3B/ACAA2/GCDH/CD1D/APEX1/CPT1A/HSPH1/DHCR24/ADSL/CPOX/ACO2/ERP29/DLST/CBR3/NSDHL/ALDOA/AUH/MDH2/IDH1/CPT2/LDHA/SDHD/ACOT8/ACOX1/HSP90AA1/HCCS/FASN/MDH1/ELOVL5/HSD17B4/GABARAPL1/ACAT2/METAP1/PDHB/DLD/SUCLA2	TGCT
HALLMARK_MITOTIC_SPINDLE	-2.87865	0.0126582	RACGAP1/RAPGEF6/UXT/KIF22/NEK2/RFC1/CEP192/EPB41/ITSN1/SMC4/PDLIM5/ABR/RAB3GAP1/CLIP1/CDC42EP4/PRC1/CENPF/CDC27/BRCA2/CKAP5/TIAM1/TUBGCP3/KIF11/MYO1E/SHROOM2/KIF15/CDK1/KIF4A/NUSAP1/ESPL1/EZR/FSCN1/ACTN4/RALBP1/CTTN/PCNT/CENPE/TUBD1/PIF1/FGD4/NDC80/RHOF/MID1IP1/SMC3/KATNA1/PPP4R2/SMC1A/ARFGEF1/KATNB1/TTK/CEP72/ARF6/DOCK4/TPX2/TOP2A/KIF20B/WASL/FLNB/PLK1/GEMIN4/BIRC5/STAU1/YWHAE/ANLN/KIF23/SASS6/P…	TGCT
HALLMARK_XENOBIOTIC_METABOLISM	-1.84675	0.0126582	PDLIM5/SERPINE1/CDA/F11/CYP2E1/CNDP2/CA2/ACP1/AQP9/CYP1A1/GSR/SHMT2/PC/PYCR1/BCAT1/TMEM97/CYFIP2/LONP1/POR/SSR3/FBP1/MT2A/GSTO1/ACO2/DDT/HPRT1/SLC35B1/PINK1/SPINT2/DCXR/ADH5/MTHFD1/HRG/PTGR1/HACL1/NPC1/CYP2S1/IDH1/MCCC2/GCH1/GCNT2/ACOX1/MPP2/GART/ATP2A2/ELOVL5/AHCY/GABARAPL1/PTGES3/NMT1/UPP1/ARG2/PGD/SLC6A6	TGCT
HALLMARK_ADIPOGENESIS	-2.81254	0.0128205	PREB/RNF11/UQCRC1/ELOVL6/AK2/ITSN1/ADIPOR2/SLC25A10/QDPR/RMDN3/CHUK/ESYT1/BAZ2A/DNAJB9/SDHC/ACAA2/COQ3/COX6A1/COX8A/COX7B/CYC1/POR/PLIN2/PFKFB3/LEP/DBT/STOM/MAP4K3/DHCR7/ACO2/DDT/PFKL/GBE1/BCL2L13/ESRRA/ATL2/ABCA1/AIFM1/RREB1/YWHAG/ALDOA/TALDO1/MDH2/ABCB8/COQ5/SAMM50/RIOK3/IDH1/CPT2/G3BP2/PPM1B/MRPL15/PTCD3/SDHB/SLC5A6/ACLY/NDUFAB1/MTCH2/ACOX1/CS/PRDX3/DNAJC15/IDH3A/UBQLN1/IMMT/NMT1/GRPEL1/DLAT/T…	TGCT
HALLMARK_G2M_CHECKPOINT	-4.57593	0.0128205	EZH2/RAD21/CDKN3/SQLE/ORC5/CDC45/PRC1/E2F4/MCM3/CENPF/TFDP1/CDC27/BRCA2/UBE2S/SFPQ/DMD/PTTG1/SLC7A5/DDX39A/MNAT1/KIF11/KIF15/CDK1/KIF4A/NUSAP1/ILF3/MT2A/TACC3/ESPL1/SRSF10/CDC20/CHAF1A/DTYMK/POLQ/AURKB/STMN1/CENPE/NASP/ORC6/BARD1/UBE2C/HNRNPD/NDC80/CKS2/CCNT1/EXO1/KATNA1/SMC1A/RAD54L/CBX1/SRSF2/MCM2/TTK/MTF2/E2F3/SNRPD1/TPX2/POLA2/TOP2A/TOP1/HNRNPU/PLK4/HMGB3/BUB3/SYNCRIP/KIF20B/CKS1B/TMPO/NUP50/…	TGCT
HALLMARK_P53_PATHWAY	-2.27314	0.0128205	APP/ATF3/SLC7A11/KLF4/CTSD/DDIT3/TCHH/STEAP3/KLK8/PDGFA/WRAP73/EI24/GM2A/GPX2/APAF1/PVT1/SP1/CYFIP2/CCNG1/RAP2B/PLK3/STOM/SPHK1/RRAD/PROCR/NOL8/HINT1/SESN1/HDAC3/DDIT4/DCXR/TRAF4/GLS2/TRIB3/PCNA/DNTTIP2/POM121/RCHY1/FDXR/CCNK/AEN/TNFSF9/BAX/LDHB/TRIAP1/MDM2/RNF19B/PITPNC1/PPM1D/SLC3A2/UPP1/BAK1/NUDT15	TGCT
HALLMARK_SPERMATOGENESIS	-2.94254	0.0128205	ACRV1/ZC3H14/ACE/ELOVL3/GSG1/NEK2/HSPA2/ADAD1/PSMG1/EZH2/CDKN3/HTR5A/RFC4/PGS1/YBX2/COIL/CCNA1/IL13RA2/POMC/NF2/RAD17/CDK1/PIAS2/JAM3/DDX25/IDE/GMCL1/TOPBP1/MLLT10/CSNK2A2/SCG3/NEFH/VDAC3/THEG/RPL39L/TALDO1/TTK/PRKAR2A/TULP2/PEBP1/PAPOLB/HOXB1/NCAPH/CCNB2/KIF2C/MTOR/AGFG1/CHFR/BUB1/DBF4/CLPB/SIRT1/AURKA/STRBP	TGCT
HALLMARK_DNA_REPAIR	-3.00411	0.012987	POLR2D/POLR1C/CDA/BCAP31/APRT/POLR1D/RFC4/BRF2/VPS37B/SURF1/POLR2H/ERCC2/ERCC3/NUDT21/POLD1/GTF3C5/NFX1/GTF2B/UPF3B/TAF12/TAF9/DDB1/POLR2E/ADRM1/SNAPC5/ARL6IP1/RAD51/HPRT1/RALA/RAE1/DCTN4/SUPT4H1/RFC5/FEN1/NME1/PCNA/SDCBP/POM121/POLA2/ZWINT/POLA1/STX3/SSRP1/PNP/CSTF3/GTF2H3/UMPS/NCBP2/CLP1/RPA3/PRIM1/ALYREF/POLR2A/RFC2/TAF6/RPA2/SF3A3/TAF13/PDE6G/RRM2B/RFC3	TGCT
HALLMARK_GLYCOLYSIS	-2.77677	0.012987	PC/MERTK/CLN6/GALK2/CAPN5/CDK1/PFKP/SLC37A4/MPI/STMN1/DEPDC1/PPIA/NASP/ECD/PRPS1/PDK3/DDIT4/GOT1/CHST12/PKM/NSDHL/GNPDA1/PAXIP1/TPI1/PSMC4/ALDOA/TALDO1/PMM2/MDH2/ADORA2B/CHST4/SLC16A3/IDH1/KIF2A/LDHA/PYGL/KIF20A/ALDH7A1/SLC25A13/FKBP4/CENPA/RPE/PGK1/UGP2/PYGB/POLR3K/MDH1/ENO1/GFPT1/HOMER1/HSPA5/PGM2/HMMR/HK2/AGL/CTH/AURKA/PGAM1/DLD/AK4	TGCT
HALLMARK_HYPOXIA	-1.86647	0.012987	WSB1/ATF3/MIF/MAP3K1/DDIT3/SERPINE1/KIF5A/GPC4/IL6/STC2/PDK1/TES/ERRFI1/PIM1/PLIN2/PFKFB3/PFKP/FBP1/SLC37A4/MT2A/SLC2A3/GAPDH/SLC2A1/MT1E/PFKL/GBE1/PDK3/DDIT4/TPD52/TPI1/ALDOA/ADORA2B/LDHA/HK1/GCNT2/GPI/ALDOC/RBPJ/PGK1/UGP2/ENO1/HSPA5/PGM2/B4GALNT2/HK2/TPST2/SLC6A6/AK4	TGCT
HALLMARK_UV_RESPONSE_UP	-2.4529	0.012987	MRPL23/YKT6/PRPF3/ALAS1/PPT1/HSPA2/ATF3/TCHH/IL6/MARK2/ATP6V1F/EIF5/RFC4/POLR2H/POLE3/CA2/BTG3/CHRNA5/CYP1A1/EPCAM/GLS/NPTX2/AGO2/SLC6A8/CYB5B/PDAP1/BSG/PSMC3/LYN/GAL/ATP6V1C1/RRAD/FURIN/CTSV/DNAJA1/FEN1/PPIF/HSPA13/ALDOA/RPN1/CDC5L/HNRNPU/CCNE1/ASNS/GCH1/FKBP4/EIF2S3/AMD1/STIP1/CASP3/TFRC/GRPEL1/PPAT/BAK1/DDX21	TGCT
HALLMARK_E2F_TARGETS	-4.88832	0.0131579	EZH2/RAD21/CDKN3/UNG/BUB1B/SMC6/USP1/MCM3/PHF5A/BRCA2/UBE2S/SNRPB/POLD2/NUDT21/POLD1/GINS3/NAP1L1/PTTG1/DDX39A/ANP32E/CDK1/KIF4A/ILF3/TACC3/TUBB/ESPL1/SLBP/CDC20/ZW10/XRCC6/AURKB/STMN1/DEPDC1/TIPIN/CENPE/NASP/RAD1/ORC6/DSCC1/PRPS1/CIT/MMS22L/NOP56/RAD51AP1/BARD1/KIF18B/HNRNPD/PRDX4/CKS2/MCM7/RANBP1/NME1/SMC3/SMC1A/TBRG4/PCNA/ORC2/SRSF2/MCM2/NUP107/PA2G4/DCTPP1/PRKDC/RAD50/POLA2/EXOSC8/TOP2A/MELK/…	TGCT
HALLMARK_MTORC1_SIGNALING	-4.61845	0.0131579	SLC7A11/LTA4H/ELOVL6/RRP9/COPS5/ADIPOR2/DDIT3/PSMG1/GMPS/LDLR/SCD/ARPC5L/SDF2L1/SQLE/QDPR/UNG/PDK1/ATP6V1D/M6PR/TES/GLA/UFM1/GSR/SHMT2/BCAT1/TMEM97/CCNG1/CYB5B/PDAP1/SLC7A5/DDX39A/SLC37A4/PSAT1/SLC2A3/EEF1E1/DHCR24/PSMB5/GAPDH/SLC2A1/DHCR7/EBP/PPIA/PFKL/HPRT1/GBE1/HSPE1/CYP51A1/HMBS/HSP90B1/DDIT4/PSMA3/GOT1/PSMA4/SC5D/TPI1/PSPH/TRIB3/CACYBP/TBK1/PSMC4/ALDOA/MCM2/RPN1/ACTR3/IDH1/ACSL3/PITPNB/FDXR/…	TGCT
HALLMARK_MYC_TARGETS_V1	-5.35386	0.0131579	LSM2/PSMD7/GOT2/ERH/UBA2/RFC4/CBX3/SNRPA/POLE3/CDC45/PSMD8/USP1/ACP1/TFDP1/CNBP/ILF2/CCT2/POLD2/NAP1L1/CYC1/TRIM28/RPS3/RPLP0/RNPS1/VDAC1/SNRPD3/APEX1/VBP1/PSMA2/EIF4G2/GLO1/PWP1/SRSF7/CCT3/CDC20/HNRNPA1/PPM1G/XRCC6/PABPC4/EXOSC7/EIF4A1/PPIA/HPRT1/RRM1/VDAC3/HDAC2/PRPS2/EIF3D/SNRPG/HSPE1/NOP56/PHB2/PSMB3/HNRNPD/PRDX4/PSMA7/PABPC1/MCM7/MRPL9/TUFM/RANBP1/SRSF3/NME1/PSMA4/NCBP1/PSMC4/HNRNPA3/PCNA/SE…	TGCT
HALLMARK_OXIDATIVE_PHOSPHORYLATION	-4.30032	0.0131579	COX6C/ALAS1/OXA1L/NDUFC2/UQCRC1/NDUFA2/ATP6V0C/COX15/NDUFS7/MFN2/SLC25A11/MTX2/PDHA1/ATP6V1F/MRPL34/GOT2/TIMM9/TIMM8B/ATP6V1D/SURF1/FDX1/SDHC/ATP6V0E1/HSD17B10/IDH3B/MRPS15/ACAA2/COX6A1/COX8A/COX7B/CYC1/POR/VDAC1/NDUFB2/NDUFB6/CPT1A/MRPS11/NDUFB5/TOMM22/ATP6V1C1/SLC25A6/UQCRC2/TIMM13/ATP6V0B/ATP6V1H/NDUFS6/ACO2/MTRR/COX5B/COX7A2/NDUFB3/VDAC3/PHB2/ATP6V1G1/NDUFA6/ATP6V1E1/DLST/NDUFA9/UQCRFS1/MRPS1…	TGCT
HALLMARK_MYC_TARGETS_V2	-3.61999	0.0133333	GRWD1/RRP9/SLC29A2/UNG/CBX3/NOC4L/TMEM97/IMP4/FARSA/MPHOSPH10/RRP12/PPRC1/HSPE1/NOP56/PUS1/NOP2/TBRG4/MYBBP1A/BYSL/MRTO4/PA2G4/DCTPP1/PLK4/PES1/PLK1/NOP16/GNL3/NDUFAF4/TFB2M/NIP7/UTP20/RCL1/WDR74/LAS1L/NPM1/PHB/DDX18/AIMP2/MCM4/HK2/PRMT3/HSPD1/NOLC1/TCOF1/WDR43	TGCT
HALLMARK_PI3K_AKT_MTOR_SIGNALING	-2.1275	0.0133333	MAP3K7/DDIT3/TRAF2/LCK/ATF1/CAB39/PDK1/GNGT1/MAPK8/PTPN11/UBE2N/TIAM1/CDK1/MAPK9/MAPK1/YWHAB/SLC2A1/RPS6KA1/HSP90B1/TRIB3/TBK1/ACTR3/PRKAR2A/PFN1/AP2M1/PPP1CA/MAPKAP1/GRB2/ACACA/UBE2D3/PPP2R1B/CLTC/EIF4E	TGCT
HALLMARK_CHOLESTEROL_HOMEOSTASIS	-1.74655	0.0135135	ATF3/PLSCR1/FDFT1/LDLR/SCD/SQLE/ERRFI1/CBS/TMEM97/FABP5/DHCR7/EBP/PDK3/CYP51A1/NSDHL/SC5D/TRIB3/CD9/ALDOC/FASN/GLDC/ACAT2/HMGCR	TGCT
HALLMARK_PROTEIN_SECRETION	-2.46706	0.0136986	COPB2/COG2/YKT6/TMED2/PPT1/KRT18/STX16/NAPG/YIPF6/SH3GL2/M6PR/GLA/STAM/ARFIP1/RAB5A/ATP1A1/LMAN1/ANP32E/VPS4B/MAPK1/ZW10/ATP6V1H/SCRN1/CLTA/TPD52/ABCA1/ARFGEF1/AP2B1/SNAP23/BET1/AP2M1/BNIP3/GOLGA4/ADAM10/AP3B1/SCAMP1/USO1/TMX1/CLTC/ARFGEF2/SNX2	TGCT
HALLMARK_UNFOLDED_PROTEIN_RESPONSE	-3.53081	0.0140845	PREB/EDC4/ATF3/FUS/RRP9/LSM1/STC2/YWHAZ/CNOT6/EXOSC4/DNAJB9/RPS14/IMP3/SLC7A5/EXOSC1/PSAT1/PAIP1/EIF4A1/CHAC1/PDIA6/NOP56/DCP2/HSP90B1/DDIT4/EIF4G1/DNAJA4/EXOSC9/DNAJC3/XPOT/CKS1B/KHSRP/ASNS/GEMIN4/PARN/NOP14/EIF2S1/EXOSC10/SLC30A5/EXOSC2/NHP2/DKC1/NPM1/HSPA5/SDAD1/DDX10/EIF4A3/NOLC1/MTHFD2/EIF4E/HYOU1/HSPA9	TGCT
HALLMARK_TGF_BETA_SIGNALING	-1.96401	0.0149254	CDH1/MAP3K7/SERPINE1/SMURF1/BMPR1A/SMAD7/FURIN/TGIF1/HDAC1/SLC20A1/XIAP/TRIM33/PPP1CA/SKIL/UBE2D3	TGCT
HALLMARK_REACTIVE_OXYGEN_SPECIES_PATHWAY	-1.83871	0.015873	FES/NDUFB4/IPCEF1/GCLC/G6PD/MGST1/TXN/ERCC2/GSR/PFKP/SCAF4/PRDX4/NDUFA6/OXSR1/GCLM/TXNRD1/PRDX1	TGCT
HALLMARK_WNT_BETA_CATENIN_SIGNALING	-1.66037	0.016129	WNT5B/AXIN2/ADAM17/PTCH1/FRAT1/TCF7/PSEN2/HDAC2/SKP2/DVL2/MAML1/CUL1/RBPJ	TGCT
HALLMARK_HEME_METABOLISM	-1.55939	0.025641	VEZF1/CLCN3/TFDP2/P4HA2/ATG4A/GCLC/ELL2/NARF/KLF1/RAD23A/SLC30A1/SLC7A11/EPB41/ACP5/GMPS/ABCG2/CA2/FN3K/UBAC1/CDC27/PC/SLC4A1/SLC6A8/GAPVD1/SEC14L1/SPTB/SLC25A38/ACSL6/BSG/NFE2L1/HTATIP2/FBXO7/MKRN1/SLC2A1/ADIPOR1/CPOX/TRIM58/NUDT4/HMBS/RBM38/SDCBP/RIOK3/TOP1/ASNS/TCEA1/KDM7A/MOSPD1/GCLM/RCL1/ISCA1/CTNS/XPO7/NCOA4/TFRC/ANK1	TGCT
HALLMARK_APOPTOSIS	-1.57931	0.0384615	GADD45A/BCL2L1/BIK/PRF1/PPT1/CASP8/KRT18/BCL2L10/APP/ATF3/DDIT3/BCAP31/IL6/BTG3/CFLAR/GSR/CCNA1/PPP3R1/PSEN2/SMAD7/EBP/NEFH/DNAJA1/SLC20A1/PAK1/SC5D/BCL10/XIAP/TOP2A/DNAJC3/FDXR/DIABLO/DAP3/GCH1/DFFA/MCL1/BAX/CASP3/VDAC2/PMAIP1/BRCA1/CTH/ETF1	TGCT
HALLMARK_EPITHELIAL_MESENCHYMAL_TRANSITION	2.64449	0.04	MATN2/VIM/GAS1/MMP2/EMP3/LRP1/MYL9/MYLK/LOXL1/MFAP5/LAMA3/SLIT2/SDC1/ECM2/GPC1/ID2/IGFBP4/DCN/SGCD/COL8A2/LAMA2/COL11A1/MGP/ELN/GEM/PCOLCE/PRRX1/SLIT3/FBLN5/TPM2/FSTL3/BMP1/LGALS1/FMOD/COL16A1/EFEMP2/GLIPR1/LUM/FAS/FBLN1/TAGLN/NOTCH2/BGN/FSTL1/FBN1/P3H1/TGFBI/ACTA2/APLP1/CD59/SFRP1/HTRA1/FBN2/VCAM1/COL6A2/PDLIM4/PMEPA1/DST/COL1A2/SNTB1/MSX1/CXCL6/TNC/PTHLH/ECM1/DKK1/NTM/TPM4/PMP22/ABI3BP/PDGFRB/S…	TGCT
HALLMARK_MYOGENESIS	2.23987	0.04	DMPK/SIRT2/SPEG/LDB3/CTF1/DAPK2/PDLIM7/SORBS3/NCAM1/MEF2C/SMTN/COX6A2/MYLK/TNNI2/CASQ2/MYL3/HRC/AEBP1/PYGM/AK1/RIT1/TNNT3/MYL1/MYH11/PTP4A3/IGFBP7/TNNI1/FXYD1/MYH8/APOD/SOD3/RB1/SGCA/IGF1/CAMK2B/EPHB3/GSN/SGCD/LAMA2/SH2B1/SSPN/TNNT2/CHRNA1/MYH7	TGCT
HALLMARK_APICAL_JUNCTION	1.70597	0.0416667	THBS3/ADAM15/NEXN/SPEG/ITGA10/AKT3/SORBS3/CERCAM/SDC3/MMP2/INPPL1/CLDN5/PKD1/MYL9/EVL/RRAS/KRT31/CADM2/NLGN3/NEGR1/MPZL1/EGFR/LAMA3/SLIT2/IRS1/NFASC/PBX2/ACTG2/PTEN	TGCT
HALLMARK_ADIPOGENESIS	-2.62763	0.0107527	PEMT/RMDN3/PPM1B/PFKL/PPP1R15B/MAP4K3/EPHX2/FAH/UQCR10/MGST3/YWHAG/HADH/CMBL/SAMM50/NDUFA5/PREB/G3BP2/COQ9/COX6A1/TST/ACLY/SLC25A1/ARL4A/RETSAT/IFNGR1/QDPR/SCP2/SLC1A5/COX7B/UBQLN1/ACAA2/NDUFAB1/SCARB1/SOD1/TALDO1/CHUK/ADIPOR2/RTN3/GPHN/ME1/JAGN1/RIOK3/ECHS1/ATP1B3/GHITM/TKT/UQCRC1/MDH2/PPARG/HIBCH/IDH3A/SLC19A1/PRDX3/CMPK1/NDUFS3/COQ5/GPD2/REEP6/DECR1/ESRRA/MCCC1/COQ3/CPT2/CS/SDHB/DGAT1/MRPL15/S…	STAD
HALLMARK_E2F_TARGETS	-4.50958	0.0107527	HUS1/CTCF/ILF3/GSPT1/SPC24/DCK/CDC25B/NUDT21/PHF5A/RPA2/EED/POLE/RNASEH2A/CIT/LBR/ORC2/PNN/RAD1/POLD3/DDX39A/DCTPP1/TRA2B/NBN/TUBG1/HELLS/UNG/PPP1R8/ANP32E/HMGA1/SUV39H1/SNRPB/XRCC6/MCM3/BARD1/RPA3/MCM7/SMC1A/DEK/POLD2/PRKDC/CENPM/RANBP1/NUP205/KIF22/LMNB1/KIF18B/NUP107/MYBL2/TIMELESS/PRDX4/SLBP/MCM2/TACC3/EIF2S1/NASP/SHMT1/STMN1/MMS22L/ASF1B/HMGB2/POLA2/MKI67/CKS1B/BRCA1/GINS3/NCAPD2/EXOSC8/SYNC…	STAD
HALLMARK_GLYCOLYSIS	-2.75985	0.0107527	G6PD/FUT8/MIF/UGP2/ANKZF1/LDHC/TFF3/PFKP/ALG1/GUSB/P4HA2/PHKA2/SDHC/B4GALT1/B3GNT3/LCT/PSMC4/ALDOA/CAPN5/P4HA1/SRD5A3/CLDN9/VEGFA/KIF2A/PC/CLN6/CLDN3/EFNA3/MET/GALK1/SOX9/GMPPA/GMPPB/AGL/KDELR3/B4GALT4/DSC2/GCLC/MED24/HK2/ELF3/MDH1/CYB5A/HS2ST1/FAM162A/GNPDA1/SOD1/TALDO1/LDHA/GALK2/POLR3K/GOT2/ME1/TPI1/COG2/NSDHL/PAXIP1/PPIA/FKBP4/MDH2/PMM2/GALE/AKR1A1/ABCB6/GLCE/ENO1/TXN/PGM2/NASP/STMN1/GOT1/ALD…	STAD
HALLMARK_MYC_TARGETS_V1	-4.52572	0.0107527	RAD23B/FBL/IFRD1/UBA2/RPS6/ERH/LSM2/RUVBL2/SNRPB2/CAD/TXNL4A/SNRPA/PSMA6/GSPT1/PSMB3/RPS3/RPLP0/PWP1/HNRNPA1/MRPL23/MRPL9/ORC2/TRA2B/CDK2/NCBP2/RSL1D1/RRP9/PSMD1/PSMB2/EIF4E/NDUFAB1/FAM120A/HDGF/G3BP1/EXOSC7/PSMD7/XRCC6/LDHA/EIF3D/GOT2/SSBP1/MCM7/EIF1AX/PABPC1/MRPS18B/VDAC3/DEK/POLD2/EEF1B2/EIF3J/IMPDH2/RANBP1/PPIA/SNRPD3/PPM1G/SET/TUFM/KPNB1/PRDX4/SLC25A3/SMARCC1/POLE3/XPOT/MCM2/PRDX3/HDAC2/SRSF…	STAD
HALLMARK_G2M_CHECKPOINT	-4.26149	0.0108696	UBE2S/RBM14/WRN/KATNA1/HNRNPU/E2F4/HMGN2/RAD23B/CUL5/FANCC/EWSR1/CHAF1A/HUS1/SLC7A1/CTCF/ILF3/GSPT1/CUL3/CDC25B/RPA2/POLE/PRPF4B/ODF2/LBR/DDX39A/HIRA/TRA2B/KIF5B/G3BP1/E2F3/MTF2/E2F1/HMGA1/SUV39H1/NUP98/MCM3/BARD1/SMC1A/INCENP/HSPA8/KIF22/LMNB1/DTYMK/MYBL2/SFPQ/KPNB1/SMARCC1/MCM2/TACC3/RBL1/NASP/STMN1/BUB3/POLA2/MKI67/CKS1B/CCNF/PRMT5/E2F2/SYNCRIP/CUL4A/BRCA2/SMC4/XPO1/TROAP/TFDP1/SRSF2/ESPL1/CDC…	STAD
HALLMARK_MTORC1_SIGNALING	-3.87112	0.0108696	CALR/YKT6/ACTR3/SERP1/ABCF2/ACSL3/SLC9A3R1/TBK1/ACACA/ACLY/ATP2A2/GCLC/GAPDH/POLR3G/DDX39A/GTF2H1/QDPR/ARPC5L/GSR/ACTR2/HK2/TRIB3/SLC1A5/TUBG1/INSIG1/RRP9/UNG/DHFR/MTHFD2L/SRD5A1/PSPH/RPN1/RDH11/LDHA/GLA/ADD3/GPI/ADIPOR2/SCD/ME1/GMPS/NUFIP1/RAB1A/TPI1/PSMC2/PSMB5/NUP205/PPIA/TMEM97/SSR1/DHCR24/CYB5B/UFM1/USO1/HSPA4/PPA1/SHMT2/MCM2/ENO1/TXNRD1/EEF1E1/PSMD12/PSAT1/CCNF/PSMD13/TOMM40/GOT1/PSME3/PNO1…	STAD
HALLMARK_OXIDATIVE_PHOSPHORYLATION	-3.82198	0.010989	PHB2/COX4I1/ETFDH/NDUFB5/UQCR10/MTRR/MGST3/ACAT1/MRPL11/PDP1/NDUFS6/IDH2/TIMM9/NDUFA8/NDUFA5/NDUFA1/MRPS12/COX5B/COX6A1/HSD17B10/ATP6V0B/UQCRB/NQO2/CASP7/COX7A2L/FXN/NDUFV1/RETSAT/MPC1/COX7B/PDHB/ACAA2/MRPS15/MDH1/CYB5A/OPA1/TIMM13/OXA1L/NDUFAB1/ATP1B1/HADHA/ATP6V1C1/NDUFB6/LDHA/GOT2/GPI/COX7A2/VDAC3/NDUFS1/ALAS1/ECHS1/NDUFB3/SUPV3L1/COX10/UQCRC1/TIMM10/MDH2/UQCRC2/SLC25A3/COX6C/IDH3A/HCCS/PRDX3/…	STAD
HALLMARK_ESTROGEN_RESPONSE_LATE	-1.89694	0.0111111	CA2/BAG1/CHPT1/DNAJC1/HMGCS2/TFF3/OVOL2/NXT1/KRT19/FLNB/NMU/SFN/CISH/PDZK1/DHRS2/PLAC1/LLGL2/MDK/FGFR3/ITPK1/ASS1/UNC13B/ALDH3A2/IDH2/SLC22A5/IMPA2/RAPGEFL1/METTL3/KCNK5/AREG/SLC9A3R1/AGR2/PERP/RNASEH2A/DCXR/TST/SLC16A1/IL17RB/RBBP8/PRLR/SCARB1/FDFT1/GLA/ADD3/PKP3/FABP5/MEST/FKBP4/ST14/MYB/GALE/COX6C/CDH1/PPIF/TSPAN13/MAPK13/GINS2/HPRT1/UGDH/STIL/FRK/KIF20A/DHCR7/SORD/SLC27A2/CDC6/CDC20/TOP2A/PLK4	STAD
HALLMARK_DNA_REPAIR	-3.05323	0.011236	POLE4/POLR2K/POLR1D/SAC3D1/SEC61A1/RFC2/NT5C/TARBP2/ALYREF/RNMT/POLD1/POLR2C/APRT/POLR3C/GTF2A2/TAF12/DGUOK/AAAS/LIG1/ADRM1/POLR2G/CANT1/POLR2D/MPC2/NUDT21/RPA2/UPF3B/POLD3/TAF9/GTF2B/CCNO/GTF2H1/NCBP2/TSG101/DDB1/POLB/BCAP31/SF3A3/POLA1/ITPA/RPA3/NUDT9/IMPDH2/NT5C3A/CLP1/POLA2/FEN1/TYMS/NELFCD/RALA/PRIM1/RFC4/POLR2H/PCNA/GTF3C5/RFC5/RAE1/SRSF6/GTF2H3/NME1/HPRT1/PNP/ARL6IP1/TMED2/SSRP1/ZWINT/POLR…	STAD
HALLMARK_UV_RESPONSE_UP	-2.10516	0.011236	CDKN2B/GRINA/PRPF3/COL2A1/CHRNA5/SULT1A1/BTG3/CA2/EIF2S3/BSG/APOM/CXCL2/PSMC3/ASNS/SLC6A8/ACAA1/ALDOA/CHKA/TYRO3/AGO2/HNRNPU/PRKCD/MARK2/TMBIM6/YKT6/BAK1/MRPL23/TST/BID/CDC5L/LYN/CDK2/C4BPB/SIGMAR1/RPN1/ATP6V1C1/GCH1/GLS/ALAS1/SPR/FKBP4/CYB5B/POLE3/DNAJA1/NAT1/EIF5/PARP2/FEN1/E2F5/CTSV/RFC4/POLR2H/PPIF/STIP1/GGH/CLCN2/CCNE1/DGAT1/DDX21/CEBPG/AMD1/EPCAM/TFRC/GRPEL1/PPAT/CASP3	STAD
HALLMARK_XENOBIOTIC_METABOLISM	-2.42871	0.011236	GSTO1/GSTM4/CCL25/PEMT/XDH/ETFDH/ARG2/FAH/AKR1C3/PC/CBR1/SAR1B/JUP/ENTPD5/ABCC2/PTGR1/VNN1/TMBIM6/CYP2S1/SPINT2/LEAP2/NQO1/CNDP2/SSR3/LPIN2/DCXR/HES6/ATP2A2/GCLC/RETSAT/SLC35B1/CYP4F2/GSR/HSD17B2/SLC1A5/CYB5A/HACL1/GCH1/FABP1/ALAS1/ASL/TMEM97/CYP2J2/SLC35D1/SHMT2/PGRMC1/PYCR1/PGD/BPHL/PTS/NFS1/ALDH9A1/DDC/GART/MTHFD1/HPRT1/GSS/AHCY/UGDH/PTGES3/DDT/MCCC2/HNF4A/ACP1/CASP6/IDH1	STAD
HALLMARK_FATTY_ACID_METABOLISM	-3.12059	0.0113636	PRDX6/ACADVL/CA2/RAP1GDS1/MIF/HMGCS2/ALDH1A1/CEL/ERP29/MCEE/SDHC/PPARA/ACSL5/CA4/ACAA1/ACOT8/PCBD1/HADHB/ALDOA/DLST/ACSM3/BCKDHB/ETFDH/CBR1/S100A10/HADH/VNN1/ALDH3A2/FABP2/CRYZ/SLC22A5/GPD1/GSTZ1/HSPH1/HSD17B10/AUH/RETSAT/SUCLG2/NBN/PDHB/HSD17B11/ACSS1/ACAA2/MDH1/FASN/HSD17B7/RDH11/LDHA/ADSL/FABP1/ADIPOR2/HMGCL/ME1/NSDHL/ECHS1/MDH2/DHCR24/HIBCH/HCCS/BPHL/SUCLA2/CPOX/EHHADH/SMS/OSTC/GPD2/PTS/REEP6…	STAD
HALLMARK_MITOTIC_SPINDLE	-2.51886	0.0113636	EZR/KIF3B/ALS2/CEP57/GEMIN4/KNTC1/CENPJ/STAU1/KIF5B/PIF1/EPB41/CEP72/SMC1A/INCENP/ARFGEF1/KIF22/LMNB1/ECT2/YWHAE/ARFIP2/BRCA2/SMC4/ESPL1/PPP4R2/CD2AP/ANLN/CKAP5/BIRC5/KIF11/FBXO5/CENPF/PLK1/KIF20B/PRC1/CENPE/TPX2/NEK2/RACGAP1/NUSAP1/KIF23/KIF15/CDK1/KIF4A/TOP2A/NDC80/KIF2C/CCNB2/SASS6/BUB1/DLGAP5/AURKA/TTK/LRPPRC	STAD
HALLMARK_SPERMATOGENESIS	-2.07175	0.0114943	PHKG2/CSNK2A2/LDHC/MTOR/ACRBP/MEP1B/GAD1/GRM8/PGK2/MTNR1A/AKAP4/TNNI3/PRKAR2A/PEBP1/ZC3H14/IDE/ACRV1/IFT88/CLPB/ARL4A/YBX2/COIL/TALDO1/VDAC3/PARP2/RFC4/AGFG1/TSN/TOPBP1/PSMG1/GMCL1/EZH2/STRBP/NEK2/CDKN3/DBF4/NCAPH/CDK1/KIF2C/CCNB2/BUB1/AURKA/TTK/MAP7	STAD
HALLMARK_ANDROGEN_RESPONSE	-1.83404	0.0116279	GPD1L/MYL12A/CDK6/RPS6KA3/KRT19/SEC24D/B4GALT1/VAPA/SRP19/CDC14B/ADRM1/RRP12/IQGAP2/KRT8/ACSL3/LMAN1/TMPRSS2/GSR/INSIG1/UAP1/NGLY1/GNAI3/XRCC6/STK39/SCD/XRCC5/DHCR24/SMS/DBI/PGM3/CENPN/PA2G4/TPD52/IDI1/HMGCS1/SORD/HMGCR/MAP7	STAD
HALLMARK_PI3K_AKT_MTOR_SIGNALING	-1.69744	0.0117647	VAV3/MAPK9/HRAS/UBE2D3/PAK4/RALB/CAB39/THEM4/SLC2A1/RAC1/RPS6KA3/SFN/ARPC3/MAP2K6/PDK1/PRKAG1/CDK4/GSK3B/ATF1/PLA2G12A/PRKAR2A/PPP1CA/CSNK2B/CFL1/CALR/ACTR3/TBK1/ACACA/MAPK8/YWHAB/UBE2N/ACTR2/TRIB3/CDK2/ARF1/EIF4E/CLTC/E2F1/RPS6KA1/HSP90B1/CDK1/PPP2R1B	STAD
HALLMARK_BILE_ACID_METABOLISM	-1.69607	0.0119048	SLC35B2/HSD3B1/AGXT/EPHX2/PEX11A/GNPAT/IDH2/ISOC1/SULT1B1/AMACR/NUDT12/SLC22A18/RETSAT/SCP2/HSD17B11/PEX13/HACL1/PEX1/SOD1/PXMP2/NR1I2/DHCR24/GCLM/ALDH9A1/HSD17B4/IDI1/SLC27A2/ABCD3/PEX7/IDH1	STAD
HALLMARK_UNFOLDED_PROTEIN_RESPONSE	-3.06161	0.0119048	BANF1/PAIP1/LSM1/VEGFA/EIF4G1/EIF2AK3/SEC11A/CALR/SLC30A5/CNOT6/SPCS1/SERP1/PREB/SDAD1/KDELR3/GEMIN4/EIF4EBP1/LSM4/IMP3/RRP9/EIF4E/EXOSC4/KIF5B/PDIA5/DNAJC3/EXOSC2/EIF4A3/SSR1/PDIA6/NFYA/EXOSC9/XPOT/EIF2S1/NPM1/EXOSC10/CKS1B/PSAT1/HSPA5/HYOU1/NOP14/NOP56/NOLC1/SRPRB/YWHAZ/HSP90B1/ALDH18A1/CEBPG/MTHFD2/DDX10/HSPA9/DKC1	STAD
HALLMARK_PROTEIN_SECRETION	-2.75393	0.0121951	CLTA/TSPAN8/STAM/ERGIC3/YKT6/ARFGAP3/LMAN1/ADAM10/RAB22A/TMED10/RAB14/RAB2A/KRT18/TSG101/ARF1/CLTC/ICA1/ATP1A1/ANP32E/SOD1/RER1/AP1G1/GLA/BET1/TMX1/VPS4B/ARFIP1/COG2/ARFGEF1/TOM1L1/USO1/GALC/COPB2/CLCN3/ARFGEF2/TMED2/ARCN1/TPD52/COPB1/ZW10	STAD
HALLMARK_PEROXISOME	-2.44595	0.0123457	ALDH1A1/FABP6/PEX14/CEL/ACSL5/ACAA1/ACOT8/PRDX5/HSD11B2/PEX11B/SLC35B2/EPHX2/PEX11A/CLN6/GNPAT/IDE/IDH2/ISOC1/CDK7/RETSAT/SCP2/HSD17B11/PEX13/SLC25A19/PEX2/SOD1/RDH11/NR1I2/HMGCL/BCL10/PABPC1/VPS4B/SLC25A17/DHCR24/SMARCC1/EHHADH/FDPS/ALDH9A1/HSD17B4/PRDX1/CTPS1/MSH2/IDI1/SLC27A2/TOP2A/ABCD3/IDH1	STAD
HALLMARK_REACTIVE_OXYGEN_SPECIES_PATHWAY	-2.1786	0.0125	PRDX6/G6PD/PFKP/SCAF4/TXNRD2/SRXN1/HMOX2/LAMTOR5/NDUFA6/OXSR1/NQO1/PRDX2/GCLC/MGST1/GSR/SOD1/PRDX4/GCLM/TXN/TXNRD1/GLRX2/PRDX1/NDUFS2	STAD
HALLMARK_CHOLESTEROL_HOMEOSTASIS	-2.43336	0.0126582	ACTG1/LDLR/TM7SF2/GUSB/ALDOC/CTNNB1/CHKA/ANXA13/MVD/CYP51A1/ETHE1/MVK/TRIB3/FASN/HSD17B7/FDFT1/SCD/NSDHL/LGALS3/FABP5/TMEM97/PPARG/FDPS/MAL2/PCYT2/SQLE/STARD4/ACSS2/SC5D/IDI1/EBP/DHCR7/HMGCS1/HMGCR/ACAT2	STAD
HALLMARK_MYC_TARGETS_V2	-3.29924	0.0131579	TCOF1/EXOSC5/NOC4L/RCL1/SRM/UTP20/WDR74/CDK4/FARSA/MYBBP1A/RRP12/PES1/DCTPP1/PUS1/HK2/RRP9/UNG/NDUFAF4/IMP4/SUPV3L1/TMEM97/NOP2/SLC19A1/MRTO4/NPM1/SLC29A2/IPO4/BYSL/AIMP2/NIP7/PHB/MPHOSPH10/NOP56/NOLC1/NOP16/MCM4/DDX18/PA2G4/PLK1/TBRG4/SORD/HSPE1/CBX3/TFB2M/PLK4/WDR43/PRMT3/GNL3/HSPD1	STAD
HALLMARK_HEME_METABOLISM	-1.49448	0.0344828	MARK3/PDZK1IP1/CDC27/SDCBP/CA2/BSG/ADIPOR1/SLC2A1/P4HA2/NNT/ASNS/OSBP2/SLC6A8/SLC25A37/XK/LAMP2/RCL1/KDM7A/MOSPD1/TCEA1/MKRN1/PC/SLC7A11/MGST3/TSPO2/TMEM9B/DCUN1D1/SLC30A10/DCAF11/XPO7/CA1/ATG4A/MINPP1/LPIN2/PRDX2/GCLC/GLRX5/FBXO34/HDGF/SLC30A1/EPB41/KLF3/SLC11A2/GMPS/EIF2AK1/RIOK3/TRIM10/ABCB6/GCLM/CPOX/MOCOS/E2F2/HTATIP2/CLCN3/TOP1/TFRC/HMBS	STAD
HALLMARK_HEDGEHOG_SIGNALING	2.75311	0.04	NRP2/CRMP1/LDB1/GLI1/NRP1/VLDLR/DPYSL2/PML/RTN1/HEY2/THY1/SCG2/HEY1/MYH9/L1CAM	STAD
HALLMARK_IL6_JAK_STAT3_SIGNALING	1.52038	0.0416667	TGFB1/A2M/IL3RA/IL1R1/IL6ST/IL4R/CSF1/CRLF2/SOCS3/PDGFC/ITGB3/LEPR/CSF2RB/PIK3R5/LTB/ACVRL1/STAT2/CD14/EBI3/PIM1/JUN/STAT3/OSMR/CXCL13/TNFRSF1A/CD36/FAS/IL17RA	STAD
HALLMARK_APICAL_SURFACE	1.74806	0.0434783	GAS1/MDGA1/SRPX/AFAP1L2/CX3CL1/NTNG1/HSPB1/CROCC/GATA3/SLC2A4/MAL/THY1	STAD
HALLMARK_COAGULATION	3.03474	0.0172414	CRIP2/CSRP1/C1R/SERPING1/C2/MMP9/PDGFB/PROC/TIMP1/SERPINA1/RAPGEF3/CFD/F10/C3/C1S/F3/CFB/PLAU/LRP1/ACOX2/CLU/APOC1/SIRT2/CAPN5/PREP/C1QA/APOA1/THBD/MMP15/GP1BA/MMP2/SH2B2/GNB2/PECAM1/MMP11/HTRA1/F12/DPP4/VWF/ANG/BMP1/COMP/KLK8/GSN/F2RL2/LGMN/FYN/USP11/CFI/PLEK/SERPINE1/PRSS23/MMP7/MMP10	SKCM
HALLMARK_INTERFERON_ALPHA_RESPONSE	2.45941	0.0175439	IFITM3/IL4R/IFITM2/TRAFD1/SLC25A28/IFITM1/CD74/PSME1/CSF1/OGFR/C1S/TRIM14/CCRL2/UBA7/PARP12/ISG15/IRF1/PSME2/MVB12A/LAMP3/IRF7/PSMB9/OASL/IFI27/UBE2L6/IFI30/GBP2/MX1/IFI35/DHX58/TRIM26/TXNIP/HLA-C/OAS1/CNP/SELL/PSMB8/TRIM21/IRF9	SKCM
HALLMARK_APOPTOSIS	1.70295	0.0178571	ERBB2/GNA15/CD14/IGFBP6/IFITM3/GPX3/TIMP1/BGN/CCND2/GADD45B/FEZ1/IRF1/HSPB1/TNF/PDGFRB/PLCB2/RELA/IL18/HMOX1/LMNA/CLU/BTG2/GUCY2D/KRT18/BCL2L10/PPP2R5B/FDXR/CFLAR/BCL2L1	SKCM
HALLMARK_COMPLEMENT	2.3058	0.0178571	CSRP1/C1R/SERPING1/STX4/PRSS36/C2/MSRB1/PDGFB/WAS/TIMP1/SERPINA1/PIK3R5/F10/PIM1/CEBPB/F5/RHOG/ADRA2B/C3/C1S/F3/APOBEC3F/CFB/FCN1/IRF1/CDA/LRP1/GNGT2/CLU/SPOCK2/APOC1/SIRT6/S100A12/LCK/CD40LG/ITGAM/APOBEC3G/PREP/IRF7/C1QA/PSMB9/FCER1G/PFN1/GATA3/GNAI2/MMP15/GP1BA/S100A9/GNB2/C1QC/EHD1/PRSS3/KLK1/CASP10/MT3/DPP4/CCL5/C4BPB/COL4A2/ANG/GZMK/RCE1/PPP4C/GZMA/CPM/LGMN/CDH13/F7/FYN	SKCM
HALLMARK_HYPOXIA	2.12846	0.0178571	S100A4/CA12/GAA/PYGM/AMPD3/FBP1/PDGFB/BGN/GPC1/B3GALT6/TGFB3/TGFBI/NDRG1/PIM1/PRDX5/NDST2/GCK/EFNA3/CITED2/F3/SLC2A5/EGFR/EXT1/HMOX1/ACKR3/PGF/ZFP36/SLC25A1/SULT2B1/PNRC1/ALDOC/HAS1/SLC6A6/GALK1/TPBG/PKP1/ANXA2/SDC4/HS3ST1/FOSL2/CDKN1A/EDN2/MT2A/GPC4/SLC2A1/NAGK/MIF	SKCM
HALLMARK_IL6_JAK_STAT3_SIGNALING	2.83779	0.0178571	CD14/SOCS1/TNFRSF1A/ACVRL1/TNFRSF1B/IL4R/IL1R2/IL3RA/PIK3R5/CSF3R/IL17RA/PIM1/IL15RA/CSF1/IL2RG/LTB/PLA2G2A/IL12RB1/IRF1/TNF/HMOX1/OSMR/TGFB1/TLR2/ACVR1B	SKCM
HALLMARK_IL2_STAT5_SIGNALING	2.17153	0.0181818	DHRS3/SOCS1/TNFRSF18/IFITM3/FLT3LG/TNFRSF1B/GLIPR2/COL6A1/IL4R/IL1R2/MAP6/TNFRSF8/PTH1R/CCND2/SYNGR2/CDCP1/IL3RA/CCND3/NDRG1/PIM1/RNH1/CSF1/GADD45B/DRC1/LTB/IL10RA/TNFRSF4/ITIH5/IRF6/PRAF2/BATF3/PLAGL1	SKCM
HALLMARK_KRAS_SIGNALING_DN	2.48729	0.0181818	CLSTN3/KCNMB1/DLK2/LFNG/SYNPO/CAMK1D/TFCP2L1/HSD11B2/IGFBP2/FGFR3/ITIH3/EDN1/MEFV/SNN/SLC38A3/MAST3/TG/BTG2/ZBTB16/CD40LG/GPRC5C/DTNB/TGM1/TFAP2B/CKM/SPTBN2/GAMT/RGS11/PDCD1/ABCG4/COPZ2/PKP1/NOS1/GP1BA/CAPN9/CD207/THRB/GDNF/LGALS7/LYPD3/SLC29A3/ALOX12B/EDN2/MX1/FGF22/RYR1/TCL1A/KRT5/CDH16/EDAR/KLK8/OXT/PNMT/KRT1/KRT15/SPHK2/IDUA/AKR1B10/KCNN1/CALML5/UPK3B/MYO15A/PRODH	SKCM
HALLMARK_KRAS_SIGNALING_UP	2.2857	0.0181818	MAFB/PLEK2/TNFRSF1B/MMP9/ACE/EPHB2/MALL/TMEM176A/CCND2/CD37/ITGB2/JUP/IL2RG/NGF/ENG/CMKLR1/PLVAP/IL1RL2/IL10RA/TMEM176B/G0S2/ADAM8/MYCN/CFB/PLAU/TNNT2/LCP1/WNT7A/LAPTM5/TMEM158/CLEC4A/SCN1B/APOD/RBP4/PRDM1/FCER1G/IGF2/CIDEA/GADD45G/AKT2/MAP4K1/LAT2/PECAM1/MMP11/HKDC1/F2RL1/RETN	SKCM
HALLMARK_ALLOGRAFT_REJECTION	2.87586	0.0185185	SOCS1/CFP/SPI1/PTPN6/C2/FGR/MMP9/BCL3/NCF4/STAB1/IL4R/WAS/TIMP1/ZAP70/THY1/CCND2/PSMB10/RPS9/CCL22/HCLS1/CD4/CCND3/CD40/ITGB2/CD74/CD7/CSF1/IL2RG/HLA-DMA/LTB/HLA-DOA/TAPBP/IL12RB1/LY86/TNF/ELANE/EGFR/IL18/TGFB1/TLR2/LCK/CD40LG/HLA-DQA1/CD3E/FCGR2B/HLA-DRA/HLA-E/IRF7/CXCR3/ITGAL/INHBB/RPS19/HLA-DMB/CD3D/CCL19	SKCM
HALLMARK_EPITHELIAL_MESENCHYMAL_TRANSITION	2.77747	0.0185185	COL6A2/ANPEP/COL8A2/ACTA2/PCOLCE/EFEMP2/VEGFC/PDLIM4/TIMP1/CRLF1/THY1/BGN/MYL9/SDC1/GPC1/FBLN2/QSOX1/IL32/TAGLN/IGFBP2/TGFBI/FMOD/ELN/LOXL1/GADD45B/IGFBP4/LAMA3/PDGFRB/LRP1/TGFB1/NNMT/LOXL2/MGP/COL7A1/PMEPA1/LAMC2/FBLN1/MMP2/SDC4/SLIT3/TPM2/BASP1/GLIPR1/HTRA1/ITGA5/COL5A3/TPM4/PRRX1/COL4A2/FSTL3/NTM/BMP1/COL16A1/COMP/CXCL12/ID2	SKCM
HALLMARK_ESTROGEN_RESPONSE_EARLY	2.55584	0.0185185	DHRS3/CA12/SYT12/CYP26B1/ABLIM1/P2RY2/SEC14L2/RHOD/TMPRSS3/CLIC3/ZNF185/SCNN1A/NBL1/AQP3/SLC24A3/KDM4B/RAPGEFL1/IGFBP4/BCL11B/ITPK1/CLDN7/OLFML3/BLVRB/TJP3/KCNK5/GFRA1/PTGES/CALB2/SYBU/KRT8/TBC1D30/ELF3/TFAP2C/OVOL2/NADSYN1/SULT2B1/KRT18/FLNB/TPD52L1/INHBB/LRIG1/CBFA2T3/LAD1/TPBG/SLC9A3R1/ANXA9/MUC1	SKCM
HALLMARK_INFLAMMATORY_RESPONSE	3.11723	0.0185185	PTGIR/AXL/GNA15/CD14/GPR132/MARCO/PTAFR/NFKBIA/TNFRSF1B/BDKRB1/NOD2/STAB1/IL4R/P2RY2/TIMP1/CD70/CCL22/IFITM1/PIK3R5/CSF3R/CD40/LTA/IL15RA/TNFSF9/EDN1/CSF1/FFAR2/MEFV/RHOG/CMKLR1/SEMA4D/CCRL2/F3/NDP/IL10RA/TAPBP/SCARF1/TACR1/IRF1/RELA/IL18/PDPN/PTPRE/OSMR/BTG2/SCN1B/AQP9/TLR2/LCK/ACVR1B/LAMP3/IRF7/FPR1/TPBG/GP1BA/C5AR1/CLEC5A/EBI3/SLAMF1/HRH1/CCL2/ADRM1/ITGA5/CDKN1A/IRAK2/RGS16	SKCM
HALLMARK_P53_PATHWAY	2.82563	0.0185185	DGKA/ITGB4/SOCS1/RXRA/S100A4/TP53/RRAD/TAX1BP3/CEBPA/RAB40C/VAMP8/DEF6/PHLDA3/ST14/TRAFD1/SDC1/CCND2/NUPR1/ALOX15B/HRAS/TNNI1/CCND3/NDRG1/TCN2/TNFSF9/IP6K2/TM4SF1/EPS8L2/RPL18/TGFA/DCXR/SERTAD3/PDGFA/ABHD4/MXD4/JAG2/NHLH2/STEAP3/HMOX1/PTPRE/RPL36/BTG2/TGFB1/ZBTB16/ACVR1B/TPD52L1/INHBB/ZFP36L1/FDXR/MKNK2/RAD9A/ADA/S100A10/KRT17/IER5/PERP/IFI30/BLCAP/CDKN1A/GPX2/PIDD1/RGS16/EPHA2/SFN/CYFIP2/TXNIP/G…	SKCM
HALLMARK_INTERFERON_GAMMA_RESPONSE	3.12203	0.0188679	C1R/SERPING1/SOCS1/IFITM3/PTPN6/TNFAIP2/NFKBIA/VAMP8/SECTM1/IL4R/IFITM2/TRAFD1/IL18BP/IRF5/PSMB10/SLC25A28/CD40/PIM1/CD74/IL15RA/PSME1/XCL1/OGFR/HLA-DMA/MVP/CMKLR1/C1S/TRIM14/IL10RA/PARP12/PML/TAPBP/HLA-DRB1/CFB/ISG15/IRF1/PSME2/FCGR1A/HLA-DQA1/IRF7/PSMB9/NLRC5/PNP/OASL/SELP/FPR1/IFI27/CIITA/CSF2RB/VAMP5/RBCK1/SAMHD1/UBE2L6/IFI30/CCL2/CDKN1A/HLA-B/MT2A/MX1/IFI35/DHX58/CCL5/TRIM26/CD86/AUTS2/TXNIP…	SKCM
HALLMARK_MYOGENESIS	2.88885	0.0188679	TNNI2/ITGB4/CHRNB1/SOD3/LSP1/COL6A2/PDLIM7/GPX3/GAA/PYGM/FXYD1/DAPK2/SMTN/ABLIM1/EFS/TNNC2/SYNGR2/ANKRD2/CFD/TNNI1/TAGLN/COX7A1/FST/MYBPH/PTGIS/GADD45B/SPEG/PC/EPHB3/SORBS3/VIPR1/MAPRE3/MYL3/TNNT2/SLN/CLU/TGFB1/APOD/CTF1/PICK1/SIRT2/TPD52L1/CKM/MYL4/TNNT3/NOS1/MYH11/MYBPC3/ACHE/AKT2/MYL6B	SKCM
HALLMARK_TNFA_SIGNALING_VIA_NFKB	2.31203	0.0188679	ETS2/TNFAIP2/NFKBIA/BCL3/ZC3H12A/JUNB/RELB/TRIP10/IER2/IL15RA/TNFSF9/EDN1/CEBPB/CSF1/SNN/TNIP1/GADD45B/CCRL2/F3/G0S2/PLAU/IRF1/TNF/RELA/IL18/PTPRE/ACKR3/BCL6/BTG2/SMAD3/ZFP36/TLR2/CEBPD/PNRC1/KLF2/CFLAR/EGR1/PMEPA1/LAMB3/IER5/SDC4/FOSL2/EHD1/CCL2/PER1/DUSP2/F2RL1/CDKN1A/CLCF1	SKCM
HALLMARK_XENOBIOTIC_METABOLISM	2.44603	0.0188679	CYP2S1/ABCC3/ETS2/TNFRSF1A/ALDH2/FBP1/NDRG2/SPINT2/DHRS1/DDAH2/PSMB10/SERTAD1/AKR1C3/F10/JUP/COMT/IGFBP4/ALDH3A1/DCXR/BLVRB/PC/APOE/TMEM176B/CFB/FMO3/PTGES/LCAT/GSTA3/HSD17B2/CDA/AKR1C2/HMOX1/ACOX2/DHPS/SMOX/ATOH8/SLC12A4/RBP4/AQP9/CES1/SLC6A6/AOX1/FBLN1/CYP2C18/ACSM1/CYP2J2/PGD/FABP1/CYP4F2/ACOX3/MT2A/ECH1/EPHA2/HSD11B1/PPARD/REG1A/CYFIP2/UPB1/CYP17A1/PEMT/XDH	SKCM
HALLMARK_APICAL_JUNCTION	2.27943	0.0192308	ITGB4/STX4/CNN2/RRAS/MMP9/EVL/SYK/ZYX/FSCN1/SYMPK/THY1/CADM3/MYL9/MAPK13/ALOX15B/CLDN5/HRAS/ICAM2/TGFBI/MAPK11/RAC2/JUP/VASP/SPEG/CLDN7/LAMA3/SORBS3/CALB2/EGFR/CRB3/KRT31/GRB7/FLNC/MVD/CD34/PFN1/ADAM15/GNAI2/CLDN4/GAMT/CD209/LAMC2/LAMB3/MMP2/AKT2	SKCM
HALLMARK_ESTROGEN_RESPONSE_LATE	2.21241	0.0192308	CA12/PTPN6/TPSAB1/CYP4F11/ASS1/CYP26B1/ST14/ETFB/LSR/SERPINA1/SLC2A8/MAPK13/TMPRSS3/LLGL2/CLIC3/SCNN1A/FGFR3/NBL1/CXCL14/SLC24A3/RAPGEFL1/IGFBP4/ITPK1/DCXR/BLVRB/PKP3/TJP3/KCNK5/HOMER2/PTGES/ACOX2/ZFP36/TFAP2C/OVOL2/SULT2B1/NMU/FLNB/TPD52L1/LAMC2/TPBG/SLC9A3R1/GJB3/S100A9/ANXA9/EMP2	SKCM
HALLMARK_MYC_TARGETS_V1	-3.88571	0.02	PSMC6/PSMA2/ILF2/SERBP1/TYMS/PRPS2/PSMA4/NOLC1/SET/NCBP2/CBX3/CTPS1/PCNA/DUT/MCM4/PGK1/ACP1/RAN/SMARCC1/ORC2/IFRD1/EIF2S1/HNRNPU/CDK2/KPNA2/RFC4/CANX/PWP1/EIF1AX/DDX18/MCM6/NAP1L1/GLO1/PSMD14/DDX21/RAD23B/PTGES3/SSB/ABCE1/CUL1/SRPK1/EIF3J/USP1/FAM120A/DEK/NPM1/GNL3/GSPT1/HNRNPR/CCT4/CCNA2/PRDX3/EIF4E/NCBP1/G3BP1/EIF2S2/XPOT/DHX15/MAD2L1/CCT2/XPO1/KPNB1/UBA2/VBP1/HSPD1	SKCM
HALLMARK_ADIPOGENESIS	-1.87228	0.0208333	SDHB/DRAM2/GBE1/MCCC1/AIFM1/RIOK3/PPM1B/NKIRAS1/ATL2/IDH1/GPD2/RNF11/GPAM/YWHAG/PRDX3/IMMT/DBT/NDUFA5/PPP1R15B/PTCD3/CHUK/UBQLN1/CMPK1/DNAJB9/MAP4K3/DLAT/DLD/ACADM/IDH3A/G3BP2	SKCM
HALLMARK_E2F_TARGETS	-5.50308	0.0208333	MKI67/PNN/RPA2/CDKN1B/PSMC3IP/SPC25/POLD3/RAD50/MLH1/NUDT21/LBR/PRPS1/HELLS/SMC1A/GINS4/NOLC1/TRIP13/BARD1/RAD21/RFC3/KIF2C/CTPS1/PCNA/DUT/SPAG5/CDCA8/MCM4/GINS1/SMC6/RRM2/RAN/HUS1/PSIP1/SLBP/ORC2/EIF2S1/CHEK1/PRIM2/CIT/DCLRE1B/CDC25A/LYAR/ING3/EZH2/KPNA2/CDKN2A/ZW10/CCP110/MCM6/NAP1L1/PPP1R8/DSCC1/CCNB2/SMC3/BRCA2/PRKDC/STAG1/KIF4A/UBE2T/BRMS1L/NUP107/AURKA/NBN/MELK/USP1/PAICS/MTHFD2/DEK/ORC6/RA…	SKCM
HALLMARK_MTORC1_SIGNALING	-3.06184	0.0208333	ATP2A2/UFM1/SYTL2/PSMA4/GSR/MCM4/P4HA1/PGK1/GBE1/RRM2/GTF2H1/IFRD1/HSP90B1/CDC25A/RAB1A/EDEM1/PITPNB/CANX/POLR3G/UBE2D3/DHFR/NAMPT/PSMD14/IDI1/IDH1/HSPA5/ACTR3/CCNG1/AURKA/ACSL3/SKAP2/EEF1E1/SSR1/MTHFD2/HSPA9/HSPA4/PSMD12/ELOVL5/IMMT/TFRC/CYP51A1/EIF2S2/CCT6A/CTH/NUP205/TXNRD1/PNO1/ACTR2/CACYBP/GMPS/TBK1/BUB1/USO1/UCHL5/HSPD1	SKCM
HALLMARK_MYC_TARGETS_V2	-2.11817	0.0208333	NIP7/SORD/SUPV3L1/NOLC1/CBX3/MCM4/PRMT3/MPHOSPH10/DDX18/NPM1/GNL3/PLK4/UTP20/TFB2M/WDR43/HSPD1	SKCM
HALLMARK_OXIDATIVE_PHOSPHORYLATION	-3.17345	0.0208333	MTRF1/SUPV3L1/SDHD/FDX1/FH/MDH1/SDHB/SUCLA2/COX15/AIFM1/NDUFB5/RHOT1/OAT/LDHB/MTX2/SLC25A4/ATP6V1G1/PDHX/COX11/ACADSB/IDH1/ISCA1/ATP6V1H/MRPS22/ACAT1/NNT/PDP1/ABCB7/HSPA9/PRDX3/IMMT/NDUFA5/ETFA/MTRR/MRPL35/TIMM17A/ATP6V1C1/AFG3L2/CYCS/OPA1/DLAT/MRPS30/DLD/ACADM/IDH3A/LRPPRC/NDUFS1	SKCM
HALLMARK_G2M_CHECKPOINT	-4.77871	0.0212766	FBXO5/ARID4A/MEIS2/LBR/YTHDC1/CENPA/SMC1A/TTK/HIF1A/NOLC1/TPX2/BARD1/MNAT1/RAD21/CUL4A/KIF2C/SS18/HUS1/SMARCC1/RAD54L/ATRX/CHEK1/RBL1/PRIM2/HNRNPU/CUL3/CDC25A/MTF2/EZH2/KPNA2/CDC7/NDC80/NUSAP1/MCM6/WRN/KIF15/CCNB2/BRCA2/STAG1/KIF4A/RAD23B/RPS6KA5/CDC6/CUL1/AURKA/HSPA8/DKC1/KIF5B/KIF11/CUL5/SRSF10/PRPF4B/CCNT1/ORC6/PRC1/TOP1/GSPT1/PLK4/DR1/SMC4/POLQ/RASAL2/NUP50/CCNA2/CENPE/PBK/KIF20B/CKS2/ORC5/G3…	SKCM
HALLMARK_MITOTIC_SPINDLE	-3.40302	0.0217391	CKAP5/NCK1/APC/CNTRL/CCDC88A/CLIP1/TUBGCP5/ARHGAP5/FGD4/RASA2/NDC80/CENPJ/EPB41/NUSAP1/ALS2/KIF15/RANBP9/CEP57/CCNB2/SMC3/RICTOR/BRCA2/KIF4A/CD2AP/CEP192/TLK1/SASS6/DLG1/AURKA/KIF5B/KIF11/ALMS1/CDC42BPA/PRC1/SMC4/RASAL2/CENPE/KIF20B/ANLN/RACGAP1/KNTC1/DLGAP5/TOP2A/WASL/ROCK1/CDK1/PPP4R2/NEK2/CENPF/CDC27/KIF23/ECT2/BUB1/RFC1/LRPPRC	SKCM
HALLMARK_PROTEIN_SECRETION	-3.74473	0.0222222	RAB9A/STX12/ARFIP1/SNX2/ABCA1/M6PR/ARCN1/STAM/RAB14/SCAMP1/STX7/RPS6KA3/ARFGEF1/VAMP4/AP1G1/SEC22B/SEC24D/ZW10/CLCN3/TMX1/TOM1L1/ATP6V1H/SNAP23/LAMP2/AP3B1/BET1/TMED2/VPS4B/OCRL/MON2/YIPF6/ARFGAP3/ANP32E/ARFGEF2/COPB2/DNM1L/GOLGA4/LMAN1/COPB1/ADAM10/NAPG/ATP7A/CLTC/USO1	SKCM
HALLMARK_UNFOLDED_PROTEIN_RESPONSE	-2.80657	0.0222222	EIF2S1/NFYA/EIF2AK3/HSP90B1/DNAJC3/EXOC2/EDEM1/HSPA5/FKBP14/DCP1A/DKC1/KIF5B/SSR1/MTHFD2/NPM1/PAIP1/HSPA9/SPCS3/EIF4E/DDX10/ATF6/XPOT/DNAJB9/TTC37/SDAD1/SLC30A5	SKCM
HALLMARK_SPERMATOGENESIS	-1.71216	0.0243902	STRBP/AGFG1/VDAC3/IL12RB2/MLF1/LPIN1/PIAS2/TTK/ZC3H14/NCAPH/TSN/KIF2C/MLLT10/SIRT1/PRKAR2A/COIL/BRAF/EZH2/RFC4/CCNB2/MTOR/AURKA/GMCL1/STAM2/RAD17/TOPBP1/DBF4/CDK1/NEK2/BUB1	SKCM
HALLMARK_ANGIOGENESIS	1.60574	0.0392157	S100A4/TIMP1/CCND2/PDGFA/JAG2/SLCO2A1/THBD/TNFRSF21/SERPINA5	SKCM
HALLMARK_ANDROGEN_RESPONSE	-1.81412	0.0444444	TSC22D1/CCND1/ZBTB10/ABCC4/BMPR1B/HERC3/PGM3/TPD52/INSIG1/HMGCS1/ITGAV/SLC38A2/SORD/RPS6KA3/GNAI3/SMS/GSR/SEC24D/SRP19/ELK4/UAP1/IDI1/NGLY1/APPBP2/CENPN/PIAS1/ACSL3/SPCS3/ELOVL5/LMAN1/DNAJB9/INPP4B	SKCM
HALLMARK_ADIPOGENESIS	-2.47776	0.0144928	PLIN2/NKIRAS1/ANGPT1/APLP2/UQCRC1/PPM1B/RTN3/MRPL15/GADD45A/CDKN2C/DNAJB9/GPHN/LPL/COL4A1/MTCH2/IMMT/CS/SORBS1/DHCR7/SCP2/NDUFA5/GPD2/ATL2/BCL2L13/MAP4K3/PGM1/SOWAHC/BCKDHA/PPP1R15B/YWHAG/MYLK/UBQLN1/ACO2/DLD/SDHC/RIOK3/GBE1/CMPK1/IDH3A/RNF11/ACADM/G3BP2/DBT/DLAT	SARC
HALLMARK_MITOTIC_SPINDLE	-4.12684	0.0147059	FGD6/NCK1/TLK1/NDC80/ALS2/SMC3/RAPGEF5/CCNB2/PKD2/CDK1/CLIP1/CDC42BPA/NEK2/MYO1E/AKAP13/WASL/CENPJ/WASF2/KIF20B/FBXO5/TUBGCP5/AURKA/RACGAP1/MYH10/FLNA/EPB41/FARP1/TPX2/OPHN1/DST/LMNB1/KIF4A/PCNT/RASA1/ARFGEF1/NUSAP1/KIF15/PCM1/RICTOR/NOTCH2/CEP192/TUBGCP3/MYH9/SOS1/NIN/RAB3GAP1/ACTN4/BCL2L11/HOOK3/KIF23/DLGAP5/PRC1/LATS1/INCENP/NF1/STK38L/PALLD/VCL/RALBP1/TOP2A/CKAP5/CENPF/RASAL2/BUB1/CENPE/APC/R…	SARC
HALLMARK_EPITHELIAL_MESENCHYMAL_TRANSITION	-2.05215	0.0149254	LAMA2/PTX3/IL6/ECM1/PLOD3/PTHLH/SERPINE2/PVR/TNC/FAP/PFN2/SLC6A8/COL6A3/GADD45A/COL4A1/ADAM12/NID2/INHBA/SGCB/GEM/FN1/LAMC1/TPM4/ITGA2/ITGB3/FLNA/DST/TPM1/NOTCH2/EDIL3/CALD1/CAP2/FERMT2/MYLK/PLOD2/CALU/ITGAV/COPA/ITGB1	SARC
HALLMARK_FATTY_ACID_METABOLISM	-1.99768	0.0149254	DLST/ETFDH/SUCLA2/ACAT2/TDO2/EHHADH/PTPRG/GPD2/MDH1/BCKDHB/PDHB/PDHA1/HCCS/SDHD/ELOVL5/HSDL2/ACSL4/METAP1/SUCLG2/PPARA/HMGCS1/ACO2/DLD/SDHC/CRYZ/ACADM	SARC
HALLMARK_HYPOXIA	-1.77788	0.0151515	PPP1R15A/IL6/RRAGD/PPFIA4/KDM3A/PLIN2/TGFB3/PFKP/TIPARP/FOSL2/RORA/LDHA/SIAH2/VHL/NR3C1/ETS1/STC2/ERRFI1/PDK3/SLC2A1/MYH9/KLF7/BNIP3L/VLDLR/PPP1R3C/PDK1/AK4/CA12/ZNF292/PGM1/KLHL24/PGK1/PGM2/GBE1/ATP7A	SARC
HALLMARK_GLYCOLYSIS	-2.25	0.0153846	PPP2CB/PFKP/ALDH9A1/HOMER1/SLC25A13/CDK1/LDHA/BPNT1/PAXIP1/STC2/AURKA/PDK3/PMM2/AK3/NANP/KIF20A/MDH1/VLDLR/HMMR/AK4/ZNF292/GNE/PRPS1/GFPT1/ARPP19/PGK1/PLOD2/PGM2/HS2ST1/DLD/SDHC/DEPDC1/COPB2/CTH/KIF2A/AGL/RPE/SLC35A3	SARC
HALLMARK_MYC_TARGETS_V1	-3.74111	0.0153846	VDAC3/LDHA/EIF1AX/PSMD1/PSMC6/IFRD1/HDAC2/CCT5/HPRT1/DDX21/HSPD1/MCM2/HNRNPR/TYMS/MCM4/UBE2E1/AIMP2/CSTF2/CCNA2/PSMA1/PSMA6/MAD2L1/PCBP1/CDK2/POLE3/GNL3/CTPS1/MCM6/GSPT1/DHX15/G3BP1/YWHAQ/TFDP1/TCP1/RRM1/FAM120A/PGK1/EIF2S1/KPNB1/XPO1/EIF4E/EIF4G2/CANX/SRPK1/PRPS2/VBP1/UBA2/SERBP1/ABCE1/DEK/ETF1/SMARCC1/NCBP1/EIF3J/USP1/SYNCRIP/DDX18	SARC
HALLMARK_OXIDATIVE_PHOSPHORYLATION	-2.66331	0.0153846	PDP1/UQCRC1/MPC1/ISCA1/MRPL15/VDAC3/LDHA/IMMT/SLC25A5/CS/COX11/OGDH/IDH2/DLST/ETFDH/SUCLA2/NDUFA5/MDH1/ATP6V1D/MTRR/ATP1B1/PDHB/PDHA1/COX10/HCCS/ALDH6A1/SDHD/HSPA9/BCKDHA/ALAS1/RHOT1/ABCB7/CYCS/ACO2/DLD/LRPPRC/SDHC/PDHX/AFG3L2/MFN2/IDH3A/NNT/OPA1/ACADM/NDUFS1/DLAT	SARC
HALLMARK_E2F_TARGETS	-4.86354	0.015625	SMC3/MCM3/CDKN2C/SLBP/CDC25A/CCNB2/CDK1/CDKN3/RBBP7/RRM2/BRCA1/HUS1/PSMC3IP/TRIP13/TIPIN/NBN/E2F8/RAD51AP1/PLK4/AURKA/RACGAP1/RAD50/SMC6/MCM2/CSE1L/TCF19/LMNB1/KIF4A/WEE1/CDCA8/MCM4/MELK/ASF1A/MLH1/PMS2/PSIP1/CCP110/RFC3/LBR/UBR7/RAD21/MAD2L1/POLD3/DLGAP5/HMMR/PAICS/BUB1B/RAD1/TOP2A/BARD1/CTPS1/MCM6/MSH2/CENPE/RFC1/ATAD2/GSPT1/ANP32E/DCK/PRPS1/MMS22L/MTHFD2/GINS4/DONSON/EIF2S1/XPO1/NUDT21/PRKDC/C…	SARC
HALLMARK_G2M_CHECKPOINT	-4.71357	0.015625	CDC6/CCNF/CCNT1/TMPO/MNAT1/RAD54L/HOXC10/BRCA2/NUP50/EXO1/EZH2/NDC80/PRPF4B/MCM3/DKC1/CDKN2C/CDC25A/CCNB2/CDK1/CDKN3/HSPA8/CDC7/HUS1/ARID4A/RBL1/PRMT5/NEK2/TOP1/PLK4/MEIS2/POLQ/KIF20B/FBXO5/AURKA/RACGAP1/SLC38A1/MCM2/TPX2/LMNB1/KIF4A/SLC12A2/NUSAP1/KIF15/MAPK14/LBR/NOTCH2/E2F3/CCNA2/RAD21/MAD2L1/KIF23/PRC1/HMMR/DBF4/INCENP/ATRX/TOP2A/CENPF/BARD1/RASAL2/SLC7A1/AMD1/MCM6/SRSF10/BUB1/PURA/CENPE/GSPT…	SARC
HALLMARK_HEME_METABOLISM	-2.03241	0.015625	ALAD/TNRC6B/VEZF1/MOCOS/FBXO9/SLC7A11/RCL1/ISCA1/CAST/SLC6A8/RNF123/SLC30A1/DAAM1/XK/NR3C1/KAT2B/TOP1/ATG4A/EPB41/TRAK2/CDR2/GAPVD1/BPGM/SLC2A1/DCAF10/BNIP3L/LAMP2/TCEA1/BACH1/NEK7/ALDH6A1/FBXO34/PICALM/LPIN2/MOSPD1/XPO7/GMPS/RIOK3/TFRC/GCLM/SYNJ1/DCUN1D1/CDC27/NNT/ARHGEF12	SARC
HALLMARK_MTORC1_SIGNALING	-3.77042	0.015625	GTF2H1/CDC25A/PSAT1/LDHA/ACACA/HMGCR/PITPNB/SSR1/RRM2/PSMC6/ACSL3/M6PR/IFRD1/IMMT/HPRT1/PSPH/CCNG1/AURKA/HSPD1/MCM2/DHCR7/LDLR/PNO1/EDEM1/MCM4/SLC2A1/CYP51A1/FADS1/TXNRD1/PSME3/ATP6V1D/SRD5A1/VLDLR/TCEA1/CCT6A/ACTR2/PDK1/RIT1/AK4/SC5D/BUB1/HSPA9/ELOVL5/PGM1/PSMD12/ATP2A2/MTHFD2/PGK1/PLOD2/HMGCS1/CANX/GMPS/NUP205/DHFR/ACTR3/TFRC/CTH/ETF1/GBE1/UCHL5/GSK3B/USO1	SARC
HALLMARK_SPERMATOGENESIS	-2.29582	0.015625	IL12RB2/NF2/NEFH/ACE/ACTL7B/HTR5A/IL13RA2/AGFG1/CHRM4/GRM8/EZH2/PHF7/CCNB2/VDAC3/CDK1/CDKN3/CLPB/NEK2/AURKA/HSPA4L/SLC12A2/BRAF/MLLT10/DBF4/RAD17/BUB1/TTK/TSN/STAM2/ZC3H14/TOPBP1/MTOR/GMCL1/PRKAR2A	SARC
HALLMARK_ANDROGEN_RESPONSE	-3.42487	0.015873	GPD1L/CENPN/DNAJB9/HMGCR/PTPN21/NGLY1/ACSL3/ARID5B/ADAMTS1/PIAS1/PGM3/CDC14B/SPCS3/SLC38A2/ABCC4/FADS1/APPBP2/UBE2J1/ABHD2/XRCC5/SEC24D/ELOVL5/ACTN1/LMAN1/RPS6KA3/HERC3/HMGCS1/VAPA/PDLIM5/GNAI3/ITGAV	SARC
HALLMARK_PI3K_AKT_MTOR_SIGNALING	-1.78927	0.015873	SLC2A1/MAPK9/PIKFYVE/CDK2/MAP3K7/ACTR2/PDK1/RIT1/PPP2R1B/RPS6KA3/EIF4E/PTPN11/CLTC/ACTR3/GSK3B/MAPK1/PRKAR2A	SARC
HALLMARK_PROTEIN_SECRETION	-3.61625	0.016129	NAPA/M6PR/VPS4B/CAV2/DST/OCRL/ARFGEF1/STAM/LAMP2/IGF2R/SEC24D/SNAP23/ARFGAP3/AP3B1/ANP32E/COPB1/LMAN1/RPS6KA3/SCAMP1/SEC31A/CLTC/NAPG/COPB2/ARFGEF2/ZW10/TMX1/YIPF6/RAB5A/KIF1B/ATP7A/ARCN1/USO1/MAPK1/GOLGA4/SEC22B	SARC
HALLMARK_UNFOLDED_PROTEIN_RESPONSE	-2.40261	0.0163934	TATDN2/EIF4A2/CHAC1/EDC4/NFYA/EXOC2/SLC1A4/XPOT/DKC1/DNAJB9/PSAT1/SSR1/CEBPG/STC2/SPCS3/EDEM1/PDIA6/EIF4G1/DDX10/PAIP1/CNOT6/DCP1A/ATF6/HSPA9/DNAJC3/MTHFD2/EIF2S1/EIF4E/SLC30A5/HYOU1/SEC31A/SDAD1/KIF5B/TTC37	SARC
HALLMARK_UV_RESPONSE_DN	-2.75075	0.0163934	PTPN21/CDC42BPA/SIPA1L1/CDK13/NR3C1/LAMC1/ATXN1/ITGB3/ATP2C1/LDLR/NIPBL/MAPK14/KALRN/TJP1/NOTCH2/BCKDHB/IGF1R/VLDLR/ATRX/IRS1/NEK7/DDAH1/SFMBT1/SLC7A1/CAP2/AGGF1/SCAF8/DLG1/SYNJ2/DYRK1A/PDLIM5	SARC
HALLMARK_INTERFERON_ALPHA_RESPONSE	2.23634	0.0238095	OGFR/SLC25A28/IRF7/DHX58/IFI35/C1S/LY6E/LPAR6/PROCR/STAT2/UBE2L6/IL15/UBA7/RTP4/BST2/CASP1/PSME2/ISG20/PSMB9/IFITM3/CNP/PSME1/MVB12A/IFITM2/IRF9/TRAFD1/CD74/CASP8/CSF1/IFI27/PSMB8/SP110/IFI30/IRF1/IFIT3/TRIM21/TRIM14/PARP12/NUB1	SARC
HALLMARK_INTERFERON_GAMMA_RESPONSE	1.82259	0.025641	OGFR/SLC25A28/RBCK1/SOCS1/VAMP5/IRF7/DHX58/VAMP8/PML/TNFAIP2/ST3GAL5/IRF5/PTPN6/IFI35/C1R/PSMB10/ZBP1/SERPING1/C1S/LY6E/MVP/CMKLR1/SECTM1/IL10RA/STAT2/UBE2L6/IL15/HLA-DMA/RTP4/STAT4/BST2/CASP1/TAPBP/CCL5/KLRK1/PSME2/IRF8/ISG20/PSMB9/METTL7B/IFITM3/HLA-DRB1/PSME1/IL15RA/CFB/CASP4/CD40/IFITM2/IRF9/TRAFD1/NOD1/CD74/CASP8/GZMA/IDO1/IFIT1/IFI27/HLA-G/PSMB8/CCL2/CIITA/SOCS3/LCP2/XCL1/SP110/IFI30/IRF1/I…	SARC
HALLMARK_DNA_REPAIR	1.65555	0.030303	POLL/SNAPC4/VPS28/DDB2/NT5C/TARBP2/POLD4/AAAS/EDF1/GTF3C5/TP53/NME3/GTF2F1/POLR2H/NELFB/TAF10/VPS37B/POLR2J/APRT/DGUOK/ERCC1/ZNF707/CDA/MPG/POLR2F/ELL/TAF1C	SARC
HALLMARK_CHOLESTEROL_HOMEOSTASIS	-1.61835	0.0322581	SEMA3B/MVK/LGALS3/ATF5/ACSS2/ADH4/ETHE1/GSTM2/ECH1/GNAI1/TMEM97/STARD4/SREBF2/LPL/HMGCR/ERRFI1/PDK3/DHCR7/LDLR/ACAT2/CYP51A1/SC5D/CTNNB1/CPEB2/HMGCS1	SARC
HALLMARK_ESTROGEN_RESPONSE_EARLY	-1.58535	0.0434783	TMEM164/SLC1A4/LRIG1/SLC7A2/TIPARP/OPN3/PMAIP1/KLF10/SLC19A2/SIAH2/ADCY9/PDLIM3/NAV2/SH3BP5/JAK2/SLC39A6/TPD52L1/STC2/ADCY1/AKAP1/FARP1/DHCR7/RAB31/SLC2A1/CELSR2/RHOBTB3/IGF1R/AFF1/ABHD2/MYBL1/CA12/ELOVL5/DYNLT3/NRIP1/RBBP8/SLC16A1	SARC
HALLMARK_MTORC1_SIGNALING	-4.76724	0.0142857	PITPNB/TES/SKAP2/P4HA1/GLRX/SHMT2/HMBS/SQLE/GSR/SERP1/ELOVL5/RPN1/PNP/DHCR24/PSMD13/UNG/ATP6V1D/PPIA/PSMG1/TMEM97/PHGDH/CTSC/HSPA5/IFRD1/ACTR2/EBP/HMGCS1/INSIG1/HSP90B1/RDH11/SORD/SEC11A/ELOVL6/ME1/PSMC2/TCEA1/TBK1/CDC25A/RAB1A/SLC7A11/ENO1/GLA/PSMC6/STIP1/CACYBP/ACSL3/UFM1/GMPS/UBE2D3/SCD/CCNG1/HMGCR/NUFIP1/PGK1/GCLC/CTH/NAMPT/PDK1/USO1/NUP205/ASNS/PSME3/HSPA4/BUB1/AK4/HPRT1/PSPH/PSMA4/DHFR/PSMA…	READ
HALLMARK_OXIDATIVE_PHOSPHORYLATION	-5.15375	0.0142857	NDUFB8/ETFDH/MRPS11/NDUFC1/NDUFA8/ATP1B1/COX6A1/NDUFA9/COX10/CASP7/MDH2/AFG3L2/PHYH/UQCRB/ATP6V1H/TIMM10/ATP6V1D/HADHB/SLC25A3/FH/TIMM9/CS/NDUFV2/ECHS1/GOT2/SLC25A5/MRPS30/SDHC/COX17/MRPL15/ISCA1/ETFA/OAT/COX7B/NDUFS4/FXN/ATP6V1G1/COX7C/NDUFA1/NDUFB6/MPC1/UQCRC2/MTRR/UQCRFS1/PDHB/VDAC3/ACADSB/ACADM/SUCLG1/COX7A2/NDUFB2/MDH1/ACAT1/NDUFAB1/NDUFA7/ALAS1/COX11/IDH3A/TIMM17A/TOMM22/NDUFA5/MRPL35/NDUFA…	READ
HALLMARK_SPERMATOGENESIS	-2.05926	0.0142857	CLGN/SIRT1/TOPBP1/EZH2/TALDO1/HSPA4L/STAM2/PSMG1/IFT88/ARL4A/CFTR/AGFG1/MAP7/RAD17/GMCL1/CCNB2/NEK2/NCAPH/CDKN3/RFC4/PRKAR2A/KIF2C/VDAC3/COIL/BUB1/TSN/AURKA/TTK/IDE/STRBP/CDK1/DBF4	READ
HALLMARK_FATTY_ACID_METABOLISM	-3.34151	0.0147059	BPHL/NSDHL/MDH2/GPD2/HADH/ELOVL5/HSD17B11/DHCR24/ACSL5/HADHB/FH/ODC1/ECHS1/CBR1/AUH/SUCLG2/HMGCS1/HSPH1/SDHC/CRYZ/HSD17B4/ACSL4/RDH11/ME1/RAP1GDS1/CPT2/HIBCH/PDHB/CPOX/NBN/ACADM/ACAT2/SUCLG1/UGDH/BCKDHB/MDH1/IDH1/METAP1/LDHA/PDHA1/SMS/PTS/OSTC/HCCS/IDI1/SUCLA2/HSDL2/SDHD/DLD	READ
HALLMARK_G2M_CHECKPOINT	-4.49158	0.0147059	UBE2C/KIF5B/CCNT1/KATNA1/EXO1/EZH2/PRMT5/SQLE/CBX1/CUL3/POLQ/MCM6/RAD21/E2F3/HUS1/TFDP1/TPX2/NCL/CUL4A/BARD1/MNAT1/PRC1/ODC1/STMN1/NUP50/NUP98/SLC38A1/HMGB3/NDC80/RAD54L/SMC1A/PRIM2/TRA2B/CCNB2/NEK2/CKS1B/RACGAP1/SYNCRIP/CDC7/PTTG1/SNRPD1/DR1/BRCA2/KIF15/CUL1/KPNB1/GINS2/CDC25A/CDKN3/NUSAP1/MTF2/ORC6/RAD23B/SMC4/RPA2/SMC2/KIF2C/KIF11/KIF23/XPO1/PLK4/CDC6/SRSF2/BIRC5/TOP2A/STIL/TOP1/GSPT1/TMPO/G3B…	READ
HALLMARK_MYC_TARGETS_V1	-5.38388	0.0147059	NAP1L1/CNBP/PHB/SNRPD3/PRDX4/MCM6/SNRPB2/SRSF7/EEF1B2/TFDP1/RPL14/PPIA/HNRNPA3/ORC2/ERH/NOP16/SLC25A3/IFRD1/PSMB2/NME1/ODC1/UBE2E1/GOT2/AP3S1/HDDC2/TRA2B/RPS10/SET/PSMD1/YWHAE/CCT5/SYNCRIP/XRCC6/SNRPD1/CUL1/KPNB1/HNRNPA2B1/RPL22/DHX15/RAD23B/PRPS2/RAN/PSMC6/RFC4/YWHAQ/CSTF2/C1QBP/RANBP1/EIF4G2/EIF4H/ACP1/RPL6/XPO1/VDAC3/POLE3/PGK1/NHP2/DEK/CTPS1/RRM1/PSMA6/SRSF2/HSP90AB1/GSPT1/NCBP1/MRPS18B/CBX3/…	READ
HALLMARK_UV_RESPONSE_UP	-1.84392	0.0147059	NAT1/BAK1/CHRNA5/CDC5L/CTSV/E2F5/CEBPG/TMBIM6/EPCAM/GGH/HSPA13/RFC4/STIP1/BTG3/POLE3/ASNS/ALAS1/PPP1R2/EIF2S3/GLS/CYB5B/CASP3/TFRC/GRPEL1/DDX21/PPAT/AMD1	READ
HALLMARK_E2F_TARGETS	-5.21309	0.0149254	ATAD2/EZH2/NAP1L1/HMGB2/CCNE1/PRDX4/MCM6/RAD21/DCTPP1/SHMT1/E2F8/BRMS1L/HUS1/SPAG5/HELLS/UNG/NUP153/BARD1/ORC2/MLH1/GINS3/GINS1/NME1/BRCA1/RBBP7/DCLRE1B/SMC3/STMN1/PMS2/NUP107/RAD51C/HMGB3/UBE2T/DSCC1/CHEK2/CDCA8/MMS22L/GINS4/PRPS1/SMC1A/PRIM2/TRA2B/CCNB2/CKS1B/RACGAP1/SYNCRIP/XRCC6/PTTG1/BRCA2/SSRP1/ING3/CDC25A/TRIP13/EED/CDKN3/ORC6/RAN/TIPIN/MSH2/SMC4/RPA2/ASF1A/SLBP/RANBP1/KIF2C/DONSON/XPO1/PO…	READ
HALLMARK_PI3K_AKT_MTOR_SIGNALING	-1.82165	0.0149254	CDK4/MAPK9/CLTC/CDK2/RAC1/PTPN11/IRAK4/RPS6KA3/PLA2G12A/YWHAB/PRKAG1/ACTR2/HSP90B1/MAPK8/TBK1/PRKAR2A/RALB/CSNK2B/UBE2D3/PDK1/ATF1/ARPC3/ACTR3/CDK1/PPP2R1B/UBE2N/EIF4E	READ
HALLMARK_UNFOLDED_PROTEIN_RESPONSE	-3.49774	0.0149254	EIF2AK3/SERP1/DNAJB9/ALDH18A1/CNOT6/EXOC2/YWHAZ/DNAJC3/HSPA5/PAIP1/TTC37/LSM1/HSP90B1/CEBPG/CKS1B/SEC11A/HYOU1/EXOSC10/BANF1/PDIA6/NHP2/ASNS/NOP14/EXOSC9/SRPRB/NOLC1/SPCS3/EIF2S1/PSAT1/DKC1/XPOT/SPCS1/SSR1/SDAD1/HSPA9/MTHFD2/SLC30A5/DDX10/NPM1/EIF4E	READ
HALLMARK_DNA_REPAIR	-3.03516	0.0151515	ALYREF/DAD1/DGUOK/FEN1/MRPL40/NCBP2/POLR1C/RAD51/ERCC4/EIF1B/RRM2B/CLP1/PNP/POLR1D/DDB1/UPF3B/POLR2K/NUDT9/POLB/POLR2C/RAE1/NME1/TSG101/COX17/UMPS/RFC5/AK3/SSRP1/DCTN4/SMAD5/CETN2/RFC4/RPA2/POLD3/GTF2A2/POLR2D/ZWINT/POLA1/RPA3/NT5C3A/RALA/GTF2B/GTF2H5/STX3/NUDT21/HPRT1/PRIM1/TAF9/SF3A3/TAF13/CSTF3/ARL6IP1/GTF2H1/ERCC8/GTF2H3/RFC3/TAF12/TMED2	READ
HALLMARK_GLYCOLYSIS	-3.02531	0.0151515	KIF20A/NASP/P4HA1/GLRX/SOD1/NSDHL/GALE/MDH2/TALDO1/ARPP19/SLC35A3/HS6ST2/POLR3K/PPIA/IL13RA1/HSPA5/AGL/NANP/STMN1/GOT2/FAM162A/SDHC/TGFA/PRPS1/ME1/UGP2/AK3/GLCE/COPB2/GNPDA1/CASP6/PGAM1/ENO1/GFPT1/ECD/GALK2/PGK1/GCLC/CTH/MDH1/ME2/TXN/RPE/CENPA/AK4/PDK3/PMM2/IDH1/GOT1/KIF2A/AURKA/HS2ST1/LDHA/CDK1/HOMER1/SLC25A13/HMMR/DEPDC1/PGM2/DLD	READ
HALLMARK_MITOTIC_SPINDLE	-2.26189	0.0151515	RAPGEF6/MAPRE1/CKAP5/SMC3/NDC80/CD2AP/SMC1A/CCNB2/NEK2/RANBP9/RACGAP1/YWHAE/TUBD1/BRCA2/KIF15/NUSAP1/EPB41/SMC4/PPP4R2/ECT2/KIF2C/ANLN/KIF11/KIF23/PCGF5/BIRC5/TOP2A/CENPE/CDC27/KIF20B/BUB1/SASS6/DLGAP5/CEP57/AURKA/TTK/FBXO5/KIF4A/CDC42/CDK1/LRPPRC	READ
HALLMARK_MYC_TARGETS_V2	-3.30946	0.0151515	PHB/DCTPP1/UNG/NOP16/TMEM97/MPHOSPH10/RCL1/UTP20/SORD/PLK4/CBX3/AIMP2/NOLC1/GNL3/DDX18/MRTO4/TFB2M/PA2G4/SUPV3L1/WDR43/NIP7/HSPE1/HSPD1/PRMT3/NPM1/NDUFAF4	READ
HALLMARK_ADIPOGENESIS	-2.67341	0.0153846	TANK/PPM1B/COX8A/DHCR7/RNF11/ESRRA/COX6A1/DNAJC15/SOD1/MDH2/GPD2/TALDO1/PHYH/HADH/DNAJB9/ALDH2/ARL4A/CS/ECHS1/MAP4K3/MCCC1/ATP1B3/SDHC/MRPL15/SCP2/COX7B/ELOVL6/ME1/YWHAG/CPT2/COQ5/UBQLN1/IFNGR1/HIBCH/RTN3/PTCD3/CMPK1/ACADM/DBT/DDT/G3BP2/SUCLG1/DRAM2/NDUFAB1/CHUK/ATL2/IDH3A/NDUFA5/COQ3/IDH1/IMMT/AIFM1/PRDX3/MTCH2/AK2/GRPEL1/SDHB/GHITM/DLD/DLAT	READ
HALLMARK_ANDROGEN_RESPONSE	-2.54257	0.0153846	GSR/SLC38A2/DNAJB9/ELOVL5/DHCR24/NCOA4/RPS6KA3/MAP7/HMGCS1/INSIG1/NGLY1/INPP4B/UBE2J1/SORD/DBI/XRCC6/PGM3/SRP19/ACSL3/SCD/HMGCR/TMEM50A/STK39/XRCC5/SPCS3/CENPN/PA2G4/SMS/GNAI3/IDI1	READ
HALLMARK_XENOBIOTIC_METABOLISM	-1.73737	0.0153846	SHMT2/CYP2J2/BPHL/CYP4F2/GSR/DDC/GSTO1/ELOVL5/ARPP19/ALDH2/NQO1/GCH1/AKR1C3/SAR1B/TMEM97/PTGR1/TTPA/ARG2/CBR1/TMBIM6/SLC35D1/CASP6/PGRMC1/PGD/ACP1/GCLC/DDT/UGDH/SLC35B1/ALAS1/HPRT1/IDH1/SSR3/GART/PTS/MCCC2/PTGES3	READ
HALLMARK_PEROXISOME	-2.07586	0.015625	ALDH9A1/SLC25A19/SCGB1A1/PEX11A/EHHADH/GSTK1/SOD1/CNBP/SLC27A2/ELOVL5/HSD17B11/DHCR24/VPS4B/ACSL5/SLC25A17/BCL10/SCP2/HSD17B4/ACSL4/RDH11/PEX13/ISOC1/MSH2/CTPS1/TOP2A/ABCD3/IDH1/CDK7/IDE/PRDX1/IDI1	READ
HALLMARK_PROTEIN_SECRETION	-3.26935	0.015625	STX7/OCRL/ARFGEF2/SNX2/CLN5/CLTC/LMAN1/RAB14/SOD1/SNAP23/RAB22A/ATP6V1H/TSPAN8/VPS4B/STX12/RAB9A/RPS6KA3/ATP1A1/SCAMP1/CTSC/CLCN3/AP3S1/TSG101/ADAM10/COPB2/ARFIP1/DNM1L/SEC22B/GLA/AP3B1/BET1/VAMP3/ARCN1/STAM/USO1/TMX1/LAMP2/COPB1/YIPF6/TOM1L1/TMED2/ZW10	READ
HALLMARK_APICAL_SURFACE	1.82267	0.025	MDGA1/GHRL/MAL/SRPX/CROCC/GAS1/THY1/TMEM8B/NTNG1/GATA3/AFAP1L2/IL2RB/SLC34A3/CX3CL1/SLC2A4/HSPB1/RTN4RL1	READ
HALLMARK_INFLAMMATORY_RESPONSE	2.10408	0.027027	GPR132/SCN1B/STAB1/PTGIR/EMP3/IL4R/AXL/GABBR1/NMUR1/PIK3R5/CSF1/SPHK1/SCARF1/NLRP3/ITGA5/C5AR1/IL10RA/EBI3/OSMR/CD40/CD14/CHST2/CD70/PCDH7/IRF7/NFKBIA/P2RX7/ITGB3/CCR7/PDE4B/CSF3R/TACR1/LTA/P2RX4/CMKLR1/TIMP1/BEST1/IL2RB/ABCA1/MMP14/BTG2/APLNR	READ
HALLMARK_IL6_JAK_STAT3_SIGNALING	2.21165	0.0285714	TYK2/LTB/JUN/IL4R/PIK3R5/STAT2/CSF1/IRF9/TGFB1/EBI3/OSMR/CD14/A2M/TNFRSF1A/ITGB3/CSF3R/PIM1/CSF2RB/IL17RA/ACVRL1/SOCS3/IL12RB1/IL3RA	READ
HALLMARK_KRAS_SIGNALING_DN	2.44715	0.0285714	KCND1/CLSTN3/NRIP2/RYR1/TCF7L1/IDUA/SYNPO/GAMT/CACNA1F/EFHD1/RGS11/COPZ2/ACTC1/SLC5A5/KCNN1/CHST2/CCDC106/PDE6B/MYO15A/GDNF/PDCD1/ITIH3/KLHDC8A/TGM1/YPEL1/P2RX6/SLC30A3/KCNMB1/FGF22/BTG2/MAST3/TENM2/NPHS1/LFNG/CHRNG/ATP6V1B1/ABCG4/NOS1/STAG3/TCL1A/VPREB1/PAX3/NUDT11/ZBTB16/GP1BA/MEFV/CD40LG/DLK2/CCNA1/CAPN9/ITGB1BP2/UPK3B/CD207/NR4A2	READ
HALLMARK_UV_RESPONSE_DN	1.62542	0.0285714	PIK3CD/PIAS3/RBPMS/FBLN5/KCNMA1/PTPRM/ZMIZ1/SYNE1/FZD2/ATP2B4/PTPN21/SMAD7/PDGFRB/CITED2/DBP/COL1A2/CACNA1A/RXRA/ITGB3/IRS1/COL1A1/EFEMP1/IGFBP5/PMP22/MTA1/DLC1/LAMC1/IGF1R/COL3A1/FYN/WDR37	READ
HALLMARK_TNFA_SIGNALING_VIA_NFKB	2.17924	0.0294118	TRAF1/NFKB2/JUN/BCL6/KLF2/RELB/GADD45B/JUNB/CSF1/SPHK1/GFPT2/MSC/CEBPD/EGR2/SLC2A6/PPP1R15A/BCL3/ZFP36/TNFAIP2/DENND5A/EFNA1/ACKR3/GEM/NFKBIA/SPSB1/NR4A1/PDE4B/KDM6B/CLCF1/IER5/EGR1/LAMB3/PNRC1/ABCA1/PER1/TRIP10/SLC2A3/BTG2/G0S2/TNFAIP3/ICAM1/TNC/SOCS3/FOSL2/FOS/DUSP1	READ
HALLMARK_CHOLESTEROL_HOMEOSTASIS	-2.05901	0.0298507	CHKA/DHCR7/LGALS3/NSDHL/SQLE/ALCAM/ADH4/TMEM97/FDFT1/EBP/HMGCS1/PLSCR1/MAL2/SCD/HMGCR/ACAT2/PDK3/STARD4/IDI1/SC5D	READ
HALLMARK_ANGIOGENESIS	1.75212	0.030303	FGFR1/TIMP1/COL3A1/THBD/CCND2/FSTL1/SLCO2A1/KCNJ8/JAG2/VTN/VCAN/PGLYRP1/PDGFA/COL5A2/SERPINA5	READ
HALLMARK_MYOGENESIS	3.27154	0.030303	DMPK/SMTN/MEF2D/COL6A2/ITGA7/RYR1/PDLIM7/CACNA1H/EFS/TSC2/HDAC5/CTF1/PYGM/AEBP1/GADD45B/PPFIA4/MAPK12/SPEG/GNAO1/SPHK1/SOD3/TPM2/MYH3/KIFC3/TGFB1/ACTN2/COX7A1/LSP1/HRC/COL4A2/ACTC1/MRAS/TNNI2/SORBS3/SGCA/ANKRD2/GSN/CASQ1/PTGIS/FHL1/ACTN3/TCAP/CFD/TAGLN/CAMK2B/NOTCH1/COL1A1/TNNT3/COL6A3/ACTA1/ATP2A1/OCEL1/APOD/FXYD1/HSPB2/COL15A1/APLNR/MYOM1/FST/IGFBP7/ADCY9/ACHE/COL3A1/CHRNG/PLXNB2/DTNA/NOS1/CLU/…	READ
HALLMARK_COAGULATION	1.88923	0.03125	RAPGEF3/CRIP2/C1R/C3/SERPING1/S100A1/LRP1/MMP9/BMP1/MMP2/CSRP1/TIMP3/C1S/A2M/HTRA1/VWF/GSN/FBN1/CFD/C1QA/ITGB3/PDGFB/TIMP1/THBS1/PLAT	READ
HALLMARK_EPITHELIAL_MESENCHYMAL_TRANSITION	3.49496	0.03125	COL16A1/COL6A2/PDLIM4/EFEMP2/EMP3/JUN/FMOD/PCOLCE/IGFBP4/FBLN5/FLNA/FBLN1/COL8A2/FZD8/SLIT3/GADD45B/APLP1/LGALS1/LOXL1/TPM2/DPYSL3/CRLF1/LRP1/TGFB1/MYL9/FBLN2/BMP1/MAGEE1/ITGA5/FSTL3/ACTA2/MMP2/COL4A2/BASP1/VIM/ELN/GPC1/WIPF1/BGN/TIMP3/GAS1/PDGFRB/CDH11/HTRA1/SLIT2/THY1/COL1A2/NTM/GEM/FBN1/TAGLN/ITGB3/COL1A1/COL6A3/TIMP1/CDH2/THBS1/COL5A1/ENO2/ECM1/PMP22/THBS2/LRRC15/MMP14/COL7A1/NNMT/LAMC1/TNFAI…	READ
HALLMARK_HEDGEHOG_SIGNALING	1.77348	0.03125	CRMP1/TLE3/LDB1/GLI1/PML/THY1/RTN1/HEY2/DPYSL2/ACHE/NRP2/MYH9	READ
HALLMARK_HYPOXIA	1.85607	0.03125	CHST3/PHKG1/JUN/PYGM/NAGK/PPFIA4/ANGPTL4/DPYSL4/TGFB3/PPP1R15A/GPC1/BGN/CHST2/SRPX/ZFP36/INHA/CITED2/EFNA1/HAS1/CXCR4/ACKR3/PGF/KIF5A/PDGFB/PIM1/CDKN1C/COL5A1/ENO2/PNRC1/ANKZF1/NDST1/SLC2A3/TNFAIP3/NDRG1/LALBA/MT2A/TPBG/DTNA/FOSL2/PPP1R3C/FOS/DUSP1	READ
HALLMARK_APICAL_JUNCTION	3.10527	0.0322581	THBS3/PKD1/NLGN2/TRAF1/TRO/COL16A1/EVL/TSPAN4/NLGN3/ITGA10/MAPK11/GNAI2/NFASC/SPEG/TAOK2/CERCAM/CLDN5/MMP9/ACTN1/MYL9/BMP1/GAMT/ACTN2/CLDN11/NRTN/RAC2/MMP2/PARD6G/SHC1/ACTC1/RRAS/ZYX/SORBS3/INPPL1/CDH11/FSCN1/VWF/STX4/SLIT2/THY1/TMEM8B/JAM3/ACTN3/FBN1/IRS1/ARHGEF6/ACTA1/SYMPK/NRXN2/ITGA9/SLC30A3/CDH15/LAMB3/GRB7/SRC/MSN/ALOX15B/ICAM5/ACTG2/ICAM1/LAYN/CX3CL1	READ
HALLMARK_ADIPOGENESIS	-2.51161	0.0116279	SOWAHC/TANK/UQCR11/IFNGR1/NMT1/LIFR/CYC1/RTN3/ESRRA/PHYH/IDH3A/SLC19A1/QDPR/SAMM50/NDUFA5/GRPEL1/ABCA1/CAT/PDCD4/ADCY6/SCARB1/RETSAT/HIBCH/DHCR7/TOB1/COQ5/ADIPOR2/RNF11/AK2/MRPL15/TKT/ELOVL6/RREB1/HADH/SLC5A6/DNAJB9/MCCC1/MDH2/PTCD3/PPM1B/FZD4/SDHB/PPP1R15B/GHITM/APLP2/SCP2/CD302/BAZ2A/SDHC/IDH1/AGPAT3/GBE1/ACOX1/YWHAG/ACO2/RIOK3/GPAM/CCNG2/AIFM1/LPCAT3/BCL2L13/MAP4K3/BCKDHA/IMMT/CMPK1/ACLY/CHUK/…	PRAD
HALLMARK_G2M_CHECKPOINT	-3.58004	0.0116279	RAD54L/KIF23/RPS6KA5/CDC20/BIRC5/CDC25A/CDKN3/CBX1/TMPO/POLQ/WRN/EZH2/LBR/BARD1/ESPL1/PLK4/NUMA1/CENPA/CCNA2/CCNB2/ARID4A/UPF1/ODC1/MCM2/INCENP/AMD1/TPX2/CASP8AP2/SQLE/PBK/MYC/PDS5B/PRPF4B/KIF15/CENPE/AURKA/NEK2/STAG1/MKI67/CENPF/PRC1/NOTCH2/BUB1/EXO1/NUSAP1/KIF4A/KIF20B/KPNA2/PURA/LMNB1/RACGAP1/HUS1/SRSF1/UCK2/SRSF10/SLC38A1/TOP2A/SYNCRIP/CDK1/CTCF/SMC4/CDC6/CDK4/LIG3/KIF5B/ORC5/CDC27/TTK/SMC1A/…	PRAD
HALLMARK_HEME_METABOLISM	-2.03233	0.0117647	NNT/HBQ1/XK/SLC30A10/CAST/KAT2B/PRDX2/SDCBP/ASNS/ENDOD1/MFHAS1/NEK7/MOCOS/MKRN1/SYNJ1/KHNYN/SEC14L1/ELL2/IGSF3/FECH/DCAF11/MOSPD1/CAT/GAPVD1/NUDT4/OSBP2/SLC30A1/USP15/GDE1/RANBP10/BMP2K/FBXO34/SLC2A1/RAP1GAP/SLC7A11/FBXO9/BTRC/TRAK2/FOXO3/RCL1/SLC11A2/ERMAP/CPOX/KLF3/PICALM/TRIM58/MBOAT2/ATG4A/KDM7A/ISCA1/TNRC6B/LPIN2/EIF2AK1/RNF123/TCEA1/CDC27/BACH1/NCOA4/ARHGEF12/RIOK3/GCLM/DAAM1/MINPP1/ADIPOR1…	PRAD
HALLMARK_MTORC1_SIGNALING	-3.59243	0.0117647	ATP2A2/PLOD2/PSMC4/LDLR/TUBG1/COPS5/ASNS/ENO1/NMT1/PIK3R3/INSIG1/SORD/PSMB5/PSMA3/CDC25A/IDI1/M6PR/NUFIP1/EEF1E1/RDH11/QDPR/ATP6V1D/GPI/RPN1/PSMC6/SEC11A/POLR3G/ABCF2/MTHFD2L/TRIB3/HSPE1/DHCR7/CACYBP/UFM1/ADIPOR2/MCM2/LTA4H/LDHA/GOT1/CALR/ELOVL6/SLC2A1/SLC7A11/SQLE/ETF1/MCM4/SHMT2/VLDLR/STIP1/DHCR24/EIF2S2/AK4/PSPH/AURKA/HMGCS1/BUB1/ACTR3/SRD5A1/PPA1/UNG/RPA1/PSMC2/SCD/CYP51A1/HPRT1/TBK1/RRM2/GTF…	PRAD
HALLMARK_MYC_TARGETS_V1	-3.94679	0.0117647	NOP56/CNBP/POLD2/CTPS1/NHP2/XRCC6/NAP1L1/PSMC4/COPS5/CDC45/SSBP1/CYC1/ERH/CDC20/HNRNPA3/GOT2/PSMD3/MRPS18B/PWP1/COX5A/PA2G4/PSMA1/PSMC6/CCNA2/HNRNPA2B1/HSPE1/IMPDH2/DEK/EIF4H/CCT7/ODC1/PABPC4/NCBP2/PRPS2/SF3A1/MCM2/LDHA/ETF1/MYC/CLNS1A/MCM4/CBX3/GLO1/SLC25A3/EIF2S2/PRDX4/SF3B3/CAD/RSL1D1/PTGES3/PCNA/PCBP1/PSMD7/CSTF2/KPNA2/YWHAE/PABPC1/HNRNPC/SSB/SRSF1/UBE2E1/C1QBP/STARD7/HPRT1/SYNCRIP/NPM1/ILF2/…	PRAD
HALLMARK_E2F_TARGETS	-3.67547	0.0120482	CIT/NOP56/POLD2/CTPS1/CDKN1B/PLK1/XRCC6/NAP1L1/CDKN2A/TUBG1/MYBL2/SPAG5/GINS1/KIF18B/DCTPP1/DCLRE1B/ASF1B/TP53/CDC20/BIRC5/CDC25A/CDKN3/TMPO/PA2G4/DNMT1/NCAPD2/EZH2/LBR/CCP110/TIPIN/BARD1/UBE2T/ESPL1/SMC6/PLK4/SPC25/DSCC1/BRCA1/NUP107/CCNB2/E2F8/SLBP/DEK/AK2/MCM2/DEPDC1/BRMS1L/CBX5/ATAD2/MMS22L/MYC/PDS5B/MCM4/SSRP1/PRDX4/CENPE/AURKA/STAG1/CDCA8/PCNA/MKI67/TRIP13/NUDT21/DLGAP5/RFC3/KIF4A/KPNA2/LMN…	PRAD
HALLMARK_GLYCOLYSIS	-2.16177	0.0120482	PDK3/GLCE/PGAM1/B3GAT1/PLOD2/PSMC4/AKR1A1/CASP6/KDELR3/ENO1/HS6ST2/FUT8/GUSB/FKBP4/SRD5A3/GOT2/GPC4/ALDH7A1/POLR3K/PKP2/MPI/CENPA/ALG1/RRAGD/CYB5A/KIF20A/LDHA/GOT1/ZNF292/AK3/DEPDC1/VLDLR/GNE/ARPP19/AK4/AURKA/FBP2/NANP/MDH2/KIF2A/MDH1/ALDH9A1/PGM2/AGL/CDK1/HK2/SDHC/IDH1/PRPS1/HOMER1/HMMR/HDLBP/ME2/CTH/GALK2/COG2/PAXIP1/BPNT1/EXT2/ECD/PGK1/HSPA5/DSC2/PMM2/P4HA1/HS2ST1/SLC25A13/RPE/GFPT1/DLD/COPB2/…	PRAD
HALLMARK_MITOTIC_SPINDLE	-2.8514	0.0120482	ESPL1/TRIO/NUMA1/OPHN1/RICTOR/PCNT/CCNB2/ARHGEF3/ALMS1/CEP192/MYO1E/INCENP/FLNB/TPX2/DOCK4/SHROOM2/FARP1/ANLN/KIF15/ROCK1/CENPE/AURKA/NEK2/ARHGAP5/BCL2L11/CLIP1/CENPF/PRC1/RAPGEF6/MYH10/NOTCH2/BUB1/NF1/DLGAP5/RANBP9/ABI1/APC/NUSAP1/KIF4A/KIF20B/CEP57/DYNC1H1/YWHAE/LMNB1/WASF1/PDLIM5/RACGAP1/TOP2A/NCK1/CDK1/SMC4/RASA1/NET1/KIF5B/TUBGCP5/CDC27/KIF1B/TTK/SMC1A/KIF11/FBXO5/ARHGEF12/ALS2/RALBP1/RFC1/S…	PRAD
HALLMARK_OXIDATIVE_PHOSPHORYLATION	-3.03526	0.0121951	SDHA/PDHA1/OXA1L/CASP7/UQCR11/CYC1/ATP6V0C/SLC25A6/GOT2/PHYH/IDH3A/VDAC2/TIMM17A/COX5A/ATP6V1D/GPI/NDUFB4/NDUFA5/COX10/GRPEL1/ALAS1/GLUD1/ATP6AP1/COX7A2L/RETSAT/NDUFS2/CYB5A/MRPL15/OGDH/NDUFB5/LDHA/SDHD/CPT1A/SUCLA2/DLST/SLC25A3/PDP1/MRPS22/MDH2/FDX1/ACAT1/COX15/SDHB/UQCRFS1/MTX2/MDH1/HCCS/ATP6V1G1/MRPL35/ISCA1/ATP6V1C1/PDHB/CYCS/FH/COX11/SDHC/IDH1/VDAC1/RHOT1/MTRR/OPA1/ETFA/ACO2/UQCRC2/AIFM1/ACA…	PRAD
HALLMARK_FATTY_ACID_METABOLISM	-2.46787	0.0126582	PTPRG/AUH/SLC22A5/IDI1/RDH11/HSPH1/PTS/MAOA/ACSM3/RETSAT/HIBCH/ACSS1/ADIPOR2/ODC1/AADAT/LDHA/PPARA/BPHL/ECI2/SDHD/HADH/HSD17B11/CPT1A/SUCLA2/DLST/DHCR24/HSP90AA1/HMGCS1/MDH2/MCEE/SERINC1/CPOX/ACSL1/ADSL/MDH1/ALDH9A1/METAP1/HCCS/FASN/PDHB/BMPR1B/FH/APEX1/SDHC/IDH1/ACOX1/HSDL2/ACO2/HSD17B4/OSTC/RAP1GDS1/ELOVL5/NBN/GPD2/ETFDH/ACADM/UGDH/HADHB/BCKDHB/SUCLG2/CPT2/DLD	PRAD
HALLMARK_SPERMATOGENESIS	-1.68906	0.0126582	EZH2/SNAP91/CCNB2/ACRV1/NCAPH/TSN/ALOX15/AURKA/NEK2/BUB1/MTOR/ADAM2/PIAS2/SIRT1/STAM2/CDK1/CLGN/TOPBP1/TTK/COIL/DBF4/BRAF/AGFG1/SLC12A2/IDE/RAD17/CLPB/PRKAR2A/ZC3H14/MAP7/STRBP/GMCL1	PRAD
HALLMARK_DNA_REPAIR	-1.94408	0.0128205	REV3L/FEN1/SDCBP/TAF13/TAF9/TP53/SRSF6/POLH/SEC61A1/TK2/ADCY6/CLP1/RFC5/MPC2/NELFCD/IMPDH2/POLR2A/NCBP2/NFX1/RNMT/ERCC3/AK3/POM121/SSRP1/ZWINT/CSTF3/PCNA/RALA/PRIM1/NUDT21/RFC3/NUDT9/CANT1/STX3/POLA1/HPRT1/GTF2H1/POLR2D/ERCC4/SMAD5/UMPS/TSG101/ARL6IP1/ERCC8/RRM2B/DDB1/GTF2H3/DCTN4/TMED2	PRAD
HALLMARK_PEROXISOME	-2.17426	0.0128205	BCL10/SLC23A2/IDI1/RDH11/FDPS/CAT/PEX11A/RETSAT/CADM1/ERCC3/ECI2/HSD17B11/PEX11B/DHCR24/SLC35B2/GNPAT/PEX2/ACSL1/ALDH9A1/PABPC1/TOP2A/CDK7/SCP2/PEX13/IDH1/ACOX1/VPS4B/ISOC1/SLC25A17/HSD17B4/NUDT19/SLC27A2/IDE/LONP2/ABCD3/ELOVL5/SMARCC1/MSH2	PRAD
HALLMARK_PROTEIN_SECRETION	-3.64521	0.0128205	ABCA1/ATP1A1/AP2B1/BNIP3/GOSR2/ICA1/SNX2/STX12/GBF1/NAPG/RAB22A/BET1/RAB2A/MON2/TPD52/AP1G1/RPS6KA3/GALC/RAB9A/KIF1B/VPS4B/OCRL/ARFGAP3/ADAM10/TSG101/TMX1/MAPK1/COG2/IGF2R/ATP7A/SEC31A/ARFGEF1/RAB5A/SNAP23/RAB14/AP3B1/STAM/ZW10/LAMP2/TMED10/ARFGEF2/ARCN1/SEC24D/ARFIP1/SEC22B/LMAN1/TOM1L1/USO1/TMED2/GOLGA4/SGMS1/SCAMP1/YIPF6/COPB2/CLCN3/COPB1/CLTC	PRAD
HALLMARK_ANDROGEN_RESPONSE	-3.08003	0.012987	TMPRSS2/XRCC6/RRP12/TMEM50A/SLC38A2/LIFR/INSIG1/SORD/CENPN/IDI1/PIAS1/ELK4/RAB4A/PA2G4/ELL2/CAMKK2/ABHD2/VAPA/PMEPA1/ALDH1A3/ARID5B/DHCR24/DNAJB9/HMGCS1/ZBTB10/PDLIM5/TPD52/GNAI3/SCD/RPS6KA3/BMPR1B/HERC3/UAP1/NKX3-1/STEAP4/NCOA4/STK39/SLC26A2/ITGAV/UBE2J1/SPCS3/ABCC4/ACSL3/HOMER2/PGM3/NGLY1/HMGCR/ELOVL5/APPBP2/SEC24D/XRCC5/MAP7/LMAN1/IQGAP2	PRAD
HALLMARK_PI3K_AKT_MTOR_SIGNALING	-2.30912	0.012987	CDKN1B/MAPKAP1/RAF1/ARPC3/RPS6KA1/PIK3R3/PAK4/ARF1/MAP3K7/PLCB1/MAP2K6/TRIB3/MYD88/CALR/RALB/CAB39L/SLC2A1/ITPR2/PRKAA2/SMAD2/ACTR3/PTPN11/NCK1/RPS6KA3/CDK1/TBK1/MAPK9/CDK4/MAPK8/ACACA/UBE2D3/ATF1/CAB39/MAPK1/PRKAG1/PPP2R1B/YWHAB/PIKFYVE/UBE2N/HSP90B1/PLA2G12A/PDK1/PRKAR2A/ACTR2/EIF4E/GSK3B/CLTC	PRAD
HALLMARK_BILE_ACID_METABOLISM	-1.84383	0.0131579	SLC23A2/PFKM/ABCA2/IDI1/PHYH/ABCA1/CAT/CYP7B1/PEX11A/RETSAT/HACL1/ABCA3/HSD17B11/DHCR24/SLC35B2/PEX26/PEX19/GNPAT/PNPLA8/ACSL1/ALDH9A1/NUDT12/PEX12/SCP2/PEX13/IDH1/AMACR/CYP39A1/ISOC1/HSD17B4/AR/SLC27A2/GCLM/PEX7/LONP2/ABCD3/PEX1	PRAD
HALLMARK_UNFOLDED_PROTEIN_RESPONSE	-2.9605	0.0131579	DNAJA4/GEMIN4/EIF4A3/CNOT4/SEC11A/DCP1A/KHSRP/DCP2/SPCS1/CALR/GOSR2/YWHAZ/EIF4A2/DNAJB9/NFYA/WIPI1/SRPRB/CNOT2/EEF2/NPM1/PDIA5/KIF5B/ERN1/EXOC2/ATF6/PSAT1/EDEM1/SPCS3/DDX10/NOP14/EIF4G1/SEC31A/MTHFD2/HSPA5/SSR1/DNAJC3/HSP90B1/SERP1/EIF2S1/DKC1/TTC37/PAIP1/HYOU1/NOLC1/EIF4E/CNOT6/PDIA6/EIF2AK3/SDAD1/ALDH18A1/XPOT/SLC30A5/HSPA9	PRAD
HALLMARK_CHOLESTEROL_HOMEOSTASIS	-1.85865	0.0135135	LGMN/PDK3/LDLR/GNAI1/ABCA2/GUSB/IDI1/FDPS/JAG1/TRIB3/ATXN2/DHCR7/CPEB2/SQLE/GLDC/CTNNB1/HMGCS1/SREBF2/FASN/SCD/CYP51A1/ALCAM/ANXA5/TP53INP1/SC5D/TMEM97/MAL2/HMGCR	PRAD
HALLMARK_MYC_TARGETS_V2	-2.65438	0.0149254	NOP56/PLK1/NDUFAF4/RRP12/MYBBP1A/SORD/DCTPP1/SLC19A1/PA2G4/BYSL/FARSA/PLK4/HSPE1/MYC/MCM4/CBX3/MPHOSPH10/UTP20/RCL1/UNG/NPM1/CDK4/HK2/NIP7/GNL3/DDX18/TMEM97/AIMP2/PRMT3/NOLC1/HSPD1/WDR43/TFB2M	PRAD
HALLMARK_IL6_JAK_STAT3_SIGNALING	2.01424	0.0322581	TNFRSF1A/IL3RA/SOCS1/CSF1/TNFRSF1B/TGFB1/ACVRL1/IL4R/CSF3R/IL1R2/IL15RA/INHBE/CD14/EBI3/CNTFR/IL12RB1/TLR2/IRF1/SOCS3/CRLF2/PDGFC/LTB/CXCL1/IL18R1/TNFRSF12A/MAP3K8	PRAD
HALLMARK_APICAL_SURFACE	1.89342	0.0344828	CX3CL1/HSPB1/MAL/GHRL/CROCC/TMEM8B/SLC2A4/SULF2/GSTM3/AFAP1L2/EFNA5/PLAUR/GAS1/GATA3/SCUBE1/RHCG/FLOT2	PRAD
HALLMARK_INTERFERON_ALPHA_RESPONSE	1.76406	0.04	UBA7/CSF1/BST2/IFITM3/IFI27/CASP1/GBP2/IFITM2/CD74/IL4R/PROCR/IFI35/OGFR/SLC25A28/IFITM1/MX1/LY6E/IL15/CCRL2/C1S/DHX58/IFI44/BATF2/PSMB9/IRF1	PRAD
HALLMARK_COAGULATION	2.38385	0.0434783	BMP1/F10/S100A13/GSN/TIMP1/CLU/HTRA1/CTSB/MMP14/CFD/RGN/SERPING1/KLKB1/CSRP1/USP11/APOA1/C1QA/TMPRSS6/C1R/FYN/ACOX2/ANG/MMP2/PLAU/C1S/PEF1/MSRB2/ISCU/SH2B2/CFH/RAPGEF3/CTSK/C8G/S100A1/CRIP2/PECAM1/CFB/MST1/TF	PRAD
HALLMARK_MTORC1_SIGNALING	-3.79366	0.015625	PSPH/NUP205/PGK1/PSMG1/LTA4H/DHCR24/GGA2/ABCF2/TFRC/PSMC6/GMPS/SSR1/ATP2A2/RAB1A/PSMC2/SEC11A/UNG/NMT1/HSPA5/TM7SF2/PSAT1/PSME3/STIP1/DHCR7/ACTR2/PGM1/CYB5B/PPA1/DHFR/CANX/EIF2S2/FADS2/SQSTM1/ACSL3/GCLC/SCD/PSMD14/ELOVL6/ME1/CCT6A/SLC1A4/UCHL5/GBE1/SKAP2/TMEM97/PNO1/EDEM1/CTH/IDI1/NUFIP1/ADIPOR2/GTF2H1/UBE2D3/ETF1/IDH1/FADS1/ACACA/M6PR/ATP6V1D/TXNRD1/CYP51A1/HMGCR/USO1/HMGCS1/ELOVL5/HSPA4/IMMT/HS…	PCPG
HALLMARK_UNFOLDED_PROTEIN_RESPONSE	-2.21115	0.015625	SSR1/SPCS1/KIF5B/SEC11A/EIF2S1/EDC4/DNAJB9/HSPA5/PSAT1/NOP14/NOLC1/IFIT1/SLC1A4/ERN1/PDIA6/EXOC2/EDEM1/ATF6/DNAJC3/TTC37/DDX10/HYOU1/PAIP1/SDAD1/HSPA9	PCPG
HALLMARK_ADIPOGENESIS	-3.64652	0.016129	PPP1R15B/CYP4B1/SOWAHC/SCP2/CPT2/RMDN3/MCCC1/CAT/SAMM50/RTN3/LIPE/ADCY6/SCARB1/ABCA1/MDH2/TANK/SLC5A6/FAH/OMD/NKIRAS1/DBT/CHUK/TKT/DNAJB9/NMT1/ACADL/PDCD4/UBQLN1/CRAT/TOB1/SUCLG1/DHCR7/PPM1B/PGM1/ACADM/ATL2/ACAA2/GRPEL1/APLP2/GPAM/HIBCH/CD302/ELOVL6/ACO2/ME1/MRPL15/PTCD3/CMBL/GBE1/LIFR/G3BP2/ALDH2/MTCH2/ADIPOR2/IDH1/ACOX1/PRDX3/BCKDHA/ITSN1/LPCAT3/PHYH/DHRS7/IMMT/AIFM1/HADH/IDH3A/GHITM/RETSAT/CS/…	PCPG
HALLMARK_OXIDATIVE_PHOSPHORYLATION	-4.47763	0.016129	LDHB/SLC25A5/ACADM/ACAA2/ETFDH/MTRF1/ATP6V1H/GRPEL1/CPT1A/FDX1/SLC25A3/RHOT1/NDUFS4/PDHX/ACO2/MRPL15/PDHB/SLC25A20/TIMM17A/MRPS30/SDHD/IDH1/ATP6V1D/HCCS/ETFA/GOT2/SDHA/PRDX3/UQCRFS1/MRPL35/BCKDHA/FH/NNT/ALAS1/PHYH/ABCB7/ALDH6A1/DLST/ACADSB/IMMT/AIFM1/NDUFS2/HADHA/MDH1/OAT/IDH3A/UQCRC2/RETSAT/AFG3L2/HSPA9/CS/SUCLA2/COX15/DLD/LRPPRC/SDHC/HADHB/ACAT1/DLAT/NDUFS1	PCPG
HALLMARK_PROTEIN_SECRETION	-3.3461	0.016129	COPB2/TSPAN8/SEC22B/ADAM10/SEC31A/ATP1A1/ABCA1/ARFGEF1/GALC/TSG101/AP3B1/SH3GL2/DST/RAB14/MAPK1/SCAMP1/TOM1L1/AP2B1/STAM/TMED10/RPS6KA3/LMAN1/OCRL/TMED2/COPB1/ATP6V1H/COG2/CLCN3/YIPF6/M6PR/ARCN1/LAMP2/IGF2R/GOLGA4/CLTC/RAB9A/SGMS1/USO1/ATP7A/SNX2/ARFGEF2/ZW10/AP1G1	PCPG
HALLMARK_BILE_ACID_METABOLISM	-3.41942	0.0163934	SCP2/GCLM/NEDD4/CYP7A1/ABCG8/PEX26/ALDH1A1/CAT/LIPE/ABCA1/DHCR24/PEX1/HSD17B6/PEX7/HSD3B1/PEX13/ABCA8/NR1H4/ABCD2/HACL1/PNPLA8/NR3C2/PEX11A/ABCD3/PECR/AMACR/FADS2/OPTN/NPC1/NUDT12/ISOC1/SLC27A2/IDI1/HSD17B11/IDH1/FADS1/PEX12/SLC23A2/ACSL1/PHYH/PEX19/LONP2/PFKM/ALDH9A1/RETSAT/HSD17B4	PCPG
HALLMARK_FATTY_ACID_METABOLISM	-3.87206	0.0163934	HSP90AA1/BPHL/MDH2/DHCR24/PDHA1/HMGCS2/SERINC1/PPARA/CBR1/GRHPR/CRYZ/PRDX6/METAP1/HSD17B7/ACADL/CRAT/SUCLG1/RAP1GDS1/HSDL2/MCEE/EHHADH/ACSL4/ACADM/ACAA2/ETFDH/BCKDHB/NBN/CPT1A/FASN/HIBCH/ACO2/ME1/PDHB/ALDH3A2/AUH/ECI2/IDI1/SDHD/ADIPOR2/ACAT2/HSD17B11/IDH1/ACOX1/HCCS/SUCLG2/SDHA/MAOA/ACOT2/ACSL1/FH/HMGCS1/ELOVL5/DLST/MDH1/HADH/ALDH9A1/RETSAT/HSD17B4/ALAD/SUCLA2/DLD/SDHC/HADHB	PCPG
HALLMARK_MYC_TARGETS_V1	-2.63358	0.0163934	SMARCC1/CDK4/ORC2/G3BP1/PSMC6/NCBP1/RSL1D1/STARD7/EIF2S1/PWP1/TCP1/PSMD7/MRPL9/MCM6/CCT5/GLO1/CCT7/HNRNPU/PHB/CANX/CCT2/EIF2S2/EIF4G2/CSTF2/MRPS18B/GSPT1/SLC25A3/FAM120A/PSMD14/PRPS2/NOLC1/CLNS1A/PSMD1/ETF1/ABCE1/CCT4/GOT2/PCBP1/DDX21/PRDX3/RRM1/AIMP2/KPNB1/ACP1/PSMA6/HSPD1	PCPG
HALLMARK_PEROXISOME	-2.79234	0.0163934	SLC25A4/RDH11/PEX5/SCP2/ALDH1A1/CAT/DHCR24/SMARCC1/IDE/PEX13/PEX11B/STS/FDPS/ABCD2/CRAT/PEX11A/ABCD3/EHHADH/ACSL4/MSH2/CADM1/ISOC1/ECI2/SLC27A2/IDI1/SOD2/HSD17B11/IDH1/ACOX1/FADS1/SLC23A2/ACSL1/ABCB1/ELOVL5/LONP2/ALDH9A1/RETSAT/HSD17B4	PCPG
HALLMARK_MYC_TARGETS_V2	-1.91056	0.0166667	UNG/WDR43/PHB/RCL1/UTP20/PRMT3/NOLC1/TMEM97/AIMP2/HSPD1/SORD/TFB2M	PCPG
HALLMARK_UV_RESPONSE_DN	-1.90647	0.0166667	NRP1/SLC22A18/SERPINE1/SNAI2/ID1/ZMIZ1/MET/NOTCH2/DYRK1A/TGFBR3/LDLR/ADD3/NFKB1/NR3C1/CAP2/PDLIM5/DDAH1/CDC42BPA/AMPH/ARHGEF9/NR1D2/MAP1B/SLC7A1/AKT3/MRPS31/PRKCE/PHF3/SYNE1/GCNT1/WDR37/BMPR1A/IRS1/ATRX/IGF1R/PRKAR2B/BCKDHB/CDKN1B/SCAF8/AGGF1/ATRN/MAPK14/NEK7	PCPG
HALLMARK_HEME_METABOLISM	-2.25805	0.0169492	SPTB/HEBP1/NR3C1/MOCOS/CTNS/ADD1/GCLM/GDE1/CAT/ALDH1L1/TRIM58/USP15/DCAF11/TFRC/GMPS/GAPVD1/RAP1GAP/SLC30A1/FN3K/FBXO34/CAST/PC/SLC11A2/TMEM9B/ACSL6/SYNJ1/CDC27/RCL1/ARHGEF12/BTRC/GCLC/OPTN/ARL2BP/CLCN3/RNF123/ENDOD1/KAT2B/NFE2L1/MINPP1/LAMP2/NNT/FBXO9/DCAF10/ALDH6A1/NEK7/FECH/NCOA4/ALAD	PCPG
HALLMARK_ESTROGEN_RESPONSE_EARLY	-1.91018	0.0172414	DEPTOR/AFF1/FDFT1/GREB1/ANXA9/SCARB1/TPD52L1/FKBP5/SLC19A2/NRIP1/ABLIM1/NPY1R/IL17RB/SLC39A6/OPN3/FARP1/RHOBTB3/GAB2/TOB1/AKAP1/DHCR7/PEX11A/ADCY9/SH3BP5/FLNB/IL6ST/IGF1R/THSD4/FASN/SLC1A4/SLC27A2/AMFR/ENDOD1/ABHD2/CHPT1/ASB13/ELOVL5/SLC26A2	PCPG
HALLMARK_INTERFERON_ALPHA_RESPONSE	-1.88082	0.0172414	TAP1/TRIM14/IL7/TDRD7/BATF2/UBE2L6/RSAD2/TRIM21/MX1/CMPK2/IRF2/LAP3/DDX60/IFIT3/TRIM25/ADAR/RNF31/USP18/EIF2AK2/IFIT2/NCOA7/IFIH1/PNPT1/HERC6	PCPG
HALLMARK_CHOLESTEROL_HOMEOSTASIS	-2.5097	0.0175439	SREBF2/FDPS/HSD17B7/TM7SF2/DHCR7/GNAI1/FADS2/ACSS2/SCD/FASN/TMEM97/IDI1/ACAT2/ANTXR2/CYP51A1/HMGCR/HMGCS1/SC5D	PCPG
HALLMARK_XENOBIOTIC_METABOLISM	-2.52457	0.0175439	ABCD2/NMT1/HACL1/PC/PINK1/CYFIP2/SAR1B/TTPA/GSTA3/RBP4/CDO1/ENTPD5/GCLC/ETFDH/FAS/VTN/ABHD6/PTGR1/NPC1/ACO2/ALDH2/TMEM97/GART/IDH1/ACOX1/AOX1/MAOA/ALAS1/ACP1/ELOVL5/DHRS7/ADH5/ALDH9A1/RETSAT/MTHFD1/MCCC2	PCPG
HALLMARK_ANDROGEN_RESPONSE	-2.63474	0.0178571	NKX3-1/DHCR24/HERC3/FKBP5/SLC38A2/IQGAP2/DNAJB9/XRCC5/MERTK/UAP1/ACSL3/RPS6KA3/LMAN1/PIAS1/SCD/APPBP2/LIFR/GPD1L/IDI1/ABHD2/FADS1/HMGCR/HMGCS1/ELOVL5/SLC26A2/SORD/NCOA4	PCPG
HALLMARK_GLYCOLYSIS	-1.79402	0.0322581	GNPDA1/PGAM1/GFPT1/GPC4/AGL/PC/HSPA5/ME2/FBP2/SDC1/RRAGD/HS2ST1/ALG1/MERTK/GCLC/KIF2A/COG2/ME1/CTH/IDH1/NANP/UGP2/AK3/GOT2/ALDH7A1/ECD/BPNT1/RPE/GALK2/MDH1/ALDH9A1/GOT1/DLD/SDHC	PCPG
HALLMARK_PI3K_AKT_MTOR_SIGNALING	-1.60474	0.0333333	PLCB1/ACTR2/DUSP3/MAPK1/SQSTM1/RPS6KA3/ATF1/ITPR2/PLA2G12A/PTPN11/CDKN1B/CAB39L/UBE2D3/ACACA/PRKAR2A/CAB39/PRKAG1/CLTC	PCPG
HALLMARK_MITOTIC_SPINDLE	-1.83928	0.0350877	ROCK1/AURKA/SPTAN1/MID1IP1/MYH10/PDLIM5/RABGAP1/GEMIN4/SMC4/CDC42BPA/NF1/STAU1/PALLD/ARHGEF3/ARFGEF1/CEP57/RANBP9/KIF3C/KIF5B/TLK1/FARP1/DST/ARHGAP5/NUMA1/OPHN1/RASA1/RHOF/RAB3GAP1/FLNB/CDC27/ARHGEF12/CD2AP/DYNLL2/SMC3/PCGF5/INCENP/RALBP1/SPTBN1/CLIP1/PKD2/SORBS2/ITSN1/CKAP5/TUBGCP5/APC/RFC1/LRPPRC	PCPG
HALLMARK_ESTROGEN_RESPONSE_LATE	-1.56645	0.0483871	AFF1/FDFT1/ANXA9/SCARB1/TPD52L1/FKBP5/NRIP1/HMGCS2/NPY1R/IL17RB/OPN3/FARP1/PDCD4/TOB1/DHCR7/HSPA4L/FLNB/IL6ST/PRKAR2B/TSPAN13/PRLR/SLC1A4/ALDH3A2/SLC27A2/AMFR/DLG5/ABHD2/CHPT1/ELOVL5/SLC26A2/SORD	PCPG
HALLMARK_MITOTIC_SPINDLE	-3.44987	0.0126582	CLIP1/EZR/CDK1/ARF6/STK38L/RASA1/LATS1/MYO1E/RABGAP1/FGD6/PCM1/DST/NUSAP1/KIF23/SASS6/KIF11/SOS1/KIFAP3/TPX2/BRCA2/FLNB/PRC1/NEK2/KIF4A/DLG1/PDLIM5/PPP4R2/CDC27/RALBP1/LMNB1/PCGF5/RACGAP1/ABI1/CENPF/DLGAP5/AURKA/BUB1/CDC42/TTK/CENPE/CDC42BPA/EPB41/ROCK1/OPHN1/KIF1B/KIF15/NF1/MAPRE1/KIF20B/TOP2A/ALS2/SMC4/SMC3/APC/SMC1A/WASL/DYNC1H1/INCENP/RFC1/FGD4/ANLN/SPTBN1/ECT2/CD2AP/TLK1/KIF3B/ARHGAP5/ARHGEF…	PAAD
HALLMARK_G2M_CHECKPOINT	-4.70734	0.0128205	CDK1/HMGB3/CENPA/CDC25A/KPNA2/MNAT1/NUSAP1/KIF23/SNRPD1/STAG1/CKS1B/KIF11/CASP8AP2/CDKN3/CCND1/HNRNPU/XPO1/MKI67/CKS2/UCK2/TPX2/PBK/CDC6/DR1/BRCA2/PDS5B/BARD1/ARID4A/LIG3/TMPO/PLK4/PRC1/PRIM2/NEK2/HUS1/EXO1/KIF4A/TFDP1/PURA/STIL/CDC27/LMNB1/RACGAP1/CCNA2/ATRX/CENPF/AURKA/MAPK14/BUB1/CHEK1/WRN/DBF4/SLC12A2/CUL4A/TTK/SLC38A1/CENPE/AMD1/CUL5/KIF15/SYNCRIP/KIF20B/TOP2A/SMC4/NUP98/HSPA8/SQLE/SMC1A/HMM…	PAAD
HALLMARK_MTORC1_SIGNALING	-4.68147	0.0128205	NAMPT/INSIG1/SQSTM1/DHCR24/RRM2/PRDX1/ADD3/PITPNB/PSMB5/TRIB3/CDC25A/LDLR/GBE1/SRD5A1/SLC1A5/GOT1/SSR1/SERP1/PSMA3/PNP/UFM1/LDHA/TES/COPS5/GMPS/ACTR3/UNG/STARD4/CYB5B/AK4/TBK1/TMEM97/ATP6V1D/HSPE1/ATP2A2/PSMC6/DHFR/STIP1/DHCR7/AURKA/BUB1/HK2/SLC7A11/CACYBP/HSPA5/PGK1/PNO1/MCM4/HSP90B1/PSMD14/PSPH/SKAP2/SCD/GCLC/HPRT1/GSK3B/M6PR/GTF2H1/CCNG1/EIF2S2/ACLY/TFRC/SORD/ADIPOR2/HMGCS1/GSR/SQLE/PSMC2/UBE2…	PAAD
HALLMARK_MYC_TARGETS_V1	-4.79678	0.012987	EEF1B2/PA2G4/KPNA2/ORC2/HDGF/ERH/SNRPD1/POLE3/CBX3/HNRNPU/XPO1/APEX1/GNL3/AP3S1/CCT4/GLO1/LDHA/STARD7/COPS5/PHB/PTGES3/CLNS1A/TFDP1/CCT3/CCT2/CCNA2/DHX15/EIF4H/HSPE1/PSMC6/PABPC1/SF3B3/PGK1/VDAC3/YWHAQ/DEK/MCM4/PSMD14/HSP90AB1/SERBP1/AIMP2/HNRNPC/UBA2/VBP1/SYNCRIP/HPRT1/CYC1/USP1/SET/EIF2S2/PSMD7/ACP1/RSL1D1/SRPK1/SSB/EIF1AX/NPM1/CCT5/EIF3J/MAD2L1/CSTF2/EIF4G2/ETF1/KPNB1/RRM1/GOT2/NOLC1/SMARCC1/X…	PAAD
HALLMARK_ADIPOGENESIS	-3.51689	0.0131579	PPP1R15B/PPM1B/GBE1/SUCLG1/SLC1A5/ACOX1/MDH2/DNAJB9/HADH/ATL2/ACAA2/SOD1/RNF11/MGLL/SDHB/RETSAT/COQ9/CPT2/ACADM/CAT/RTN3/CMPK1/DHCR7/REEP5/NDUFA5/DECR1/APLP2/CS/DHRS7/PHYH/IDH3A/BCL2L13/YWHAG/CHUK/CYC1/RIOK3/HIBCH/ACLY/SOWAHC/ADIPOR2/GRPEL1/MRPL15/MAP4K3/DBT/CMBL/SCP2/ME1/ACO2/GPHN/IMMT/ELOVL6/GHITM/AIFM1/SDHC/GPD2/LPCAT3/UBQLN1/MTCH2/PRDX3/IDH1/DLD/G3BP2/DLAT	PAAD
HALLMARK_E2F_TARGETS	-4.4554	0.0131579	RRM2/RAN/ANP32E/UBE2T/CDK1/HMGB3/PA2G4/CDC25A/CDCA8/KPNA2/SSRP1/ORC2/MMS22L/GINS4/STAG1/CKS1B/CDKN3/NUP153/BRMS1L/XPO1/MKI67/CKS2/SMC6/TRIP13/MELK/UBR7/BRCA2/PDS5B/BARD1/TMPO/PLK4/GINS1/RFC3/DCK/PRIM2/HUS1/KIF4A/DEPDC1/UNG/BUB1B/LMNB1/RACGAP1/DIAPH3/DLGAP5/AURKA/CHEK1/DSCC1/SLBP/DEK/CENPE/MCM4/RAD51AP1/MSH2/SYNCRIP/ATAD2/E2F8/USP1/TOP2A/SMC4/TFRC/SMC3/DCTPP1/SMC1A/HMMR/MAD2L1/RFC1/CTCF/POLD3/PMS2…	PAAD
HALLMARK_GLYCOLYSIS	-3.49042	0.0131579	ADORA2B/TGFA/CDK1/CENPA/B3GNT3/AK3/UGP2/TXN/GOT1/MDH2/SOD1/HS2ST1/PAXIP1/CASP6/BPNT1/KIF20A/LDHA/ECD/EXT2/HDLBP/DEPDC1/ARPP19/FKBP4/AK4/ALDH7A1/ALG1/KDELR3/AURKA/AGL/HK2/HSPA5/DSC2/ALDH9A1/PGK1/EXT1/MET/GCLC/MDH1/FUT8/GNPDA1/GLCE/PPP2CB/HMMR/IL13RA1/SLC35A3/EGFR/COPB2/KIF2A/GOT2/ME1/CTH/SLC25A13/PKP2/NANP/SDHC/IDH1/PMM2/PGM2/GFPT1/DLD/GALK2/RPE	PAAD
HALLMARK_OXIDATIVE_PHOSPHORYLATION	-4.128	0.0131579	ATP6V0B/SLC25A20/RHOT1/MTRR/CASP7/ATP6V1H/MTX2/UQCRB/NDUFA4/SUCLG1/COX7A2L/MDH2/VDAC2/ABCB7/ACAA2/NDUFS2/COX15/LDHA/SDHB/TIMM17A/RETSAT/SDHA/GLUD1/PDP1/ACADM/UQCRFS1/MFN2/NDUFB5/NDUFB3/ATP6V1D/HADHA/FH/NDUFA5/ETFDH/ATP1B1/DECR1/VDAC3/ALAS1/MRPS22/OGDH/CS/PHYH/MDH1/ETFA/MRPS30/IDH3A/CYC1/FDX1/ALDH6A1/MRPL35/GRPEL1/HCCS/MRPL15/OAT/GOT2/DLST/ACO2/SUCLA2/IMMT/HADHB/VDAC1/OPA1/CPT1A/AIFM1/SDHC/NNT/PRD…	PAAD
HALLMARK_ANDROGEN_RESPONSE	-3.62911	0.0136986	INSIG1/DHCR24/TMEM50A/TMPRSS2/ABCC4/PA2G4/NDRG1/UAP1/ITGAV/VAPA/DNAJB9/SMS/CCND1/INPP4B/PGM3/PDLIM5/CENPN/SCD/SPCS3/HERC3/SEC24D/LMAN1/SORD/IQGAP2/NCOA4/HMGCS1/GSR/GPD1L/MAP7/XRCC5/RPS6KA3/STK39/TPD52/HMGCR/ABHD2/CDK6/CDC14B/ACSL3	PAAD
HALLMARK_DNA_REPAIR	-2.07629	0.0136986	NUDT9/CLP1/POM121/TAF12/ZWINT/AK3/SSRP1/CANT1/UMPS/POLB/SMAD5/PNP/BRF2/RFC3/RRM2B/ERCC4/RNMT/GMPR2/TSG101/DAD1/PRIM1/POLR2C/POLR2K/NT5C3A/STX3/HPRT1/GTF2H1/GTF2H3/RALA/POLA1/ERCC8/SDCBP/POLD3/DCTN4/TMED2/ARL6IP1/DDB1/NUDT21	PAAD
HALLMARK_PEROXISOME	-3.05549	0.0136986	ABCC5/ABCB9/ESR2/DHCR24/PRDX1/HSD17B11/ACOX1/ACSL5/GNPAT/SOD1/STS/RETSAT/CDK7/ALDH1A1/CAT/ACSL4/ABCD3/FABP6/ALDH9A1/PABPC1/PEX13/MSH2/TOP2A/SLC27A2/SCP2/IDE/SMARCC1/EHHADH/VPS4B/RDH11/LONP2/IDH1/PEX2/ISOC1/HSD17B4	PAAD
HALLMARK_FATTY_ACID_METABOLISM	-3.69745	0.0138889	SUCLG1/HSD17B11/OSTC/MAOA/PCBD1/ACOX1/ACSL5/MDH2/HADH/CRYZ/SMS/ACAA2/APEX1/MGLL/LDHA/RETSAT/SDHA/AUH/ALDH1A1/CPT2/ACADM/ACSL4/FH/RAP1GDS1/CA2/ALDH9A1/ETFDH/DECR1/MDH1/HIBCH/HSPH1/UGDH/ADIPOR2/HMGCS1/HCCS/DLST/ME1/ACO2/SUCLA2/PPARA/EHHADH/HADHB/CPT1A/BCKDHB/RDH11/METAP1/SDHC/GPD2/HSDL2/IDH1/SDHD/NBN/HSP90AA1/DLD/SUCLG2/HSD17B4	PAAD
HALLMARK_HEME_METABOLISM	-2.73028	0.0138889	LRP10/TMEM9B/HDGF/GCLM/IGSF3/PICALM/BACH1/ADIPOR1/CTSE/DCAF11/GMPS/CAT/CDC27/DCAF10/NEK7/LAMP2/CDR2/SLC7A11/DCUN1D1/SLC30A1/CA2/MOCOS/LPIN2/EPB41/GCLC/EIF2AK1/RIOK3/XPO7/ALDH6A1/TFRC/XK/NCOA4/KHNYN/FBXO34/KLF3/SDCBP/GDE1/CAST/HTATIP2/ARHGEF12/TCEA1/NNT/CLCN3/TOP1	PAAD
HALLMARK_UV_RESPONSE_DN	-3.011	0.0138889	INSIG1/ADORA2B/ADD3/KALRN/VAV2/ATP2B4/LDLR/ICA1/PRKCA/SIPA1L1/SCAF8/INPP4B/MGLL/SFMBT1/NR1D2/PHF3/MIOS/DLG1/PDLIM5/ABCC1/ATRX/NEK7/MAPK14/NIPBL/GCNT1/ATRN/CDC42BPA/MET/TJP1/AGGF1/DDAH1/ATP2C1/BCKDHB/SLC7A1	PAAD
HALLMARK_XENOBIOTIC_METABOLISM	-2.62195	0.0138889	SSR3/CYP2S1/CYP2J2/SLC1A5/MAOA/ACOX1/NQO1/ADH5/CASP6/RETSAT/PTGES3/ARPP19/PDLIM5/ENTPD5/CAT/SLC35D1/DDC/PYCR1/TMEM97/CROT/ATP2A2/CA2/ALDH9A1/ETFDH/ALAS1/LPIN2/ABHD6/HNF4A/DHRS7/GCLC/HPRT1/TMBIM6/NPC1/ACP1/SAR1B/UGDH/GSR/MCCC2/AHCY/ACO2/PGRMC1/GART/IDH1/MTHFD1	PAAD
HALLMARK_COMPLEMENT	-1.74962	0.0140845	GZMK/LCP2/C1S/EHD1/SERPINE1/KLKB1/CDK5R1/SERPING1/CD40LG/GZMA/GP1BA/C2/TNFAIP3/GCA/CASP7/RNF4/ERAP2/DOCK9/IRF2/CASP5/CASP3/LYN/CALM1/USP16/PCLO/PDP1/PREP/LAMP2/BRPF3/HSPA5/CA2/HNF4A/PLA2G4A/FDX1/PPP2CB/CD46/USP8/KIF2A/VCPIP1/ME1/USP14/ADAM9/GMFB/PSEN1/GPD2	PAAD
HALLMARK_UV_RESPONSE_UP	-2.29613	0.0140845	SPR/MAOA/MARK2/E2F5/POLE3/RAB27A/CASP3/HNRNPU/LYN/BMP2/PPIF/HSPA13/DNAJA1/FKBP4/CYB5B/EIF2S3/NAT1/AGO2/TGFBRAP1/STIP1/EPCAM/GGH/CA2/CHRNA5/ALAS1/AMD1/TMBIM6/TFRC/GRPEL1/EIF5/CDC5L/CEBPG/DDX21/ATP6V1C1/CDKN2B/PPAT	PAAD
HALLMARK_PROTEIN_SECRETION	-4.20774	0.0142857	NAPG/SOD1/VAMP3/TSPAN8/IGF2R/AP3S1/ATP1A1/OCRL/ADAM10/TSG101/BET1/SCRN1/LAMP2/DNM1L/SEC31A/TOM1L1/CLTC/RAB5A/KIF1B/AP2B1/SEC24D/M6PR/LMAN1/SNAP23/RAB14/MAPK1/EGFR/RAB22A/RPS6KA3/COPB2/SEC22B/ATP7A/GALC/TPD52/STAM/ARFIP1/VPS4B/TMED2/AP1G1/TMX1/SCAMP1/ARFGEF2/CLCN3/ZW10/GOLGA4/RAB2A/USO1/AP3B1/YIPF6/TMED10/ARFGEF1/COPB1/ARCN1	PAAD
HALLMARK_BILE_ACID_METABOLISM	-2.41975	0.0147059	RBP1/GNMT/PEX19/DHCR24/NR3C2/AMACR/HSD17B11/ACSL5/GCLM/PEX7/GNPAT/SOD1/RETSAT/ALDH1A1/PNPLA8/CAT/ABCD3/CROT/ALDH9A1/SULT1B1/PEX13/PHYH/NPC1/PEX12/NUDT12/SLC27A2/SCP2/LONP2/IDH1/ISOC1/HSD17B4	PAAD
HALLMARK_ESTROGEN_RESPONSE_EARLY	-2.37571	0.0147059	SOX3/ABAT/SLC22A5/ADD3/AMFR/ESRP2/SYBU/CANT1/ELF1/CA12/AKAP1/CCND1/NRIP1/WWC1/PPIF/DYNLT3/AFF1/NAV2/FLNB/FKBP4/ABLIM1/DEPTOR/ISG20L2/TBC1D30/SNX24/DHCR7/SLC27A2/TMEM164/ABHD2/FRK/RBBP8/SLC16A1	PAAD
HALLMARK_ESTROGEN_RESPONSE_LATE	-2.5775	0.0147059	SLC22A5/ADD3/DLG5/ATP2B4/AMFR/CA12/PERP/CCND1/MAPK13/NRIP1/KIF20A/PPIF/DYNLT3/AFF1/CDC6/AGR2/FLNB/PLK4/FKBP4/STIL/IMPA2/HSPA4L/PLAC1/DHCR7/CA2/HPRT1/TSPAN13/TOP2A/SORD/UGDH/SLC27A2/ABHD2/FRK/CDH1/RBBP8/SLC16A1	PAAD
HALLMARK_UNFOLDED_PROTEIN_RESPONSE	-3.46848	0.0147059	SSR1/SERP1/DNAJB9/CKS1B/DCP1A/CNOT4/EIF4G1/SRPRB/NOP14/TTC37/PARN/KDELR3/SEC31A/HSPA5/ATF6/HSP90B1/SPCS3/EIF2AK3/DNAJC3/NPM1/DDX10/PAIP1/NOLC1/XPOT/CEBPG/MTHFD2/SLC30A5/ALDH18A1/PSAT1/CNOT6/DKC1/YWHAZ/PDIA6/EIF2S1/EIF4E/KIF5B/SDAD1/HYOU1/HSPA9	PAAD
HALLMARK_PI3K_AKT_MTOR_SIGNALING	-2.46519	0.0149254	SQSTM1/CDK1/DUSP3/TRIB3/PRKAA2/RAC1/PRKAG1/ATF1/ACTR3/PLA2G12A/TBK1/PLCB1/HSP90B1/CLTC/RALB/GSK3B/PPP2R1B/UBE2D3/ACACA/MAPK9/ACTR2/MAPK1/EGFR/RPS6KA3/CAB39/YWHAB/PTPN11/PRKAR2A/EIF4E	PAAD
HALLMARK_MYC_TARGETS_V2	-2.99418	0.0151515	CBX3/GNL3/PHB/PLK4/UNG/TMEM97/HSPE1/HK2/UTP20/MCM4/AIMP2/NIP7/SORD/DCTPP1/NPM1/TFB2M/WDR43/NOLC1/HSPD1/DDX18/PRMT3	PAAD
HALLMARK_SPERMATOGENESIS	-2.38902	0.0153846	NPY5R/PHF7/CDK1/SPATA6/CSNK2A2/CDKN3/NCAPH/NEK2/HSPA4L/MEP1B/AURKA/BUB1/DBF4/MTOR/SLC12A2/STAM2/VDAC3/TTK/CLPB/ZC3H14/GMCL1/MAP7/IDE/STRBP/AGFG1/TSN/PRKAR2A	PAAD
HALLMARK_APOPTOSIS	-1.72144	0.0285714	CASP8/SQSTM1/CASP7/ERBB3/VDAC2/BCL2L2/CASP3/CCND1/SOD1/BMP2/CASP6/IGF2R/DNAJA1/RETSAT/DFFA/DNM1L/PAK1/ROCK1/TOP2A/DNAJC3/GSR/APP/ETF1/CTH/XIAP/PSEN1/SC5D/PTK2	PAAD
HALLMARK_TGF_BETA_SIGNALING	-1.81092	0.0298507	TRIM33/TGFBR1/SMURF1/RHOA/BMPR2/BMP2/HIPK2/SMAD1/TJP1/APC/UBE2D3/SPTBN1/PPM1A/XIAP/CDH1	PAAD
HALLMARK_CHOLESTEROL_HOMEOSTASIS	-2.10716	0.030303	GLDC/TP53INP1/ANTXR2/JAG1/TRIB3/LDLR/CPEB2/STARD4/TMEM97/DHCR7/SCD/MAL2/HMGCS1/SQLE/HMGCR/CYP51A1/SC5D	PAAD
HALLMARK_MYOGENESIS	2.07876	0.037037	MYH3/DMPK/TCAP/GADD45B/MYBPC3/ENO3/CFD/FXYD1/HSPB2/SORBS3/CASQ1/SH2B1/TGFB1/MAPK12/ATP2A1/BIN1/MYL3/HDAC5/AKT2/EFS/PTP4A3/SPEG/COL6A2/KIFC3/CTF1/COX7A1/TPM2/PICK1/TNNT3/ACTA1/PYGM/TNNI2/TSC2/PDLIM7/DES/LSP1/HRC/SLN/MYOG	PAAD
HALLMARK_KRAS_SIGNALING_UP	-1.58588	0.0441176	BMP2/RABGAP1L/BTC/CBL/GPRC5B/PRKG2/PTCD2/HKDC1/PLEK2/EVI5/CROT/ANXA10/CA2/ITGA2/F2RL1/TSPAN13/ZNF277/MAP7/GALNT3/STRN/AMMECR1/AVL9	PAAD
HALLMARK_OXIDATIVE_PHOSPHORYLATION	-5.78454	0.0121951	PHB2/ACAA2/GLUD1/POR/SUCLA2/ECI1/LDHB/CS/FXN/ACAA1/NDUFB4/UQCRB/TIMM13/GPI/COX6C/COX7C/NDUFS7/BCKDHA/UQCRH/PMPCA/SLC25A6/COX6B1/NDUFA7/ATP6V1D/SURF1/VDAC2/IDH2/UQCRC2/ATP6V1E1/COX17/NDUFS2/TOMM22/ETFB/SLC25A20/NDUFA3/ATP6V1G1/NDUFA9/PHYH/ATP6V0E1/TIMM10/NDUFA4/ATP6V1H/CYB5A/COX7A2L/ALDH6A1/LDHA/TIMM9/ATP6V1F/MTRR/NDUFB7/TIMM17A/AIFM1/NDUFV2/NDUFA6/AFG3L2/MGST3/MRPL34/SUPV3L1/SLC25A11/MRPS12/VDAC3…	OV
HALLMARK_G2M_CHECKPOINT	-4.17023	0.0126582	CDKN1B/G3BP1/KIF23/BRCA2/SRSF2/KIF22/CUL4A/SUV39H1/DDX39A/LMNB1/HIF1A/RAD21/NUSAP1/POLQ/CDC7/PLK4/PRC1/SRSF10/UBE2C/CDK4/CDC27/RAD54L/EZH2/CDKN2C/BARD1/UBE2S/XPO1/TOP2A/PRMT5/TRA2B/CDC25A/KIF15/CDC6/CENPA/CDC45/SMC4/SQLE/EXO1/PLK1/TRAIP/PTTG1/CHEK1/ODC1/HUS1/KIF2C/KIF4A/NDC80/DR1/SNRPD1/CCNB2/PRIM2/MCM6/KATNA1/DKC1/CCNA2/BUB3/RAD23B/CUL1/FBXO5/GINS2/RACGAP1/HMGN2/NEK2/SMC2/POLA2/ORC6/RPA2/TFDP1/K…	OV
HALLMARK_GLYCOLYSIS	-3.17118	0.0126582	HAX1/PGAM1/SPAG4/SOD1/AKR1A1/HSPA5/HOMER1/PYGL/PDK3/POLR3K/GNPDA1/RRAGD/SLC25A13/KIF20A/PPIA/ELF3/GOT1/CTH/CENPA/GFPT1/NDUFV3/TALDO1/UGP2/CASP6/ME1/ALDOA/GALE/NANP/ALDH7A1/TPI1/BPNT1/CYB5A/B4GALT1/LDHA/PRPS1/NSDHL/AK3/GOT2/PGM2/RPE/TXN/COPB2/SLC35A3/ME2/IDH1/ALDH9A1/SRD5A3/HMMR/FAM162A/SDHC/AURKA/AGL/CDK1/MDH2/AK4/MDH1/PGK1/DEPDC1/DLD	OV
HALLMARK_ESTROGEN_RESPONSE_LATE	-3.02367	0.0128205	PLK4/PRSS23/SORD/CDH1/PLAC1/S100A9/SERPINA5/CCNA1/SLC16A1/FABP5/DHCR7/COX6C/KIF20A/TOP2A/HSPA4L/TOB1/GLA/MOCS2/FDFT1/HMGCS2/SLC9A3R1/CDC6/SIAH2/BLVRB/IDH2/TST/SLC2A8/ST14/ADD3/GALE/ETFB/LTF/RBBP8/OVOL2/BAG1/TSPAN13/DCXR/CD9/NMU/IMPA2/DYNLT3/RNASEH2A/GINS2/CHPT1/MYB/ASS1/BTG3/PERP/CDC20/STIL/HPRT1/PPIF/TPD52L1	OV
HALLMARK_HEME_METABOLISM	-2.51348	0.012987	DCAF10/DCAF11/RAD23A/CDC27/ENDOD1/UROS/CCDC28A/UBAC1/BPGM/SELENBP1/TCEA1/MKRN1/ADIPOR1/BLVRB/LAMP2/ARL2BP/USP15/RCL1/GMPS/FECH/CAT/TMEM9B/GDE1/MOSPD1/UROD/FBXO34/ALDH6A1/RIOK3/ASNS/ATG4A/UCP2/GLRX5/DCUN1D1/MGST3/HTATIP2/BLVRA/TFRC/YPEL5/PRDX2/GCLM/NNT/HMBS/XK/ISCA1	OV
HALLMARK_MYC_TARGETS_V1	-5.20082	0.012987	RPS10/G3BP1/AP3S1/SRSF2/PABPC4/PA2G4/RPL14/RPL18/RUVBL2/SRPK1/PHB2/ORC2/CDK4/SRSF7/UBA2/POLD2/AIMP2/EIF4E/EIF4G2/NME1/SNRPD2/UBE2L3/EXOSC7/XPO1/RFC4/COPS5/PPIA/TRA2B/DDX18/GLO1/NPM1/ERH/PSMD8/EEF1B2/CDC45/SNRPA1/PSMB3/ILF2/CCT3/DHX15/IFRD1/CSTF2/NOP16/CBX3/ODC1/RPS5/PCNA/YWHAE/TUFM/USP1/MCM4/RRM1/FAM120A/CNBP/HDDC2/CLNS1A/SNRPD1/PSMA4/YWHAQ/ABCE1/ACP1/RANBP1/RPS6/TCP1/MCM6/CCT2/XRCC6/LDHA/RPS3/NH…	OV
HALLMARK_E2F_TARGETS	-5.0911	0.0131579	RAD51C/CDKN1B/GINS4/BRCA2/SRSF2/KIF22/NAA38/SUV39H1/PA2G4/DDX39A/LMNB1/RAD21/GINS3/NUDT21/PLK4/ORC2/CDK4/POLD2/ATAD2/BUB1B/DONSON/NME1/TK1/SNRPB/EZH2/CDKN2C/BARD1/MLH1/CENPM/UBE2S/XPO1/TBRG4/TOP2A/PHF5A/UBR7/TRA2B/CDC25A/PSIP1/UNG/ASF1B/SMC4/DCLRE1B/DIAPH3/PLK1/PTTG1/CHEK1/RPA3/HUS1/E2F8/PCNA/PPP1R8/KIF2C/LYAR/USP1/MCM4/KIF4A/DSCC1/ASF1A/CCNB2/PRIM2/RANBP1/GINS1/MCM6/XRCC6/PRPS1/MSH2/POLE4/RAN/RA…	OV
HALLMARK_INTERFERON_GAMMA_RESPONSE	-2.76747	0.0131579	NFKB1/CASP7/CASP4/GBP4/MT2A/CASP1/ST8SIA4/B2M/TOR1B/CMPK2/IFIT1/ISG15/IFNAR2/HIF1A/TAP1/PSMB9/IFI44/STAT1/CASP8/CXCL11/PTPN2/IFIH1/DDX58/RTP4/PSMB10/BPGM/UPP1/CXCL10/PARP12/LAP3/PNP/TNFSF10/GCH1/UBE2L6/PSME2/VAMP8/PLSCR1/PSMB8/ISOC1/IFI27/IDO1/EIF4E3/NMI/CASP3/PSME1/MTHFD2/PNPT1/PSMA3/SRI/NAMPT/TDRD7/PSMB2	OV
HALLMARK_UV_RESPONSE_UP	-2.81687	0.0131579	IL6ST/STK25/RAB27A/PLCL1/MAOA/ATP6V1C1/PARP2/POLR2H/AQP3/CTSV/CDKN2B/TAP1/BCL2L11/PRKCD/FEN1/ACAA1/PPP1R2/PSMC3/BID/NAT1/RFC4/AP2S1/EPCAM/KCNH2/PPT1/BAK1/CYB5B/STIP1/SPR/GGH/TST/GCH1/ALDOA/TMBIM6/EIF5/RPN1/UROD/SIGMAR1/ATP6V1F/CASP3/ASNS/GLS/CCNE1/TFRC/ALAS1/AMD1/BTG3/PPAT/SLC25A4/GRPEL1/EIF2S3/DNAJA1/PPIF/POLE3	OV
HALLMARK_APOPTOSIS	-1.92057	0.0133333	TAP1/BCL2L11/SOD1/GPX1/CASP8/PMAIP1/PAK1/CCNA1/BCAP31/TOP2A/BID/SAT1/IFNB1/DNM1L/TGFBR3/CTH/PPP3R1/PPT1/IFNGR1/VDAC2/TNFSF10/CASP6/GCH1/DAP3/CASP3/ETF1/LGALS3/BTG3/EBP/DNAJA1/GSR/BCL10/SC5D	OV
HALLMARK_MTORC1_SIGNALING	-4.74494	0.0133333	HMGCR/NFYC/DDX39A/TXNRD1/CTSC/DHFR/ELOVL6/PSAT1/HSPA5/SORD/UFM1/GBE1/UBE2D3/PSMD13/CALR/DHCR7/HMGCS1/GPI/PSPH/TBK1/COPS5/CCNG1/PPIA/CDC25A/TCEA1/GLA/PSMD12/GOT1/SLC9A3R1/CTH/ATP6V1D/UNG/PNP/PSMB5/CYB5B/ACTR3/STIP1/IFRD1/SQLE/HSPA4/PLK1/CYP51A1/ME1/ADD3/ALDOA/TMEM97/INSIG1/RDH11/MCM4/PGM1/GMPS/MTHFD2L/TPI1/RPN1/PSMA4/CACYBP/CD9/DHCR24/USO1/LDHA/ASNS/EIF2S2/QDPR/MTHFD2/RRM2/RAB1A/ETF1/TFRC/ABCF2/AR…	OV
HALLMARK_ANDROGEN_RESPONSE	-2.48806	0.0135135	CDC14B/VAPA/B2M/UBE2J1/SRP19/HMGCR/PA2G4/RAB4A/SPDEF/TPD52/RPS6KA3/SORD/ITGAV/HMGCS1/SAT1/PGM3/UAP1/INSIG1/GPD1L/DHCR24/B4GALT1/XRCC6/GNAI3/TMEM50A/DNAJB9/MAP7/TNFAIP8/NGLY1/IDI1/ABCC4/CENPN/GSR/DBI/SMS	OV
HALLMARK_DNA_REPAIR	-3.62948	0.0135135	CMPK2/GPX4/POLR2H/POLA1/POLR2C/STX3/EIF1B/PRIM1/MRPL40/NUDT21/POLB/GTF2H3/GUK1/RFC5/NT5C3A/ZWINT/FEN1/NME1/BCAP31/POLR3C/DAD1/CETN2/ALYREF/RFC4/RRM2B/SAC3D1/GTF2A2/TSG101/RAD51/RBX1/SURF1/PNP/POLR2K/TAF12/COX17/POLR2J/RALA/POLR1D/RPA3/POLR2D/RAE1/PCNA/UMPS/GTF2H5/APRT/POLE4/CCNO/CLP1/TAF13/AK3/CSTF3/POLA2/RPA2/ARL6IP1/GTF2B/POLR2G/RFC3/RFC2/TMED2/GTF2H1/HPRT1/POLD3/MPC2/SF3A3	OV
HALLMARK_PEROXISOME	-3.5608	0.0135135	RXRG/GNPAT/SLC25A19/CDK7/SCGB1A1/ACOX1/SOD1/VPS4B/PEX11B/PEX2/CRABP2/PEX11A/ACAA1/ITGB1BP1/STS/TOP2A/DHRS3/SLC25A17/SERPINA6/GSTK1/ACOT8/IDH2/DIO1/PRDX5/ISOC1/RDH11/CAT/CNBP/DHCR24/MSH2/HMGCL/ECI2/FDPS/CTPS1/FIS1/HSD17B4/PEX13/IDH1/IDI1/ALDH9A1/SLC25A4/NUDT19/PRDX1/BCL10/SCP2/ABCD3	OV
HALLMARK_PROTEIN_SECRETION	-3.48302	0.0135135	ARFGEF2/AP1G1/COG2/ARF1/RAB2A/AP3S1/VAMP3/CTSC/SCAMP1/SOD1/VPS4B/TPD52/RPS6KA3/NAPA/VPS45/TOM1L1/RER1/AP2S1/CLN5/COPE/DNM1L/GLA/TMED10/ATP7A/TSG101/PPT1/SGMS1/LAMP2/BNIP3/STX12/ARCN1/YIPF6/ATP6V1H/USO1/CLTA/SNX2/RAB14/COPB2/TMED2/TMX1/SEC22B/BET1/COPB1/ZW10/RAB9A	OV
HALLMARK_SPERMATOGENESIS	-3.2419	0.0135135	ZC3H14/PARP2/CFTR/SPATA6/ART3/PGK2/STRBP/PIAS2/ELOVL3/AKAP4/EZH2/CCNA1/RFC4/HSPA4L/MLF1/CLGN/PRKAR2A/RPL39L/TALDO1/PEBP1/KIF2C/ZC2HC1C/STAM2/CCNB2/TSN/NCAPH/CST8/VDAC3/CLPB/NEK2/MAP7/GMCL1/AURKA/PSMG1/BUB1/CDKN3/CDK1/TTK/DBF4	OV
HALLMARK_UNFOLDED_PROTEIN_RESPONSE	-2.88251	0.0135135	DDIT4/IFIT1/EIF4EBP1/SLC30A5/RPS14/EXOSC2/PDIA6/PSAT1/HSPA5/EXOSC4/EIF4E/CNOT4/PREB/CALR/EIF4A3/SDAD1/BANF1/NPM1/ATP6V0D1/LSM1/POP4/NHP2/ASNS/DKC1/LSM4/MTHFD2/DNAJB9/HSPA9/CKS1B/YIF1A/SERP1/EIF2S1/SRPRB/PAIP1/SPCS1/DDX10	OV
HALLMARK_ADIPOGENESIS	-4.0752	0.0136986	SAMM50/FZD4/SLC1A5/IDH3G/GPX4/DECR1/NKIRAS1/SLC25A1/DHRS7B/ACO2/COQ5/YWHAG/ACOX1/PPP1R15B/ELOVL6/SOD1/ACAA2/POR/CYP4B1/GBE1/CS/CDKN2C/PREB/TANK/DHCR7/ACADS/CHCHD10/BCKDHA/TOB1/JAGN1/REEP5/CMBL/IFNGR1/PPM1B/TALDO1/TST/ME1/G3BP2/ALDOA/ETFB/ATL2/PTCD3/PHYH/PGM1/CAT/RIOK3/DDT/NDUFB7/AIFM1/RTN3/UCP2/QDPR/COQ3/HADH/HIBCH/DNAJB9/RNF11/MGST3/UBQLN1/COQ9/COX6A1/UQCRQ/NDUFA5/IDH1/IMMT/COX8A/ESRRA/UQCR10/UQ…	OV
HALLMARK_FATTY_ACID_METABOLISM	-4.0843	0.0136986	CYP4A22/SLC22A5/IDH3G/ADH7/DECR1/CYP4A11/ACO2/ACOX1/CPT1A/CBR3/GSTZ1/ACAA2/ADSL/SUCLA2/METAP1/ECI1/ACAA1/UROS/HSPH1/ACADS/HMGCS1/PRDX6/HSP90AA1/RAP1GDS1/ACOT8/HMGCS2/PCBD1/UBE2L6/ME1/ALDOA/MCEE/ODC1/RDH11/GCDH/DHCR24/UROD/LDHA/CBR1/HMGCL/PSME1/ECI2/HADH/HIBCH/NSDHL/HSD17B4/BLVRA/CRYZ/IDH1/IDI1/ALDH9A1/DLST/BCKDHB/HSD17B10/HADHB/GRHPR/SDHC/ACAT2/PTS/ECHS1/GPD2/SMS/MDH2/SDHA/MDH1/SUCLG2/HSDL2/CPT2/…	OV
HALLMARK_BILE_ACID_METABOLISM	-2.67568	0.0138889	PEX19/AQP9/AMACR/SOD1/PIPOX/CROT/PEX11A/HACL1/SERPINA6/GSTK1/PXMP2/IDH2/DIO1/PRDX5/NUDT12/ISOC1/PHYH/CAT/PEX1/BBOX1/DHCR24/HSD17B4/PECR/PEX13/IDH1/IDI1/ALDH9A1/GCLM/PEX7/SCP2/ABCD3/PNPLA8	OV
HALLMARK_XENOBIOTIC_METABOLISM	-2.36779	0.0138889	MT2A/MAOA/DHRS7/ASL/FBP1/SLC1A5/ADH7/GSS/DHPS/ACO2/ACOX1/AQP9/POR/CROT/GSTO1/AKR1C3/PGRMC1/HACL1/PSMB10/UPP1/ARG2/SERPINA6/SLC46A3/BLVRB/CASP6/GCH1/CYP2J2/ENTPD5/TMEM97/TMBIM6/AHCY/CAT/DCXR/CYB5A/ACP1/DDT/CBR1/DDC/SSR3/PTGES3/NQO1/ALAS1/IDH1/ALDH9A1/PTGR1/GART/HPRT1/PTS/GSR/SAR1B	OV
HALLMARK_PI3K_AKT_MTOR_SIGNALING	-2.11494	0.0142857	ACTR2/ATF1/IRAK4/ARF1/CDKN1B/PLA2G12A/MAPKAP1/RPS6KA3/CDK4/EIF4E/UBE2D3/MAPK9/CALR/PFN1/PRKAG1/CFL1/TBK1/PRKAR2A/PIN1/ACTR3/UBE2N/NCK1/ARPC3/PPP1CA/VAV3/PIK3R3/PPP2R1B/CDK1/PDK1	OV
HALLMARK_CHOLESTEROL_HOMEOSTASIS	-2.96067	0.0144928	JAG1/HSD17B7/GNAI1/TP53INP1/ETHE1/S100A11/NFIL3/HMGCR/FBXO6/PDK3/FABP5/DHCR7/HMGCS1/GLDC/FDFT1/SQLE/ACSS2/CYP51A1/STX5/TMEM97/PLSCR1/PCYT2/CD9/MAL2/FDPS/NSDHL/LGALS3/IDI1/EBP/ACAT2/SC5D	OV
HALLMARK_MYC_TARGETS_V2	-3.50123	0.0144928	PA2G4/FARSA/SLC29A2/PLK4/CDK4/AIMP2/SORD/TBRG4/DDX18/NPM1/UNG/MRTO4/IMP4/PLK1/NOP16/CBX3/TMEM97/RCL1/MCM4/WDR43/PHB/NDUFAF4/RABEPK/SUPV3L1/NIP7/GNL3/TFB2M/PRMT3/DCTPP1/HSPE1/HSPD1	OV
HALLMARK_INTERFERON_ALPHA_RESPONSE	-3.09947	0.0147059	MVB12A/GBP4/CASP1/OAS1/GMPR/B2M/CMPK2/SAMD9/ISG15/TAP1/PSMB9/IFI44/NCOA7/CASP8/CXCL11/IFIH1/RTP4/CXCL10/PARP12/LAP3/NUB1/UBE2L6/PSME2/PLSCR1/PSMB8/IFI27/NMI/PSME1/PNPT1/PSMA3/TDRD7	OV
HALLMARK_REACTIVE_OXYGEN_SPECIES_PATHWAY	-2.71303	0.0149254	FTL/GPX4/TXNRD1/SOD1/MGST1/NDUFB4/PRDX6/CDKN2D/NDUFS2/CAT/ATOX1/NDUFA6/NQO1/TXN/PRDX2/GCLM/LAMTOR5/GLRX2/PRDX1/GSR/PRDX4	OV
HALLMARK_TGF_BETA_SIGNALING	1.90112	0.025641	NCOR2/LTBP2/SMAD3/SMAD6/SKI/PMEPA1/ENG	OV
HALLMARK_ESTROGEN_RESPONSE_EARLY	-1.61557	0.025974	ABCA3/HES1/SEC14L2/IL6ST/KCNK5/TFF3/KRT15/MUC1/SLC22A5/ISG20L2/MICB/AQP3/TFAP2C/SYT12/SLC19A2/MPPED2/TFF1/ESRP2/FRK/NXT1/SYBU/PRSS23/PMAIP1/PEX11A/TIPARP/ENDOD1/SLC16A1/DHCR7/DHRS3/TOB1/ELF3/GLA/FDFT1/SLC9A3R1/CLDN7/SIAH2/BLVRB/ADD3/RBBP8/OVOL2/BAG1/B4GALT1/MSMB/TTC39A/DYNLT3/CHPT1/MYB/DEPTOR/PPIF/TPD52L1	OV
HALLMARK_ALLOGRAFT_REJECTION	-1.6453	0.0263158	FGR/MMP9/ITGB2/KRT1/TIMP1/ITGAL/SPI1/RPS9/ST8SIA4/B2M/RPS19/DEGS1/DYRK3/IFNAR2/HIF1A/TAP1/TPD52/STAT1/RPS3A/NME1/RPL9/IL12A/PSMB10/LY75/NPM1/IFNGR1/RPL39/UBE2N/EIF5A/ABCE1/NCK1/MRPL3/MTIF2/GLMN/CDKN2A/BCL10	OV
HALLMARK_WNT_BETA_CATENIN_SIGNALING	2.22766	0.0285714	NCOR2/NKD1/CSNK1E/PPARD/NOTCH4/HDAC5/NOTCH1/FZD1/AXIN1/DLL1/WNT6/CCND2	OV
HALLMARK_UV_RESPONSE_DN	1.79957	0.0357143	SYNE1/SMAD3/PDGFRB/MAP1B/COL1A1/IRS1/APBB2/FZD2/IGF1R/GRK5/COL5A2/SCN8A/COL1A2/AKT3/PTPN21/PMP22/COL3A1/SMAD7/MMP16/ABCC1/PIK3CD/CELF2/PRKCA/SNAI2/DLC1/COL11A1/ATXN1/DAB2/CDON/VAV2/CDC42BPA/ZMIZ1/SCHIP1	OV
HALLMARK_APICAL_JUNCTION	2.30376	0.0384615	NLGN2/SPEG/COL16A1/FLNC/BMP1/SORBS3/PKD1/PLCG1/EVL/TRAF1/TSPAN4/THBS3/ITGA3/IRS1/MAPK11/FSCN1/MMP2/MYH10/SRC/WNK4/AKT3/EGFR/CD276/NEGR1/FBN1/ITGA10/CLDN18/TAOK2/MYH9/CLDN15/ADAMTS5/CDH8/JAM3/CDH11/SYMPK	OV
HALLMARK_MYOGENESIS	2.7916	0.0384615	SPEG/KIFC3/SORBS3/COL6A2/AEBP1/MYH3/SORBS1/PDLIM7/DMPK/MEF2D/SGCA/COL1A1/HDAC5/NOTCH1/EFS/COL6A3/ITGA7/APP/GAA/TNNT2/SH2B1/CHRNG/SMTN/COL3A1/CACNA1H/TCAP/TSC2/SVIL/ABLIM1/PTGIS/MYH9/AGRN/COL4A2/MYH11/ADAM12/ATP2A1/FLII/MAPK12/ENO3/CTF1/LAMA2/MYBPC3/FGF2/DTNA/SPTAN1/SPARC/PPFIA4/MYL3/COL15A1/SCHIP1/KCNH1/TAGLN/ADCY9/LDB3/SPHK1/NOS1	OV
HALLMARK_P53_PATHWAY	-1.47087	0.038961	DRAM1/FOXO3/ZFP36L1/CDH13/HEXIM1/PROCR/FOS/SDC1/NUPR1/JAG2/CD82/HDAC3/CASP1/DDIT4/RAD51C/RPL36/SLC19A2/CDKN2B/IRAK1/NUDT15/RPL18/TAP1/CGRRF1/RRP8/RPS12/LDHB/TPRKB/TRIAP1/HSPA4L/UPP1/TOB1/CCNG1/SAT1/FUCA1/TM7SF3/BAK1/ST14/VAMP8/PCNA/KLK8/DCXR/RNF19B/HINT1/EI24/PERP/RCHY1/FAM162A/DNTTIP2/CDKN2A/TPD52L1	OV
HALLMARK_EPITHELIAL_MESENCHYMAL_TRANSITION	3.66741	0.0454545	LRP1/COL16A1/BMP1/COL6A2/COL7A1/MMP14/PDGFRB/LOXL1/VIM/GPC1/ELN/PMEPA1/FBLN2/COL1A1/COL5A1/COL8A2/FSTL3/BGN/LOXL2/MMP2/IGFBP4/COL6A3/PCOLCE/ITGA5/EFEMP2/COL5A3/DPYSL3/FBN2/FSTL1/COL5A2/SLIT3/COL1A2/PMP22/PTHLH/COL3A1/FLNA/FBN1/COL4A2/TIMP3/ECM1/COL12A1/ENO2/WIPF1/CALD1/ADAM12/BASP1/PRRX1/CDH11/FN1/SNAI2/VCAN/GEM/THBS2/LAMA2/COL11A1/FGF2/FBLN1/EMP3/MXRA5/VEGFC/CRLF1/COL4A1/SPARC/THBS1/DAB2/DCN/NID…	OV
HALLMARK_FATTY_ACID_METABOLISM	-3.58441	0.0144928	PCBD1/GSTZ1/HSD17B7/ACSL5/BCKDHB/MIF/FH/CRYZ/PDHA1/HAO2/GABARAPL1/ACADS/ECI1/ACAA1/UROD/HADH/ACAA2/SDHC/HADHB/ADH1C/HIBCH/APEX1/IDH1/HSD17B4/MDH2/UGDH/SDHA/HMGCL/HSDL2/BLVRA/MLYCD/MCEE/OSTC/CBR1/RDH16/UBE2L6/ACSL1/EPHX1/SUCLG2/GRHPR/CPT2/ETFDH/ALDH9A1/PSME1/ALDOA/MDH1/AUH/DECR1/ACO2/ALDH3A2/S100A10/DLD/INMT/ACADM/LDHA/PTS/SUCLG1/SDHD/PRDX6/SLC22A5/PDHB/RETSAT	MESO
HALLMARK_HEME_METABOLISM	-2.64633	0.0149254	MINPP1/UROD/SNCA/PC/MXI1/PRDX2/BLVRB/GDE1/ATP6V0A1/ACSL6/GCLM/YPEL5/P4HA2/MGST3/HAGH/BLVRA/CIR1/NEK7/GYPB/RANBP10/MARK3/GYPA/FN3K/DCUN1D1/NFE2L1/ARL2BP/ISCA1/TMEM9B/ALDH1L1/KAT2B/LRP10/BSG/ALDH6A1/CLCN3/SLC6A9/HEBP1/CAST/EIF2AK1/SELENBP1/FBXO9/NNT/DAAM1/DCAF11/NFE2/C3/PDZK1IP1	MESO
HALLMARK_MTORC1_SIGNALING	-2.27889	0.0149254	TXNRD1/PSMA3/ENO1/GLA/HSPD1/PNO1/HSPA4/PSMC2/PGK1/IDH1/AK4/QDPR/CYB5B/DHCR7/HSPA5/COPS5/RPN1/NAMPT/HSPA9/PSMD12/HSP90B1/GTF2H1/FKBP2/SLC37A4/IMMT/CCNG1/VLDLR/GOT1/USO1/ALDOA/ETF1/UBE2D3/NMT1/PPA1/ATP6V1D/LDHA/CANX/SLC9A3R1/SERP1/PGM1/SSR1	MESO
HALLMARK_ADIPOGENESIS	-3.79152	0.0151515	ALDH2/BCKDHA/MCCC1/COX6A1/TANK/RIOK3/CS/RMDN3/ACADS/CMBL/HADH/ACAA2/SDHC/CYC1/HIBCH/NDUFS3/ETFB/IDH1/FAH/NDUFAB1/QDPR/UQCR10/CD151/MDH2/ABCB8/UQCRQ/PDCD4/DRAM2/MGST3/CHUK/DHCR7/JAGN1/AIFM1/CCNG2/EPHX2/GHITM/NDUFA5/CPT2/IMMT/DBT/SCARB1/SULT1A1/SNCG/APLP2/MRAP/ALDOA/COX7B/RTN3/NABP1/DECR1/TOB1/ACO2/NMT1/DLD/DLAT/TST/PRDX3/LAMA4/ESRRA/ACADM/BCL2L13/SUCLG1/MRPL15/DHRS7/SCP2/C3/PGM1/RETSAT/COQ9/DNAJB9	MESO
HALLMARK_DNA_REPAIR	-2.20592	0.0153846	TMED2/BCAM/COX17/AAAS/CLP1/ERCC4/POLL/TAF10/NT5C/POLR2C/SNAPC5/CMPK2/POLE4/TAF9/NFX1/TK2/DAD1/NUDT9/NCBP2/SEC61A1/APRT/XPC/POLD3/GMPR2/GTF2H1/CCNO/ERCC5/AK3/GTF2B/MRPL40/CSTF3/CETN2/TSG101/NT5C3A/RPA3	MESO
HALLMARK_INTERFERON_ALPHA_RESPONSE	-4.65666	0.0153846	CMTR1/HELZ2/ISG15/IL15/HLA-C/PARP14/LAP3/SAMD9L/PSMA3/CNP/MOV10/CMPK2/TRIM14/IRF7/LAMP3/IFI44L/USP18/PSME2/TDRD7/MX1/CASP8/NCOA7/IFI27/IFI44/LY6E/UBE2L6/RSAD2/GMPR/OASL/TRAFD1/PNPT1/TRIM25/IFI35/TRIM26/NUB1/PSMB8/PSME1/CD47/IRF2/NMI/DHX58/HERC6/LGALS3BP/IFITM1/TRIM21/SAMD9/DDX60/OAS1/RTP4/IFITM3/PARP9/IFIH1/CASP1/IFITM2/IFIT2/IFIT3/TRIM5/C1S/PROCR	MESO
HALLMARK_MYC_TARGETS_V1	-2.0509	0.0153846	HSPD1/MYC/RAN/CYC1/APEX1/EEF1B2/PGK1/NDUFAB1/TUFM/AIMP2/COPS5/FAM120A/SSB/NCBP2/HDDC2/SSBP1/RAD23B/EIF4H/NHP2/PHB/ACP1/RSL1D1/MRPL23/ETF1/CLNS1A/PRDX3/LDHA/CANX/MRPS18B	MESO
HALLMARK_BILE_ACID_METABOLISM	-2.41545	0.015873	PFKM/GCLM/GC/IDH1/AMACR/HSD17B4/PEX13/MLYCD/GNPAT/AQP9/ACSL1/EPHX2/GSTK1/HSD3B7/PEX11G/CYP8B1/ALDH9A1/PEX19/LONP2/NUDT12/HSD3B1/PRDX5/PEX12/SLC22A18/HSD17B6/ALDH8A1/SCP2/RETSAT	MESO
HALLMARK_P53_PATHWAY	-1.91271	0.015873	ABHD4/BLCAP/VAMP8/CTSD/CCND2/MXD4/SEC61A1/XPC/EPHX1/TRAFD1/CLCA2/PTPRE/ERCC5/HINT1/CCNG1/NDRG1/TOB1/S100A10/CDKN2B/ABAT/CDKN2A/TPD52L1/TM4SF1/CASP1/RCHY1/PROCR/RETSAT	MESO
HALLMARK_ESTROGEN_RESPONSE_LATE	-1.72983	0.016129	IL6ST/ID2/S100A9/GLA/DNAJC1/BLVRB/ETFB/ASS1/PLXNB1/SLC24A3/SEMA3B/PDCD4/UGDH/DHCR7/GPER1/TJP3/KLK10/PAPSS2/GALE/AMFR/PPIF/SCARB1/ANXA9/TFAP2C/TOB1/ALDH3A2/KRT19/TST/SCNN1A/AFF1/BAG1/TPD52L1/CYP4F11/KLK11/KCNK5/SLC9A3R1/ALDH3B1/SLC22A5/SLC16A1	MESO
HALLMARK_INTERFERON_GAMMA_RESPONSE	-4.09615	0.016129	EIF2AK2/CMTR1/TNFAIP2/PSMB10/HELZ2/ISG15/IL15/RIPK1/PARP14/LAP3/HLA-G/SAMD9L/ZNFX1/PSMA3/NOD1/OAS2/SRI/MT2A/CMPK2/MYD88/TAPBP/TRIM14/IRF7/IFI44L/RNF213/LYSMD2/USP18/PSME2/TDRD7/MX1/APOL6/VAMP8/CASP8/ST3GAL5/IFI27/IL18BP/NAMPT/IFI44/OAS3/LY6E/UBE2L6/RSAD2/OASL/TRAFD1/CCL2/CASP3/SECTM1/PNPT1/TRIM25/IFI35/TRIM26/DDX58/PSMB8/PSME1/IRF2/NMI/DHX58/SERPING1/HERC6/MVP/LGALS3BP/CCL7/SOD2/TRIM21/DDX60/RTP4…	MESO
HALLMARK_PEROXISOME	-2.3515	0.016129	HSD11B2/ACSL5/CNBP/ESR2/PEX11A/HAO2/ITGB1BP1/PEX5/ACAA1/IDH1/HSD17B4/PEX13/HMGCL/MLYCD/GNPAT/ACSL1/EPHX2/GSTK1/SEMA3C/HSD3B7/ALDH9A1/STS/SLC25A19/LONP2/SLC25A17/SLC25A4/MVP/SOD2/CDK7/FIS1/PRDX5/SCP2/PEX2/RETSAT	MESO
HALLMARK_UNFOLDED_PROTEIN_RESPONSE	-3.11602	0.016129	HSPA5/CNOT4/CNOT6/EXOSC9/PDIA6/IMP3/HSPA9/DNAJC3/NHP2/CCL2/HSP90B1/NFYB/PAIP1/NABP1/CHAC1/SPCS3/HERPUD1/IFIT1/SERP1/ERN1/DNAJB9/SSR1	MESO
HALLMARK_XENOBIOTIC_METABOLISM	-2.8329	0.016129	F11/ALDH2/GSR/PSMB10/GSTM4/PTGES/SAR1B/ACOX2/GABARAPL1/SLC46A3/ENTPD5/ID2/PC/ABHD6/BLVRB/ADH1C/SSR3/MT2A/IDH1/PTGR1/FAH/HRG/UGDH/NFS1/ACSM1/REG1A/CYP17A1/TMEM176B/AQP9/CBR1/PAPSS2/TTPA/EPHX1/ABCC2/IL1R1/PROS1/ACP1/ETFDH/ALDH9A1/RBP4/SLC35B1/DHRS1/NQO1/TNFRSF1A/ACO2/NMT1/TMBIM6/GCNT2/TAT/VTN/PTS/CASP6/MCCC2/DHRS7/RETSAT/ADH5/CYB5A/CFB	MESO
HALLMARK_ESTROGEN_RESPONSE_EARLY	-1.82196	0.0163934	RAB17/MAST4/AMFR/SYBU/PPIF/SCARB1/ANXA9/TFAP2C/TOB1/KRT19/ABAT/SCNN1A/AFF1/BAG1/TPD52L1/KCNK5/SLC7A2/SLC9A3R1/ESRP2/ALDH3B1/SNX24/MREG/SLC22A5/SLC16A1/WWC1/CALB2	MESO
HALLMARK_OXIDATIVE_PHOSPHORYLATION	-5.06266	0.0163934	BCKDHA/NDUFA7/FH/COX6A1/COX11/ATP6V0E1/MRPS15/PDHA1/CS/COX17/TIMM17A/NDUFB2/ECI1/ACAA1/COX5B/ACADSB/ACAA2/SDHC/NDUFA1/AFG3L2/HADHB/CYC1/NDUFS3/ETFB/NDUFS7/IDH1/NDUFC2/UQCRFS1/NDUFAB1/FDX1/COX4I1/OGDH/UQCR10/MDH2/UQCRQ/UQCRB/NDUFV1/MGST3/SDHA/NDUFS2/NDUFA4/TIMM9/AIFM1/ATP1B1/MTX2/HSPA9/OAT/NDUFS8/VDAC2/MRPS30/NDUFA5/NDUFB6/NDUFA2/MRPL35/ISCA1/TIMM8B/CYCS/ETFDH/ALDH6A1/IMMT/COX15/NDUFB3/NDUFS1/SLC2…	MESO
HALLMARK_GLYCOLYSIS	-1.94618	0.0166667	ENO1/PC/MXI1/LHPP/SDHC/ANG/GAL3ST1/PGK1/IDH1/AK4/CHPF/MDH2/P4HA2/GMPPB/PGAM1/COPB2/HSPA5/MPI/NOL3/AGRN/GALE/NANP/B4GALT4/ALDH9A1/SLC37A4/BPNT1/EGFR/AK3/VLDLR/GFPT1/GOT1/ALDOA/MDH1/SRD5A3/DLD/PMM2/COG2/LDHA/ALG1/GALK2/CASP6/PYGL/MET/PGM2/CHST4/CYB5A/UGP2	MESO
HALLMARK_PROTEIN_SECRETION	-3.02288	0.0169492	DNM1L/GNAS/TPD52/LMAN1/TMED2/AP2M1/RER1/ARFIP1/GLA/YIPF6/GOLGA4/GBF1/SEC31A/RAB2A/SNX2/COPB2/CLN5/KRT18/TOM1L1/EGFR/AP1G1/CLCN3/ATP1A1/RAB9A/USO1/SEC22B/SGMS1/COG2/ATP7A/STAM/BET1/TSG101/TMED10/ATP6V1H	MESO
HALLMARK_HEDGEHOG_SIGNALING	2.59665	0.0212766	ACHE/HEY1/HEY2/GLI1/CRMP1/MYH9/THY1/CDK6/CDK5R1/ETS2/PLG/RTN1/NRP1/NRP2/TLE3/SLIT1/L1CAM/NKX6-1	MESO
HALLMARK_E2F_TARGETS	3.84455	0.0217391	CIT/STMN1/HMGB2/ANP32E/AURKB/NASP/DNMT1/BARD1/MYBL2/DONSON/UBE2S/KIF18B/PLK1/KIF2C/ILF3/LIG1/CDK1/CTPS1/TCF19/RACGAP1/CDCA3/RFC3/CCNB2/TRIP13/MTHFD2/MCM2/GINS4/CDC20/KIF4A/DEPDC1/CDC25A/BUB1B/ORC6/SMC6/MKI67/CENPE/PLK4/CDCA8/PSMC3IP/ESPL1/EZH2/BIRC5/POLE/TK1/SPAG5/NCAPD2/ASF1B/WEE1/DLGAP5/LBR/SPC25/KPNA2/RAD51AP1/SPC24/PTTG1/HMGA1/HELLS/ATAD2/TMPO/TOP2A/TACC3/MAD2L1/TP53/BRCA1/MCM5/POLD1/NAP1L1/D…	MESO
HALLMARK_MITOTIC_SPINDLE	3.77778	0.0222222	PIF1/PLEKHG2/MYO9B/ARAP3/VCL/TIAM1/PALLD/KIF3C/LLGL1/AKAP13/DST/PRC1/CENPF/CENPJ/RASAL2/FBXO5/TBCD/KIF23/MYH10/CLIP2/ALS2/CCDC88A/KIF15/NCK2/FLNA/TPX2/PLK1/ALMS1/KIF2C/CDK1/BUB1/ARHGAP10/KIF11/MYH9/NOTCH2/STK38L/RACGAP1/CNTROB/EPB41L2/CCNB2/KIF4A/ANLN/CENPE/FSCN1/RASA2/TTK/MYO1E/NEK2/CNTRL/ESPL1/CEP131/BIRC5/PREX1/DLGAP5/ARHGEF2/SHROOM1/TUBA4A/ACTN4/CYTH2/KNTC1/TOP2A/NDC80	MESO
HALLMARK_G2M_CHECKPOINT	4.35994	0.0227273	STMN1/PRC1/CENPF/RASAL2/FBXO5/AURKB/NASP/KIF23/BARD1/MYBL2/FOXN3/TROAP/SMAD3/KIF15/RBL1/UBE2C/UBE2S/TPX2/MAPK14/PLK1/ODF2/KIF2C/SLC12A2/ILF3/CDK1/BUB1/KIF11/NOTCH2/CCNF/RACGAP1/EXO1/SMARCC1/CENPA/CCNB2/TGFB1/SLC38A1/MCM2/CDC20/KIF4A/POLQ/CDC25A/ORC6/RAD54L/MKI67/CHAF1A/CENPE/TTK/PLK4/CDC45/NEK2/ESPL1/EZH2/BIRC5/POLE/E2F1/LBR/SQLE/KPNA2/PTTG1/HMGA1/CCNA2/SLC7A5/TMPO/TOP2A/TACC3/NDC80	MESO
HALLMARK_EPITHELIAL_MESENCHYMAL_TRANSITION	4.50725	0.0232558	TNC/FBN2/COL4A2/PDGFRB/WIPF1/COL8A2/LOXL1/COL4A1/VCAN/EDIL3/ITGA2/DST/GEM/INHBA/BGN/MATN3/SGCG/NTM/COL7A1/COL5A2/MYLK/FOXC2/LOXL2/MMP2/FBN1/MFAP5/IL32/ELN/FLNA/COL16A1/VIM/ITGAV/COL6A3/FN1/MYL9/NOTCH2/COL1A2/COL11A1/THY1/COL5A1/FZD8/COMP/COL12A1/TPM4/SNAI2/PTHLH/GPX7/TGFB1/IGFBP3/SLIT2/SGCD/MSX1/THBS1/DPYSL3/P3H1/THBS2/DKK1/COL6A2/ADAM12/NID2/FSTL1/PRRX1/PMEPA1/ACTA2/ECM1/GADD45A/POSTN/LGALS1/COL…	MESO
HALLMARK_SPERMATOGENESIS	2.07087	0.0232558	MAST2/JAM3/CNIH2/CAMK4/NCAPH/KIF2C/SLC12A2/CDK1/BUB1/ACE/THEG/CCNB2/SCG3/TTK/NEK2/EZH2/CCNA1/CHFR/LPIN1/TKTL1/TLE4/CHRM4/SCG5/SNAP91/DMRT1/PGS1	MESO
HALLMARK_APICAL_SURFACE	1.93672	0.0238095	CX3CL1/AFAP1L2/DCBLD2/SCUBE1/ATP8B1/EPHB4/THY1	MESO
HALLMARK_MYOGENESIS	2.29909	0.0243902	SMTN/ACHE/PDLIM7/COL4A2/SVIL/MYL4/HDAC5/SGCG/DMPK/MYLK/IGFBP7/CASQ1/COL6A3/ITGA7/PPFIA4/NOTCH1/MYH9/EFS/CDH13/MYH3/TNNT1/TGFB1/IGFBP3/CAMK2B/NAV2/MYH4/RIT1/SGCD/PKIA/COL6A2/ADAM12/MEF2D/MYL6B/KCNH1/HBEGF/COL3A1/SPHK1/CACNA1H/MYH11/COL1A1/LPIN1/NCAM1/HRC/SCD/TNNC1	MESO
HALLMARK_KRAS_SIGNALING_DN	1.63264	0.025	GPR3/TCF7L1/GDNF/TEX15/KLHDC8A/SHOX2/TFF2/SLC30A3/LFNG/BARD1/CHST2/PDCD1/TENM2/PROP1/COL2A1/SLC38A3/IL12B/PTGFR/ABCG4/SKIL/IRS4/TFCP2L1/TGFB2/CCNA1/PNMT/NR6A1/NRIP2/FGFR3/KCND1/DTNB/ARPP21/TFAP2B/CALCB/KCNMB1/KCNQ2/ITIH3/STAG3	MESO
HALLMARK_UV_RESPONSE_DN	3.24564	0.025	SMAD7/FZD2/LTBP1/IRS1/PDGFRB/KALRN/ZMIZ1/MMP16/SYNJ2/PIAS3/CACNA1A/COL5A2/SMAD3/MAPK14/SDC2/PTPRM/DLC1/ADD3/NOTCH2/COL1A2/COL11A1/PRKCE/KCNMA1/PLCB4/INPP4B/DDAH1/SNAI2/LDLR/RUNX1/AMPH/ADORA2B/HAS2/PTGFR/RASA2	MESO
HALLMARK_WNT_BETA_CATENIN_SIGNALING	2.5391	0.025	HDAC5/HEY1/WNT5B/HEY2/NOTCH4/NOTCH1/FZD8/LEF1/CSNK1E/NCOR2/DKK1/HDAC2/DVL2/TP53/RBPJ/PPARD	MESO
HALLMARK_TGF_BETA_SIGNALING	2.15398	0.025641	SMAD7/IFNGR2/LEFTY2/SMAD6/LTBP2/SMAD3/SKI/SMURF2/NCOR2/TGFB1/SKIL/THBS1/PMEPA1	MESO
HALLMARK_APICAL_JUNCTION	2.67999	0.027027	CX3CL1/NLGN2/JAM3/IRS1/VCL/VCAN/CLDN18/ITGA2/AMIGO2/ITGA10/SLC30A3/CNN2/PLCG1/MYH10/ADAMTS5/CD276/MMP2/FBN1/THBS3/COL16A1/MAPK14/MAP4K2/MYH9/CDH8/MYL9/THY1/CLDN4/MDK/EPB41L2/AMH/TRAF1/SLIT2/FSCN1/INPPL1/CLDN14	MESO
HALLMARK_IL2_STAT5_SIGNALING	2.08228	0.03125	SYT11/IKZF4/LRIG1/ETV4/PLAGL1/TIAM1/SLC29A2/SH3BGRL2/ITGAV/ALCAM/ENPP1/BCL2/DRC1/SOCS1/BATF3/PHLDA1/TNFRSF4/GLIPR2/LRRC8C/TRAF1/ADAM19/MAPKAPK2/SPRED2/MYO1E/SCN9A/TWSG1/SOCS2/CTSZ/ECM1/COL6A1/AHR	MESO
HALLMARK_REACTIVE_OXYGEN_SPECIES_PATHWAY	-1.86781	0.0357143	IPCEF1/GSR/TXNRD1/PRDX2/GCLM/NDUFS2/MGST1/MSRA/SOD2/NQO1/MBP/NDUFB4/PRDX6	MESO
HALLMARK_INFLAMMATORY_RESPONSE	-1.61193	0.0454545	MYC/IL1B/SRI/NMUR1/TAPBP/IRF7/SGMS2/LAMP3/AQP9/NAMPT/LY6E/TLR2/IL1R1/CCL2/ATP2B1/PTPRE/OSMR/NMI/CCL7/IFITM1/BDKRB1/RTP4/NPFFR2/SLC7A2/CXCL6/MET/TLR3/SLC4A4/PDPN/IL18	MESO
HALLMARK_ADIPOGENESIS	-3.32799	0.0119048	REEP6/PPM1B/ADIPOR2/ARL4A/DRAM2/MCCC1/LPCAT3/GPAM/ACADM/RNF11/JAGN1/HIBCH/GBE1/CMPK1/ACLY/NKIRAS1/CPT2/SOWAHC/NDUFA5/DHCR7/PEMT/RTN3/ATP1B3/G3BP2/CHCHD10/ETFB/RIOK3/ELOVL6/UBQLN1/HADH/CS/AK2/GPHN/CHUK/BCL2L13/ATL2/TKT/YWHAG/DDT/SAMM50/IDH3A/COX8A/SLC1A5/UQCRQ/COQ9/UQCR10/PTCD3/SOD1/PREB/CMBL/COQ5/COX6A1/TALDO1/ECHS1/GRPEL1/NDUFS3/ALDOA/ME1/AIFM1/COQ3/MAP4K3/GHITM/UQCRC1/IMMT/GPD2/IDH1/PRDX3/NDUFA…	LUSC
HALLMARK_E2F_TARGETS	-5.1886	0.0119048	EZH2/DDX39A/TIMELESS/SMC1A/SPAG5/KIF22/HELLS/NCAPD2/HUS1/CENPE/TCF19/SMC6/RFC1/DCLRE1B/BRCA1/NOLC1/E2F8/SRSF1/TRA2B/CDCA3/TK1/DONSON/CCNE1/LBR/SPC24/NUP107/SMC4/CENPM/AURKB/PLK4/EXOSC8/MCM2/LMNB1/SYNCRIP/POLA2/PRKDC/ASF1B/MYC/STMN1/NOP56/KIF2C/DEK/RNASEH2A/NBN/SNRPB/AK2/UBE2S/MCM7/DIAPH3/SHMT1/BUB1B/MCM4/MMS22L/HMGA1/RPA2/CHEK2/TBRG4/PA2G4/BARD1/ANP32E/DUT/PTTG1/GSPT1/LYAR/GINS4/POLD2/SSRP1/TOP2A…	LUSC
HALLMARK_MTORC1_SIGNALING	-4.71776	0.0119048	CCNF/FDXR/CCNG1/SLC1A4/MTHFD2L/ELOVL5/HMGCS1/GSK3B/VLDLR/USO1/ADD3/MLLT11/PSMC4/CYP51A1/DDX39A/SRD5A1/HSPA5/PDAP1/UBE2D3/IDI1/ADIPOR2/ATP2A2/CD9/FADS1/HK2/GBE1/ACLY/SEC11A/PLOD2/DHCR7/RPN1/EGLN3/SLC37A4/DDIT3/MCM2/ACSL3/SERP1/P4HA1/IFRD1/PNP/PHGDH/SCD/ETF1/PITPNB/CTSC/TOMM40/CANX/ACTR2/ELOVL6/PSMD13/HMGCR/RRP9/SLC9A3R1/NUFIP1/TXNRD1/TRIB3/MCM4/ATP6V1D/EEF1E1/SHMT2/SLC2A1/TMEM97/GPI/DHFR/GMPS/PPA1…	LUSC
HALLMARK_GLYCOLYSIS	-3.68857	0.0120482	LDHC/IGFBP3/SLC25A10/CLN6/SDC1/MET/SAP30/DSC2/TGFA/TPBG/B4GALT4/RRAGD/ELF3/VLDLR/ABCB6/PC/PSMC4/PFKP/EXT1/ARTN/B4GALT2/STC2/HSPA5/GLCE/ALDH9A1/PYGL/COPB2/SRD5A3/HK2/NDUFV3/MXI1/PKP2/ECD/EXT2/MIF/ARPP19/PLOD2/KIF2A/ALG1/AKR1A1/EGLN3/SLC37A4/P4HA1/GFPT1/STMN1/GALK2/PKM/ADORA2B/PMM2/MPI/FUT8/FAM162A/HS2ST1/KIF20A/ME2/CTH/PDK3/PPIA/GCLC/AK4/ENO1/TXN/LDHA/G6PD/COG2/SOD1/PGM2/TALDO1/CENPA/NSDHL/ALDOA/H…	LUSC
HALLMARK_OXIDATIVE_PHOSPHORYLATION	-4.86036	0.0120482	MRPL34/SLC25A12/OXA1L/SURF1/ALDH6A1/NDUFS2/ECI1/ACADM/NDUFV2/SDHA/ATP6V0B/NDUFS8/NDUFA2/NDUFA5/MRPS12/NDUFB2/ACAT1/UQCRB/FXN/RHOT1/NDUFS6/PDP1/COX7C/TIMM50/ETFB/AFG3L2/PDHB/ATP6V1G1/HTRA2/NDUFA4/ATP6V1E1/CS/COX4I1/COX6B1/FDX1/ATP6V1F/COX6C/ATP6V1D/MRPS11/COX11/OPA1/ISCA1/IDH3A/NDUFB4/DLST/GPI/NDUFS4/COX8A/NDUFB1/OAT/PDHA1/SUPV3L1/NDUFA6/NDUFA1/HADHA/GLUD1/UQCRQ/LDHA/MRPS22/UQCR10/HADHB/SLC25A11/V…	LUSC
HALLMARK_XENOBIOTIC_METABOLISM	-2.12588	0.0120482	HES6/GSTM4/MAOA/KYNU/HRG/FETUB/FAH/BLVRB/ELOVL5/CYP2S1/PC/ALAS1/POR/ACO2/TMBIM6/ALDH9A1/ATP2A2/SAR1B/GSTO1/ARPP19/EPHX1/HACL1/PEMT/ALDH3A1/DCXR/BPHL/MCCC2/PYCR1/ADH7/NFS1/DDT/SHMT2/TMEM97/ARG2/SLC35B1/AKR1C3/SSR3/AKR1C2/SLC1A5/ENTPD5/GCLC/NQO1/PTGR1/GSS/ACP1/PGD/UGDH/CBR1/ADH5/PGRMC1/MTHFD1/GSR/GART/IDH1/PTS/PTGES3/AHCY/HPRT1	LUSC
HALLMARK_MYC_TARGETS_V1	-5.34141	0.0121951	NOLC1/CDK2/EIF3B/TXNL4A/RPS2/SRSF1/TRA2B/HDGF/PSMD3/EXOSC7/FBL/ODC1/HSP90AB1/NCBP2/RPL22/RPL6/RPL18/MCM2/SNRPD3/SMARCC1/SYNCRIP/SNRPB2/SRM/RPS6/NOP16/IFRD1/MYC/PSMD8/HNRNPR/NOP56/ETF1/AP3S1/PSMB2/TFDP1/DEK/CANX/PSMD1/UBE2L3/SF3B3/NCBP1/CBX3/MCM7/RRP9/MCM4/KPNB1/RFC4/PPM1G/TYMS/EEF1B2/EIF3D/PA2G4/DUT/GSPT1/CNBP/EIF4G2/CDC45/POLD2/SNRPA1/SERBP1/RUVBL2/DHX15/RPS5/PABPC1/RRM1/UBE2E1/PPIA/SNRPD1/RAD23…	LUSC
HALLMARK_G2M_CHECKPOINT	-4.34703	0.0125	CTCF/CHMP1A/SQLE/WRN/TROAP/MKI67/SAP30/INCENP/CUL1/EGF/BRCA2/CCNF/E2F2/NUP50/HNRNPU/CUL3/CENPF/RAD54L/SRSF10/NCL/EZH2/DDX39A/SMC1A/KIF22/HUS1/HIF1A/CENPE/NOLC1/TOP1/MARCKS/CCNT1/RPS6KA5/MTF2/CBX1/SRSF1/TRA2B/LIG3/SLC7A1/LBR/ODC1/SLC38A1/SMC4/KIF20B/AURKB/PLK4/KIF23/PRC1/MCM2/LMNB1/SMARCC1/SYNCRIP/POLA2/TRAIP/MYC/STMN1/RBL1/KATNA1/KIF15/KIF2C/TFDP1/KIF11/CDC7/NDC80/UBE2S/UCK2/HMGN2/KPNB1/HMGA1/RPA…	LUSC
HALLMARK_HEME_METABOLISM	-1.99808	0.0125	ABCG2/MBOAT2/DCAF11/SLC11A2/E2F2/MKRN1/BLVRB/PSMD9/ELL2/ABCB6/PC/HEBP1/ATG4A/BACH1/SLC25A38/TMEM9B/FBXO34/NNT/NEK7/USP15/SLC6A8/TOP1/XPO7/SLC30A1/ALDH6A1/NCOA4/MXI1/HDGF/ARL2BP/DCAF10/MINPP1/CPOX/KLF3/TSPAN5/UROS/RCL1/GDE1/RIOK3/HTRA2/HTATIP2/ISCA1/SLC2A1/GMPS/PRDX2/TFRC/DCUN1D1/GCLC/EIF2AK1/LAMP2/CDC27/SLC7A11/ADIPOR1/FECH/ASNS/MOSPD1/GCLM/GLRX5/HMBS/TCEA1	LUSC
HALLMARK_HYPOXIA	-1.73564	0.0125	ANGPTL4/SDC4/LALBA/GPC4/LDHC/IGFBP3/CP/KLHL24/SAP30/TPBG/SLC25A1/RRAGD/KDM3A/GRHPR/ACKR3/ILVBL/ANXA2/NDRG1/VLDLR/PFKP/EXT1/CA12/HK1/STC2/HSPA5/HK2/MXI1/GBE1/SIAH2/MIF/SLC37A4/DDIT3/P4HA1/ALDOC/ADM/ATP7A/ADORA2B/SLC2A1/FAM162A/GPI/PDK1/PDK3/AK4/TPD52/ENO1/GAPDH/LDHA/PGM2/ALDOA/TPI1/UGP2/PGK1	LUSC
HALLMARK_MITOTIC_SPINDLE	-1.86871	0.0125	MID1/TUBA4A/RAB3GAP1/KPTN/INCENP/STK38L/RANBP9/BRCA2/ARHGAP5/CENPF/TUBGCP5/CKAP5/SMC1A/KIF22/ARF6/CENPE/RFC1/MARCKS/NCK1/NET1/SAC3D1/ABI1/ARFGEF1/DLG1/SMC4/KIF20B/STAU1/KIF23/PRC1/LMNB1/GEMIN4/WASL/KATNA1/KIF15/KIF2C/KIF11/PPP4R2/SASS6/NDC80/CDC42/FBXO5/TOP2A/KIF4A/WASF1/UXT/TPX2/ANLN/NUSAP1/TUBD1/CDC27/CEP57/TLK1/TTK/ECT2/RACGAP1/PLK1/CCNB2/MAPRE1/CDK1/NEK2/BIRC5/BUB1/DLGAP5/AURKA/YWHAE/LRPPRC	LUSC
HALLMARK_SPERMATOGENESIS	-2.37302	0.0125	ZC3H14/EZH2/STAM2/TOPBP1/AGFG1/ARL4A/RPL39L/HSPA4L/MLF1/CSNK2A2/CLGN/PARP2/DMRT1/KIF2C/IDE/PRKAR2A/STRBP/RFC4/MAP7/NCAPH/GSTM3/TALDO1/TTK/COIL/CLPB/CCNB2/PSMG1/GMCL1/CDK1/NEK2/BUB1/VDAC3/AURKA/DBF4/CDKN3/TSN	LUSC
HALLMARK_ANDROGEN_RESPONSE	-2.53412	0.0126582	B2M/AZGP1/CAMKK2/FKBP5/SPDEF/TSC22D1/MAF/ADAMTS1/ITGAV/DNAJB9/SRP19/LMAN1/VAPA/HOMER2/ELOVL5/HMGCS1/ELL2/NDRG1/KRT8/IDI1/PGM3/KRT19/FADS1/NCOA4/UAP1/APPBP2/CDK6/ACSL3/DBI/SCD/HMGCR/MAP7/SLC38A2/PA2G4/RAB4A/SMS/TPD52/STK39/XRCC5/XRCC6/GNAI3/GSR/CENPN/SORD	LUSC
HALLMARK_DNA_REPAIR	-3.75734	0.0126582	POLR2I/EIF1B/NME4/GTF2B/ERCC3/SURF1/RBX1/CANT1/SAC3D1/DCTN4/NELFE/TAF9/NCBP2/NT5C3A/TAF6/DDB1/TAF12/TAF13/ALYREF/GMPR2/TSG101/FEN1/POLA2/PNP/UMPS/POLB/POLR1C/SUPT4H1/POLR1D/POLR2H/DGUOK/APRT/CETN2/POLR2J/MPC2/POLA1/SNAPC5/RFC4/TYMS/RPA2/DUT/ZWINT/CSTF3/BRF2/ERCC4/SSRP1/NELFCD/POLR3C/RFC5/CLP1/IMPDH2/PCNA/POLE4/DAD1/POLD3/BCAP31/RAD51/SF3A3/GTF2H5/GTF2H1/RFC3/MRPL40/ERCC8/POLR2C/POLR2K/NME1/NUDT21…	LUSC
HALLMARK_ESTROGEN_RESPONSE_LATE	-2.11946	0.0126582	BTG3/TOB1/NRIP1/MDK/TPBG/OVOL2/KRT13/DYNLT3/SLC1A4/CDH1/NMU/BLVRB/HOMER2/IDH2/ELOVL5/GAL/ASS1/ADD3/MOCS2/AGR2/CA12/SFN/AMFR/DHRS2/KRT19/CD9/HSPA4L/TFAP2C/SIAH2/SLC27A2/MAPK13/CYP4F11/PLK4/DHCR7/MEST/DCXR/ALDH3A2/IMPA2/FDFT1/ETFB/PERP/PLAC1/NXT1/RNASEH2A/SLC9A3R1/COX6C/RBBP8/KIF20A/TOP2A/PPIF/SLC7A5/CDC6/STIL/SLC16A1/CDC20/FKBP4/UGDH/GLA/GINS2/TPD52L1/SORD/HPRT1	LUSC
HALLMARK_FATTY_ACID_METABOLISM	-3.435	0.0126582	MAOA/HMGCL/GRHPR/PCBD1/ELOVL5/HMGCS1/ALDH1A1/MCEE/ACO2/AUH/SUCLG2/IDI1/REEP6/ADIPOR2/ALDH9A1/ECI1/ACADM/HIBCH/ECI2/SDHA/ACOT8/MIF/ODC1/CPT2/CPOX/EPHX1/UROS/ALDH3A1/ALDH3A2/BPHL/HSPH1/HSDL2/PDHB/NBN/HADH/EHHADH/ADH7/BCKDHB/OSTC/DLST/CBR3/SMS/GSTZ1/PDHA1/RAP1GDS1/LDHA/HADHB/PRDX6/RDH11/NSDHL/ECHS1/ALDOA/ME1/UGDH/CBR1/APEX1/HSD17B10/ACAT2/METAP1/ADSL/SUCLA2/GPD2/IDH1/PTS/MDH1/SUCLG1/FH/DLD/HSP90AA1/…	LUSC
HALLMARK_P53_PATHWAY	-1.92887	0.0126582	GADD45A/IP6K2/CCP110/TSC22D1/SESN1/RNF19B/APAF1/ABAT/RETSAT/WWP1/TOB1/MXD1/AEN/POM121/SDC1/BLCAP/SLC19A2/TGFA/RB1/FDXR/CCNG1/CGRRF1/NDRG1/ABCC5/KLK8/TRAF4/SFN/BAK1/PVT1/CLCA2/GM2A/HSPA4L/IRAK1/RPL36/ABHD4/OSGIN1/EPHX1/RPS12/TP63/DDIT3/RPL18/DCXR/SERPINB5/TM7SF3/PERP/CCNK/TRIB3/SLC3A2/FAM162A/GPX2/HDAC3/RAD51C/PCNA/SLC7A11/LDHB/HINT1/TPRKB/TRIAP1/DNTTIP2/CDKN2B/TPD52L1/EI24/NUDT15/CDKN2A	LUSC
HALLMARK_PI3K_AKT_MTOR_SIGNALING	-2.34322	0.0126582	THEM4/RPTOR/CAB39/SQSTM1/MAP3K7/PFN1/NGF/PLA2G12A/CSNK2B/GSK3B/SFN/ECSIT/ARF1/PRKAA2/UBE2D3/RAC1/CDK2/RALB/NCK1/AP2M1/ARPC3/MAPKAP1/MAP2K6/DDIT3/MAPK1/ATF1/GNGT1/ACTR2/PRKAR2A/TRIB3/SLC2A1/PDK1/RIT1/CLTC/PPP1CA/PRKAG1/CDK4/YWHAB/UBE2N/PPP2R1B/CDK1/EIF4E/ACTR3	LUSC
HALLMARK_MYC_TARGETS_V2	-3.75922	0.0128205	NOP2/GRWD1/FARSA/LAS1L/NOLC1/MPHOSPH10/HK2/IPO4/UTP20/PES1/PLK4/RCL1/SRM/NOP16/MYC/EXOSC5/WDR74/NOP56/BYSL/CBX3/RRP9/MCM4/IMP4/TBRG4/PA2G4/TMEM97/SUPV3L1/GNL3/UNG/CDK4/RABEPK/PLK1/NDUFAF4/NPM1/MRTO4/TFB2M/SORD/AIMP2/NIP7/HSPE1/WDR43/PRMT3/DCTPP1/HSPD1/PHB/DDX18	LUSC
HALLMARK_UV_RESPONSE_UP	-2.46952	0.0128205	BTG3/SQSTM1/IGFBP2/YKT6/TUBA4A/LYN/MAOA/HNRNPU/KLHDC3/DNAJB1/ONECUT1/GAL/ALAS1/TMBIM6/BAK1/PDAP1/SLC6A8/CDK2/TYRO3/CASP3/CCNE1/BID/EPHX1/SPR/CEBPG/RPN1/CDC5L/CREG1/FEN1/HSPA13/PARP2/POLR2H/AP2S1/PPT1/ATP6V1F/RFC4/PSMC3/EPCAM/CTSV/SIGMAR1/CHRNA5/PPIF/PPP1R2/TFRC/EIF2S3/STIP1/AMD1/CYB5B/GRPEL1/ALDOA/FKBP4/DDX21/CDKN2B/ASNS/GGH/EIF5/POLE3/ATP6V1C1/PPAT	LUSC
HALLMARK_PEROXISOME	-2.61962	0.012987	RETSAT/CLN6/PEX11B/HMGCL/FIS1/IDH2/ELOVL5/ABCC5/ALDH1A1/SLC25A19/NUDT19/ISOC1/ERCC3/IDI1/ALDH9A1/BCL10/FADS1/ECI2/SLC27A2/ACOT8/PEX11A/VPS4B/SMARCC1/PEX13/SLC35B2/FDPS/IDE/ABCD3/EHHADH/CNBP/ITGB1BP1/TOP2A/CDK7/PABPC1/GNPAT/CTPS1/PEX2/SOD1/RDH11/SLC25A17/MSH2/IDH1/PRDX1	LUSC
HALLMARK_PROTEIN_SECRETION	-3.5418	0.0131579	YKT6/SCRN1/ATP1A1/SNAP23/SEC22B/VAMP3/LMAN1/ARFGEF2/NAPG/VPS45/STAM/USO1/GNAS/AP1G1/ARF1/AP2B1/ARFIP1/RER1/RAB9A/ADAM10/COPB2/RAB22A/DNM1L/ARFGEF1/AP2M1/VPS4B/AP3B1/TSG101/ATP7A/MAPK1/BET1/TOM1L1/AP3S1/CTSC/AP2S1/CLTA/ERGIC3/PPT1/ARCN1/ANP32E/RAB2A/COPB1/TMED10/M6PR/CLTC/BNIP3/TPD52/OCRL/LAMP2/COG2/SOD1/ATP6V1H/GLA/YIPF6/SCAMP1/TMED2/TMX1/ZW10	LUSC
HALLMARK_UNFOLDED_PROTEIN_RESPONSE	-3.42893	0.0131579	SLC1A4/CNOT4/HYOU1/CNOT2/STC2/HSPA5/EXOSC1/EIF4A2/CHAC1/NOLC1/RPS14/ALDH18A1/SEC11A/CEBPG/NOP14/SERP1/EIF2AK3/SDAD1/GEMIN4/EXOSC5/NOP56/EXOSC4/SLC30A5/IMP3/RRP9/LSM1/LSM4/PDIA6/SLC7A5/POP4/EXOSC2/EIF4EBP1/YIF1A/SPCS1/SSR1/PREB/BANF1/XPOT/NHP2/SRPRB/EIF4A3/PAIP1/HSPA9/NPM1/CKS1B/ASNS/PSAT1/DKC1/YWHAZ/EIF4E/MTHFD2/DDX10/EIF2S1	LUSC
HALLMARK_CHOLESTEROL_HOMEOSTASIS	-2.37528	0.0133333	SQLE/HSD17B7/STX5/PCYT2/ACTG1/PLSCR1/HMGCS1/CYP51A1/IDI1/CD9/CTNNB1/GLDC/DHCR7/S100A11/GNAI1/ALDOC/FDFT1/SCD/FDPS/HMGCR/TRIB3/TMEM97/MAL2/PDK3/EBP/NSDHL/SC5D/ACAT2	LUSC
HALLMARK_REACTIVE_OXYGEN_SPECIES_PATHWAY	-2.46944	0.0142857	LAMTOR5/TXNRD1/NDUFB4/MGST1/PRDX2/GCLC/SRXN1/NDUFA6/TXN/NQO1/G6PD/SOD1/PRDX6/PRDX4/GCLM/GSR/GLRX2/PRDX1	LUSC
HALLMARK_ESTROGEN_RESPONSE_EARLY	-1.52021	0.0243902	AKAP1/TOB1/NRIP1/LAD1/SLC19A2/TPBG/KRT15/OVOL2/ZNF185/KRT13/RHOD/TBC1D30/DYNLT3/SLC1A4/BLVRB/ELF3/ELOVL5/ADD3/CA12/KRT8/SFN/AMFR/STC2/DHRS2/KRT19/TFAP2C/CANT1/SIAH2/SLC27A2/PEX11A/SLC39A6/DHCR7/PMAIP1/FDFT1/MYC/MREG/NXT1/TSKU/SLC9A3R1/RBBP8/SLC2A1/ISG20L2/PPIF/SLC7A5/SLC16A1/FKBP4/GLA/TPD52L1	LUSC
HALLMARK_BILE_ACID_METABOLISM	-1.53645	0.025974	IDH2/ALDH1A1/PFKM/AMACR/ISOC1/IDI1/ALDH9A1/PEX1/FADS1/SLC27A2/PEX11A/HACL1/SLC27A5/PEX13/SLC35B2/ABCD3/PEX12/PNPLA8/PEX7/NUDT12/GNPAT/PEX19/SOD1/PXMP2/GCLM/IDH1	LUSC
HALLMARK_APICAL_JUNCTION	1.87056	0.04	PKD1/TRAF1/EVL/ITGA10/THBS3/COL16A1/SORBS3/TAOK2/ICAM5/NLGN3/ACTN2/TSPAN4/GNAI2/SPEG/ZYX/FLNC/INPPL1/CLDN15/BMP1/MYL9/NEXN/PBX2/STX4/PLCG1/ICAM1/MYH9/SDC3/ADRA1B/MADCAM1/MMP2/ACTN4/VWF/CADM3/SYMPK/CLDN5/RRAS/SIRPA/NEGR1/RAC2/CD34/NFASC/VAV2/TSC1/JAM3/ALOX15B/EPB41L2/RHOF/MAPK11/ARHGEF6/FBN1/COL9A1/ITGA9/TMEM8B	LUSC
HALLMARK_IL6_JAK_STAT3_SIGNALING	1.52879	0.0454545	TYK2/LTB/IL18R1/CSF1/TNFRSF1B/PIK3R5/IL3RA/IL17RA/CSF2RB/IL4R/STAT2/JUN/TNF/IL2RG/IRF9/IL1R1/IL12RB1/ACVRL1	LUSC
HALLMARK_E2F_TARGETS	-5.40989	0.0120482	KIF22/MYC/HMGB3/BRCA2/KIF18B/TCF19/UBR7/HELLS/NCAPD2/TACC3/CHEK2/MKI67/UBE2S/ING3/MMS22L/DONSON/RFC1/BRCA1/LMNB1/ESPL1/TK1/PMS2/NUP153/SMC1A/NAP1L1/CENPM/NUP107/POLA2/SRSF1/CDCA3/DCLRE1B/SHMT1/TBRG4/TIMELESS/ANP32E/POLD2/TUBB/PRKDC/MCM3/HMGB2/MYBL2/ORC2/E2F8/CENPE/DIAPH3/BARD1/SMC4/SPAG5/POLD3/PLK4/CCNE1/SPC24/SYNCRIP/RAD1/ORC6/ASF1B/PTTG1/AURKB/SMC3/DUT/MCM7/PLK1/NBN/RAD51C/RNASEH2A/AK2/NOP56/SU…	LUAD
HALLMARK_G2M_CHECKPOINT	-4.68809	0.0126582	HIF1A/TOP1/KIF22/MYC/NUP98/HMGB3/BRCA2/E2F2/SLC38A1/RBL1/KIF5B/UCK2/SLC7A1/CUL4A/LIG3/TACC3/SLC7A5/MKI67/POLQ/UBE2S/TROAP/G3BP1/MTF2/SQLE/LMNB1/ESPL1/E2F3/SMC1A/E2F1/INCENP/EGF/SRSF10/POLA2/CUL1/SRSF1/MAPK14/CUL3/SMARCC1/CENPF/RAD54L/MNAT1/MCM3/MYBL2/CENPE/BARD1/SMC4/UBE2C/PLK4/SYNCRIP/STIL/ODC1/TRAIP/CDC45/ORC6/PTTG1/AURKB/PLK1/SUV39H1/CBX1/TRA2B/KIF20B/CDC7/STMN1/RPA2/KIF23/NCL/CDC27/FBXO5/AMD1…	LUAD
HALLMARK_MTORC1_SIGNALING	-4.7807	0.0126582	EGLN3/TUBA4A/IFRD1/ELOVL6/SDF2L1/CYP51A1/TES/SKAP2/PHGDH/CCNF/DDIT3/TFRC/QDPR/ACACA/ETF1/ARPC5L/CTSC/ATP2A2/SCD/PITPNB/UFM1/SLC37A4/NAMPT/HMGCR/YKT6/SLC7A5/NMT1/M6PR/PDAP1/SQLE/FADS1/PLOD2/PSMC4/AK4/GBE1/SLC1A5/SLC2A1/RRP9/SQSTM1/ACLY/TBK1/ASNS/CCNG1/SLC7A11/ELOVL5/CALR/RDH11/ATP6V1D/PSMD13/ALDOA/PDK1/TOMM40/HSP90B1/PLK1/IDI1/PNP/POLR3G/DHCR7/SERP1/ACSL3/ACTR2/GAPDH/COPS5/DHFR/GOT1/RIT1/P4HA1/SC5…	LUAD
HALLMARK_OXIDATIVE_PHOSPHORYLATION	-5.06171	0.0126582	NDUFA2/DECR1/NDUFS8/MGST3/SLC25A6/ECI1/UQCR10/OAT/IDH2/SURF1/IDH3A/SLC25A11/NDUFV2/ETFDH/ATP6V0B/COX17/ATP6V1E1/COX4I1/NDUFB2/ATP6V1F/COX11/PMPCA/OXA1L/NNT/DLST/NDUFB8/NDUFC1/TIMM50/NDUFB1/CS/SDHA/HTRA2/COX6B1/COX8A/COX6C/ISCA1/RHOT1/GLUD1/NDUFS6/NQO2/ATP6V1D/COX7C/ATP6V1H/NDUFA1/COX10/NDUFA6/VDAC1/NDUFA9/AFG3L2/COX6A1/UQCRQ/OPA1/NDUFC2/FXN/MRPS12/GPI/LDHB/UQCRC1/COX5B/ACAT1/AIFM1/UQCRB/NDUFS2/AT…	LUAD
HALLMARK_MYC_TARGETS_V1	-5.32787	0.0128205	HNRNPA1/MYC/PABPC1/EIF3B/RPL34/RUVBL2/CDK2/SRM/AP3S1/EIF4H/EIF4G2/G3BP1/PSMC4/NAP1L1/RPS5/CUL1/SRSF1/RRP9/SMARCC1/TXNL4A/POLD2/NCBP1/SF3B3/ORC2/RPL14/FBL/RPL6/PPM1G/STARD7/SYNCRIP/SNRPA1/ODC1/TYMS/CDC45/NOP16/DUT/MCM7/VDAC1/TUFM/HNRNPR/NOP56/RPS6/TRA2B/COPS5/HSP90AB1/PSMD8/SNRPD3/IMPDH2/EIF3D/RPL22/HDGF/SRSF3/NCBP2/RPS3/CSTF2/RPLP0/RANBP1/HDDC2/HPRT1/KPNB1/MCM2/RPS10/MCM4/PSMB3/PHB2/MRPL9/PSMD3/C…	LUAD
HALLMARK_MITOTIC_SPINDLE	-2.18753	0.012987	STAU1/RANBP9/PCGF5/RFC1/CD2AP/LMNB1/ESPL1/SMC1A/INCENP/CKAP5/ABI1/WASL/CENPF/SAC3D1/CENPE/SMC4/NCK1/SMC3/CDC42/PLK1/KIF20B/UXT/ANLN/KIF23/PPP4R2/CDC27/FBXO5/TPX2/KIF15/SASS6/CEP57/PRC1/KIF11/DLGAP5/KIF2C/NDC80/KIF4A/BIRC5/BUB1/CCNB2/NUSAP1/TLK1/AURKA/TOP2A/NEK2/ECT2/RACGAP1/TTK/CDK1/YWHAE/MAPRE1/LRPPRC	LUAD
HALLMARK_ADIPOGENESIS	-3.4241	0.0131579	PLIN2/SOWAHC/DNAJC15/PGM1/CDKN2C/ESRRA/CCNG2/ELOVL6/UCK1/NKIRAS1/PEMT/RNF11/ATP1B3/QDPR/DRAM2/PPM1B/GPAM/DECR1/MGST3/LEP/PPP1R15B/CHCHD10/SAMM50/UQCR10/SLC25A10/MCCC1/MAP4K3/SCP2/IDH3A/DHRS7/NMT1/DNAJB9/RIOK3/SLC5A6/TANK/GBE1/SLC1A5/HIBCH/ATL2/ACLY/CS/HADH/COX8A/COQ9/DDT/ALDOA/PREB/DHCR7/YWHAG/AK2/COX6A1/UQCRQ/JAGN1/BCL2L13/PTCD3/RTN3/CMPK1/UQCRC1/AIFM1/UBQLN1/CPT2/TKT/PHYH/NDUFA5/G3BP2/CMBL/GPD2…	LUAD
HALLMARK_GLYCOLYSIS	-3.6856	0.0131579	CLN6/PFKP/STC2/EGLN3/ALG1/BIK/GUSB/PAXIP1/GALE/B4GALT4/HDLBP/HS6ST2/MXI1/AK3/PMM2/B4GALT1/KIF2A/HOMER1/MIF/DSC2/B4GALT2/AKR1A1/SLC25A10/SLC37A4/EFNA3/GALK2/NDUFV3/ARPP19/MPI/PLOD2/PSMC4/AK4/ABCB6/EXT2/PDK3/PYGL/GLCE/GFPT1/PKM/ALDOA/HS2ST1/ME2/PGM2/ALDH7A1/GOT1/P4HA1/NSDHL/ALDH9A1/COG2/STMN1/ENO1/SLC35A3/KIF20A/HSPA5/G6PD/PRPS1/CENPA/COPB2/CTH/GCLC/POLR3K/GOT2/AGL/TPI1/FKBP4/NANP/CASP6/HAX1/PPIA/A…	LUAD
HALLMARK_HEME_METABOLISM	-1.88342	0.0136986	TMEM9B/ARL2BP/BNIP3L/BACH1/DCAF11/BLVRB/XK/GDE1/BLVRA/XPO7/CIR1/PICALM/MOCOS/UROD/TFRC/MXI1/CPOX/CLCN3/ALDH6A1/RCL1/SLC25A38/BPGM/TOP1/KLF1/MGST3/E2F2/SLC30A1/PSMD9/DCAF10/RIOK3/UROS/LAMP2/PRDX2/ABCB6/NNT/SLC2A1/NCOA4/EIF2AK1/HTRA2/ASNS/ISCA1/SLC7A11/MOSPD1/ADIPOR1/HDGF/CDC27/GLRX5/GCLC/GMPS/TCEA1/HMBS/FECH/DCUN1D1/GCLM/MINPP1/HTATIP2	LUAD
HALLMARK_DNA_REPAIR	-3.84177	0.0140845	DCTN4/RALA/SEC61A1/ADRM1/SMAD5/ITPA/BCAP31/RBX1/AK3/EIF1B/STX3/NUDT9/TARBP2/NME4/TAF6/SURF1/NT5C3A/NELFCD/ERCC3/COX17/APRT/POLR2C/POLA2/ALYREF/POLR1D/SAC3D1/GMPR2/SUPT4H1/DGUOK/POLR2J/POLR2H/POLD3/POLB/TYMS/DUT/MRPL40/PNP/CSTF3/NELFE/ERCC8/POLE4/FEN1/IMPDH2/RPA2/POLA1/NCBP2/BRF2/SSRP1/TAF9/MPC2/ARL6IP1/HPRT1/GTF2H5/RAD51/RAE1/RFC5/POLR2G/GTF2H1/RPA3/POLR1C/RFC2/DAD1/RFC4/TAF12/ZWINT/CLP1/POLR2K/N…	LUAD
HALLMARK_PI3K_AKT_MTOR_SIGNALING	-2.53405	0.0140845	SFN/MAPK9/CFL1/MAPK8/PTPN11/AP2M1/RAC1/PFN1/DDIT3/ACACA/CSNK2B/ARF1/MAPKAP1/CLTC/MAP2K6/GNGT1/CDK2/PRKAR2A/E2F1/YWHAB/SLC2A1/SQSTM1/PPP1CA/TBK1/CALR/MAP3K7/PDK1/NCK1/HSP90B1/ACTR2/RIT1/PLA2G12A/UBE2D3/ARPC3/ATF1/PPP2R1B/TRIB3/ACTR3/CDK1/CDK4/UBE2N/PRKAG1/EIF4E	LUAD
HALLMARK_UNFOLDED_PROTEIN_RESPONSE	-3.67342	0.0140845	CNOT6/EIF4A2/STC2/EXOSC10/EXOSC9/CHAC1/CEBPG/GEMIN4/CNOT2/ATF6/RPS14/EIF4G1/NFYA/KIF5B/GOSR2/SLC7A5/DNAJB9/SPCS3/YIF1A/HYOU1/EXOSC4/RRP9/EIF4EBP1/ASNS/LSM4/EXOSC1/CALR/PREB/BANF1/HSP90B1/IMP3/POP4/SERP1/NOP56/YWHAZ/LSM1/EXOSC5/HSPA5/SLC30A5/ALDH18A1/PSAT1/SEC11A/EXOSC2/NHP2/XPOT/NOLC1/SPCS1/SDAD1/SSR1/NOP14/EIF4A3/DKC1/MTHFD2/PDIA6/SRPRB/PAIP1/EIF4E/DDX10/HSPA9/NPM1/CKS1B/EIF2S1	LUAD
HALLMARK_FATTY_ACID_METABOLISM	-3.63964	0.0142857	IDH3B/UROD/CPOX/HSPH1/MIF/DECR1/HSD17B7/ERP29/ECI1/MCEE/HSDL2/ETFDH/AUH/UROS/HMGCL/PSME1/CBR3/HIBCH/CRYZ/DLST/SDHA/PCBD1/HADH/RAP1GDS1/ELOVL5/EHHADH/RDH11/BPHL/ALDOA/ODC1/IDI1/NBN/GRHPR/NSDHL/ALDH9A1/BCKDHB/ECI2/CPT2/HSP90AA1/SUCLG2/GPD2/ACAT2/ECHS1/LDHA/CBR1/PTS/PDHA1/PDHB/SUCLG1/APEX1/MDH2/HSD17B10/SUCLA2/PRDX6/OSTC/SMS/ADSL/HADHB/ACADM/ME1/SDHC/UGDH/FH/MDH1/IDH1/SDHD/METAP1/HCCS/DLD	LUAD
HALLMARK_PROTEIN_SECRETION	-3.81258	0.0142857	ARFGAP3/AP3B1/ARFGEF1/CLN5/SNX2/RAB5A/AP1G1/SNAP23/SEC24D/SCRN1/ADAM10/AP2M1/GNAS/AP2B1/DNM1L/SCAMP3/CLCN3/ARF1/RAB22A/CTSC/VPS45/CLTC/ARFGEF2/YKT6/ATP7A/AP3S1/GOSR2/NAPG/M6PR/VPS4B/OCRL/AP2S1/LAMP2/RER1/BET1/ANP32E/ERGIC3/STAM/ARFIP1/ATP6V1H/TPD52/SCAMP1/LMAN1/TMED10/RAB2A/ARCN1/COG2/SEC22B/PPT1/GLA/BNIP3/TOM1L1/RAB9A/COPB2/CLTA/USO1/TSG101/TMED2/YIPF6/SOD1/TMX1/ZW10/COPB1	LUAD
HALLMARK_UV_RESPONSE_UP	-2.6091	0.0142857	TUBA4A/GAL/HNRNPU/MRPL23/CEBPG/CDKN2B/CNP/BID/PARP2/UROD/TFRC/KLHDC3/CYB5R1/GCH1/CDK2/YKT6/EIF5/PDAP1/AP2S1/ATP6V1F/BAK1/E2F5/CTSV/SPR/SQSTM1/ASNS/TMBIM6/POLR2H/CCNE1/ALDOA/CASP3/CREG1/PPP1R2/CHRNA5/PSMC3/FEN1/CYB5B/DNAJA1/PPT1/EPCAM/AMD1/HSPA13/ATP6V1C1/RPN1/FKBP4/RFC4/PPIF/GGH/STIP1/DDX21/SIGMAR1/CDC5L/PPAT/GRPEL1/EIF2S3/POLE3	LUAD
HALLMARK_BILE_ACID_METABOLISM	-1.65284	0.0144928	HACL1/SLC27A2/PEX1/KLF1/IDH2/SCP2/PEX11A/FADS1/AMACR/NUDT12/ISOC1/IDI1/PEX12/PEX13/PEX7/ABCD3/ALDH9A1/SLC35B2/PNPLA8/PHYH/PXMP2/GNPAT/PEX19/SOD1/GCLM/IDH1	LUAD
HALLMARK_PEROXISOME	-2.7407	0.0144928	PEX11B/SLC27A2/FIS1/PABPC1/IDH2/SCP2/PEX11A/NUDT19/VPS4B/ERCC3/FADS1/HMGCL/ITGB1BP1/PEX2/SMARCC1/ELOVL5/EHHADH/RDH11/IDE/ISOC1/IDI1/PEX13/ABCD3/ALDH9A1/ECI2/SLC25A17/SLC35B2/FDPS/CDK7/CNBP/CTPS1/GNPAT/TOP2A/SOD1/MSH2/IDH1/PRDX1	LUAD
HALLMARK_SPERMATOGENESIS	-2.15482	0.0144928	AKAP4/GSG1/HSPA2/POMC/PCSK1N/DNAJB8/CCNA1/PEBP1/DMRT1/SIRT1/RAD17/CSNK2A2/YBX2/PARP2/EZH2/GSTM3/OAZ3/STAM2/PRKAR2A/HSPA4L/ACRV1/MLF1/TOPBP1/AGFG1/STRBP/MAP7/IDE/CLGN/NCAPH/RPL39L/KIF2C/CDKN3/BUB1/RFC4/CCNB2/AURKA/NEK2/TALDO1/CLPB/TTK/CDK1/GMCL1/DBF4/COIL/PSMG1/VDAC3/TSN	LUAD
HALLMARK_XENOBIOTIC_METABOLISM	-2.30783	0.0144928	HACL1/SAR1B/HRG/AKR1C2/GCH1/ATP2A2/DHRS7/NMT1/ETFDH/SLC35B1/ARPP19/PGRMC1/ARG2/GSTO1/PYCR1/SLC1A5/AKR1C3/TMBIM6/ELOVL5/NFS1/DDT/BPHL/GSS/MCCC2/ALDH9A1/SHMT2/GCNT2/HPRT1/TMEM97/GCLC/CASP6/PTGR1/CBR1/NQO1/PTS/SSR3/MTHFD1/ADH5/PGD/GSR/ACP1/UGDH/PTGES3/GART/AHCY/IDH1	LUAD
HALLMARK_ANDROGEN_RESPONSE	-2.47433	0.0153846	SEC24D/ADRM1/VAPA/APPBP2/B4GALT1/SCD/TMEM50A/HMGCR/DNAJB9/NGLY1/SPCS3/DBI/FADS1/SRP19/RAB4A/NCOA4/PGM3/MAP7/ELOVL5/TPD52/LMAN1/IDI1/UAP1/ACSL3/GNAI3/SORD/PA2G4/CENPN/XRCC6/GSR/SMS/XRCC5	LUAD
HALLMARK_CHOLESTEROL_HOMEOSTASIS	-2.18559	0.0153846	PCYT2/GUSB/S100A11/CYP51A1/PLSCR1/GLDC/FDFT1/STX5/HSD17B7/SCD/HMGCR/SQLE/PDK3/MAL2/IDI1/DHCR7/NSDHL/SC5D/EBP/FDPS/TRIB3/TMEM97/ACAT2	LUAD
HALLMARK_REACTIVE_OXYGEN_SPECIES_PATHWAY	-2.67607	0.0153846	NDUFA6/MGST1/G6PD/NDUFS2/GCLC/TXNRD1/NQO1/LAMTOR5/NDUFB4/GLRX2/SRXN1/SOD1/PRDX6/GCLM/PRDX4/TXN/GSR/PRDX1	LUAD
HALLMARK_MYC_TARGETS_V2	-3.97192	0.015625	PUS1/RRP12/NOP2/UTP20/FARSA/PES1/RCL1/IPO4/MYC/GRWD1/SRM/LAS1L/RRP9/TBRG4/WDR74/PLK4/NOP16/PLK1/NOP56/EXOSC5/RABEPK/MCM4/TMEM97/IMP4/MPHOSPH10/NOLC1/AIMP2/GNL3/SUPV3L1/BYSL/SORD/PA2G4/CDK4/CBX3/DCTPP1/UNG/PHB/NDUFAF4/MRTO4/NPM1/WDR43/PRMT3/NIP7/HSPE1/TFB2M/DDX18/HSPD1	LUAD
HALLMARK_HEDGEHOG_SIGNALING	2.31357	0.027027	CRMP1/UNC5C/GLI1/MYH9/CELSR1/HEY2/ACHE/DPYSL2/SLIT1/PML/CNTFR/RTN1/L1CAM/VEGFA/PLG/LDB1/TLE3/SHH	LUAD
HALLMARK_IL6_JAK_STAT3_SIGNALING	1.71262	0.0277778	TYK2/IL4R/IL3RA/IL17RA/IL1R1/JUN/TGFB1/PIK3R5/CSF3R/ACVRL1/IRF9/A2M/SOCS1/STAT2/TNFRSF1B/CSF2RB	LUAD
HALLMARK_ESTROGEN_RESPONSE_LATE	-1.70808	0.0294118	DHRS2/CCNA1/SCARB1/SFN/FRK/BAG1/ST14/BLVRB/GAL/NRIP1/GALE/SLC27A2/PLAC1/OVOL2/FDFT1/MAPK13/SLC16A1/ASS1/OPN3/IDH2/IMPA2/SLC7A5/NMU/HSPA4L/ARL3/MOCS2/DYNLT3/NXT1/SIAH2/CYP4F11/MDK/PERP/COX6C/ELOVL5/PLK4/STIL/DHCR7/RNASEH2A/KIF20A/GINS2/GLA/HPRT1/RBBP8/CDC20/CDC6/MEST/FKBP4/TPD52L1/PPIF/TOP2A/SORD/UGDH	LUAD
HALLMARK_APICAL_JUNCTION	1.95524	0.0344828	PKD1/EVL/COL16A1/THBS3/ACTG2/NRXN2/SPEG/CD34/CLDN15/MYL9/NLGN3/TAOK2/SORBS3/MAPK11/ITGA10/MYH9/ICAM5/NFASC/MMP2/JAM3/GNAI2/ACTN2/CDH6/NLGN2/VWF/CX3CL1/TRAF1/CADM3/ARHGEF6/ITGA9/CLDN5/ZYX/AMH/BMP1/TSC1/PLCG1/NEGR1/NEXN/SLIT2/TMEM8B/MADCAM1/PECAM1/CDH11	LUAD
HALLMARK_EPITHELIAL_MESENCHYMAL_TRANSITION	1.72865	0.0344828	COL16A1/LRP1/ELN/PDGFRB/SLIT3/COL6A2/LAMA2/FOXC2/EFEMP2/MYL9/JUN/FBLN1/TGFB1/COL5A3/MMP2/SGCD/CDH6/TIMP3/COL4A2/GADD45B/PMP22/FBLN5/FLNA/ACTA2/MYLK/ABI3BP/LOXL1/VIM/BMP1/DAB2/CXCL12/SLIT2/TAGLN/WIPF1/NTM/BGN/ECM2/CDH11/TGFBR3/FSTL3	LUAD
HALLMARK_MYOGENESIS	2.79939	0.04	MYH3/DMPK/CACNA1H/NOTCH1/MYH11/TCAP/TNNT3/ITGA7/KIFC3/SMTN/CASQ1/COL6A2/SORBS1/LDB3/SPEG/LAMA2/VIPR1/SH2B1/SORBS3/FXYD1/TGFB1/MYH9/TSC2/PYGM/MYBPC3/SGCD/DES/TNNI2/ACTN2/SPTAN1/TNNT2/COL4A2/GADD45B/ACHE/GSN/SGCA/AEBP1/ADCY9/DAPK2/PLXNB2/MYLK/LPIN1/LSP1/MYH1/GNAO1/SCHIP1/COX7A1/MYL3/FHL1/HDAC5/HSPB2/CASQ2/GJA5/BHLHE40/PDLIM7/APLNR	LUAD
HALLMARK_ADIPOGENESIS	-3.99971	0.0133333	ACADS/ORM1/NMT1/ESRRA/AK2/COQ3/REEP5/COQ5/PPP1R15B/TST/REEP6/SOD1/SULT1A1/UQCRC1/C3/SUCLG1/RREB1/SCARB1/PHYH/SORBS1/CD36/SLC5A6/TANK/MDH2/PEMT/PPM1B/GPAM/DHCR7/ECHS1/FZD4/RIOK3/IDH3A/PEX14/ITSN1/G3BP2/APLP2/FAH/CMPK1/RETSAT/NDUFA5/IMMT/COQ9/ACADL/MYLK/AGPAT3/SOWAHC/PTCD3/GPHN/BCL2L13/DECR1/TOB1/LPCAT3/NKIRAS1/CRAT/ALDH2/ABCA1/QDPR/RNF11/RMDN3/DNAJB9/AIFM1/ACOX1/MTCH2/GRPEL1/ELOVL6/ADIPOR2/GADD45A…	LIHC
HALLMARK_COMPLEMENT	-1.79408	0.0133333	SH2B3/C4BPB/CPM/CLU/APOC1/F10/ZEB1/PREP/LAMP2/CDA/C1R/C9/PPP2CB/ANG/C3/PIK3CA/KYNU/DOCK9/IRF2/ITIH1/CD36/MSRB1/CD46/KLKB1/L3MBTL4/F2/USP16/LIPA/RAF1/CTSO/PRCP/CASP9/CA2/USP8/DPP4/SERPING1/FN1/CFH/LRP1/DOCK4/LAP3/F7/USP15/C1S/HNF4A/FDX1/F5/CP/F8/SERPINC1/PLG	LIHC
HALLMARK_GLYCOLYSIS	-1.97743	0.0133333	SOD1/EGFR/PPP2CB/ANG/CITED2/PKP2/GOT1/HS2ST1/MXI1/GLRX/MDH2/SLC37A4/PRPS1/AKR1A1/MDH1/IL13RA1/COPB2/PMM2/MET/PYGL/MERTK/PGAM1/IRS2/UGP2/SDC1/PGM2/ALDOB/PC/GALK2/GOT2/PFKFB1/ALDH7A1/SDHC/CYB5A/SLC35A3/AK4/GYS2/GNE/SLC25A13/AK3/DLD/ALDH9A1/AGL/IDH1/GCLC/CTH	LIHC
HALLMARK_MTORC1_SIGNALING	-2.44323	0.0136986	FADS2/LDHA/EBP/PGK1/SHMT2/GSR/FDXR/RAB1A/PRDX1/CANX/ETF1/M6PR/PDK1/NMT1/ACACA/NUFIP1/TM7SF2/PITPNB/PSMC2/PSMD12/ATP2A2/HMGCR/GOT1/NFIL3/STARD4/GLRX/SCD/IDI1/LDLR/SLC37A4/HSPD1/UCHL5/PSAT1/DHCR7/TXNRD1/UBE2D3/POLR3G/RDH11/DHFR/NAMPT/IMMT/CCNG1/TBK1/CYP51A1/HMGCS1/DHCR24/QDPR/SRD5A1/SORD/ELOVL5/ELOVL6/ADIPOR2/UFM1/INSIG1/USO1/EDEM1/AK4/PGM1/HSPA9/IDH1/GCLC/GBE1/SC5D/CTH	LIHC
HALLMARK_HEME_METABOLISM	-2.62102	0.0140845	LAMP2/SYNJ1/XK/MINPP1/HAGH/NFE2L1/C3/TOP1/MXI1/TNRC6B/CAST/CPOX/SLC25A38/ARL2BP/RIOK3/RHCE/ATG4A/NR3C1/BACH1/CA2/MOCOS/SLC30A10/CROCCP2/SELENBP1/ISCA1/LPIN2/ELL2/RCL1/CLCN3/KLF3/USP15/ABCG2/FBXO7/SIDT2/DCAF11/PC/GCLM/ALDH1L1/KAT2B/EPB41/DCUN1D1/ALAD/SLC30A1/RANBP10/DCAF10/ARHGEF12/ERMAP/NCOA4/NNT/CAT/GCLC/ALDH6A1/FECH/RNF123	LIHC
HALLMARK_OXIDATIVE_PHOSPHORYLATION	-3.94496	0.0140845	SUCLG1/GLUD1/FXN/MRPL35/PHYH/MDH2/MDH1/ECHS1/PDHA1/HADHA/IDH3A/LRPPRC/SLC25A4/RETSAT/NDUFA5/IMMT/ISCA1/OGDH/CPT1A/COX15/ACAA1/SDHA/DECR1/FH/NDUFS2/PDK4/HADHB/ALAS1/AIFM1/MAOB/MTRF1/GRPEL1/MRPS22/MTRR/GOT2/PDHB/ABCB7/POR/FDX1/SDHC/ACAT1/ACO2/SDHB/UQCRC2/ACADSB/AFG3L2/CYB5A/ACAA2/OPA1/SUCLA2/HSPA9/DLST/MFN2/PRDX3/DLAT/NNT/ETFA/DLD/PDHX/BCKDHA/IDH1/SLC25A20/ALDH6A1/ETFDH/ACADM/NDUFS1/SDHD	LIHC
HALLMARK_XENOBIOTIC_METABOLISM	-4.21718	0.0140845	CFB/ARG2/SHMT2/DDT/GSR/LCAT/IL1R1/ETS2/LEAP2/F10/GNMT/PTS/IGF1/GCNT2/PGD/NMT1/DHRS1/AKR1C2/SERPINA6/CDA/ACSM1/CROT/CYP27A1/CYP2C18/ACP2/GART/KYNU/ATP2A2/FAS/ESR1/GCH1/ITIH1/CYP26A1/ASL/CD36/IGFBP1/CYP1A2/TDO2/PEMT/SLC22A1/ADH1C/CNDP2/TMEM176B/EPHX1/CBR1/NDRG2/HRG/ACOX3/UGDH/CYP1A1/ADH7/FAH/CA2/RETSAT/LPIN2/DCXR/FBP1/PDLIM5/CYP4F2/MAN1A1/DDC/MAOA/FETUB/UPB1/BPHL/HACL1/GABARAPL1/PDK4/SLC46A3/PTGR1/…	LIHC
HALLMARK_BILE_ACID_METABOLISM	-4.4065	0.0144928	HSD3B1/SLC22A18/PEX11G/SERPINA6/ACSL5/CROT/SOD1/CYP27A1/CYP7A1/BBOX1/SLC23A1/BCAR3/NR1H4/IDI1/PHYH/PEX11A/GSTK1/TTR/AKR1D1/SLC23A2/HSD17B11/ABCA9/AMACR/ABCA5/NR3C2/GC/CYP7B1/SLCO1A2/RETSAT/DIO1/PECR/AGXT/RXRA/CYP39A1/SLC27A5/PEX12/HACL1/NR1I2/PIPOX/DHCR24/SLC27A2/ABCA1/ALDH8A1/GCLM/HSD17B6/PXMP2/CYP8B1/ABCA8/AQP9/AR/PEX13/NEDD4/PEX19/PNPLA8/NUDT12/ISOC1/HAO1/SULT1B1/ALDH1A1/MLYCD/PEX1/ABCA6/ACSL1…	LIHC
HALLMARK_FATTY_ACID_METABOLISM	-4.08684	0.0144928	RAP1GDS1/HSD17B10/PCBD1/SUCLG1/HAO2/ALDH3A2/METAP1/IDI1/CD36/MDH2/TDO2/MDH1/ACAT2/CYP4A11/ADH1C/CPOX/ECHS1/EPHX1/CBR1/PDHA1/ECI2/HSD17B11/RDH11/UGDH/FASN/CYP1A1/ADH7/CA2/RETSAT/GSTZ1/CYP4A22/ACADL/CPT1A/RDH16/MAOA/HMGCS2/ACAA1/SDHA/HMGCL/DECR1/FH/BPHL/GABARAPL1/HADHB/HMGCS1/CRAT/DHCR24/SERINC1/MCEE/ACOT2/ACSM3/ELOVL5/ACOX1/GCDH/GPD1/ADIPOR2/GRHPR/PDHB/ALAD/SDHC/ACO2/HIBCH/AADAT/ACAA2/SUCLG2/SUCLA…	LIHC
HALLMARK_COAGULATION	-2.61866	0.0147059	CFB/APOA1/A2M/CLU/APOC1/GNG12/F10/C8G/HPN/PREP/LAMP2/FGG/GDA/FGA/C1R/C9/ANG/PROC/C3/ITIH1/KLKB1/C8B/F2/APOC3/F12/HRG/RGN/CTSO/CASP9/TF/DPP4/SERPING1/FN1/CFH/LRP1/PROZ/TIMP3/MASP2/HMGCS2/ITGB3/MST1/C1S/HNF4A/CFI/MBL2/F8/SERPINC1/C8A/F9/PROS1/F11/F13B/PLG/CPB2/ACOX2	LIHC
HALLMARK_PEROXISOME	-3.3581	0.0149254	DHRS3/UGT2B17/IDE/SERPINA6/ACSL5/SOD1/HAO2/CNBP/ALB/IDI1/ABCB1/PEX11A/GSTK1/TTR/VPS4B/ECI2/SLC23A2/HSD17B11/RDH11/CTPS1/PEX14/SLC25A4/RETSAT/DIO1/PEX5/CADM1/ACAA1/HMGCL/CRAT/NR1I2/DHCR24/SLC27A2/ELOVL5/ACOX1/PEX13/ISOC1/ALDH1A1/MLYCD/ABCB4/ACSL1/EPHX2/ABCD3/LONP2/CAT/ALDH9A1/IDH1/SCP2/EHHADH/HSD17B4	LIHC
HALLMARK_PROTEIN_SECRETION	-3.23716	0.0151515	RAB5A/AP3S1/M6PR/MON2/ARFIP1/LAMP2/MAPK1/SNAP23/TMED10/SOD1/EGFR/SGMS1/TMED2/CLTC/STX12/BET1/SCAMP1/AP3B1/SNX2/RER1/CLN5/COPB1/RPS6KA3/COPB2/RAB14/ARCN1/VPS4B/IGF2R/BNIP3/YIPF6/CLCN3/ARFGEF2/SEC31A/ABCA1/NAPA/ZW10/AP1G1/SEC22B/TOM1L1/LMAN1/USO1/GOLGA4/KIF1B/SEC24D	LIHC
HALLMARK_ANDROGEN_RESPONSE	-2.49507	0.015873	APPBP2/CAMKK2/B4GALT1/FADS1/PGM3/GNAI3/MAF/GSR/HPGD/NKX3-1/CDK6/HOMER2/SPCS3/UAP1/MAP7/PTPN21/HMGCR/SLC38A2/SCD/IDI1/PTK2B/RPS6KA3/STEAP4/ANKH/NGLY1/MERTK/ELL2/HERC3/AZGP1/PDLIM5/ABHD2/HMGCS1/DHCR24/SORD/DNAJB9/ELOVL5/INSIG1/LMAN1/SEC24D/NCOA4/IQGAP2/CDC14B	LIHC
HALLMARK_UV_RESPONSE_DN	-2.01463	0.015873	CAV1/DAB2/NRP1/SDC2/FYN/ATRX/ARHGEF9/CDK13/SCHIP1/KCNMA1/SIPA1L1/ATXN1/SCAF8/SNAI2/DUSP1/CDKN1B/ATP2C1/PRKCE/MIOS/APBB2/ACVR2A/CAP2/CDC42BPA/PTEN/VAV2/SYNE1/DLG1/SLC22A18/ATRN/PTPN21/TFPI/PHF3/CITED2/DLC1/NR1D2/SFMBT1/LDLR/TGFBR2/KALRN/MET/TGFBR3/PEX14/NR3C1/RXRA/PDLIM5/ITGB3/AGGF1/MRPS31/INSIG1/IRS1/DDAH1/BCKDHB	LIHC
HALLMARK_CHOLESTEROL_HOMEOSTASIS	-2.38528	0.016129	ATF5/ABCA2/PCYT2/FDPS/MVK/GNAI1/FADS2/ALDOC/EBP/NSDHL/FDFT1/CLU/HSD17B7/TM7SF2/ANTXR2/LSS/HMGCR/NFIL3/STARD4/SCD/IDI1/LDLR/CTNNB1/ACAT2/DHCR7/ERRFI1/ACSS2/FASN/CBS/CPEB2/AVPR1A/GLDC/ADH4/CYP51A1/HMGCS1/SC5D	LIHC
HALLMARK_IL2_STAT5_SIGNALING	1.83452	0.0294118	CAPG/TNFRSF18/MUC1/GLIPR2/LTB/BATF3/SYNGR2/SLC1A5/SERPINB6/AGER/CDCP1/P2RX4/ITGAE/PRAF2/CCNE1/CTLA4/TNFRSF4/APLP1/FLT3LG/CCND3/CKAP4/CDKN1C/HOPX/SOCS1/TNFRSF8/ETV4/NCS1/BATF/COL6A1/TRAF1/LIF/IL3RA/IL2RA/ICOS/TNFRSF9/CCND2/HK2/CSF2/ITIH5/IGF1R/TNFRSF21/RHOH/CDC6/CD86/CD83/S100A1/POU2F1/TLR7/BCL2L1	LIHC
HALLMARK_APICAL_JUNCTION	2.17469	0.03125	VASP/ITGB4/CERCAM/COL16A1/MAPK13/SPEG/RRAS/CD276/MYL9/NLGN3/YWHAH/STX4/KCNH2/MMP9/ARPC2/ACTG1/ACTA1/ITGA3/SYK/CALB2/SRC/THY1/HRAS/RAC2/SDC3/MDK/NLGN2/LAYN/PFN1/FSCN1/MPZL1/MAPK11/CDH3/GRB7/CDH6/THBS3/TRAF1/PPP2R2C/MMP2/ATP1A3/GTF2F1	LIHC
HALLMARK_E2F_TARGETS	2.30111	0.03125	DDX39A/NAP1L1/MXD3/CCNE1/MYBL2/SNRPB/AURKB/HMGA1/CDC25B/TACC3/LIG1/CENPM/ILF3/UBE2S/ASF1B/PTTG1/RNASEH2A/CDCA3/STMN1/TUBB/TK1/BIRC5/ORC6/CDC20/CCNB2/SPC24/PLK1/KIF18B/POLD1/KIF2C/NOP56/UBE2T/TRIP13/LUC7L3/BARD1/MCM3/MTHFD2/MKI67/SPC25/CHEK1/CDK1/HNRNPD/MCM5/MCM7/TCF19/CKS1B/EZH2/CDKN3/GINS1/PLK4/DCTPP1/PA2G4/HMGB2/POLD3/RACGAP1/NCAPD2/DLGAP5/PSMC3IP/CDK4/MCM2/DSCC1/CKS2/KIF4A/CDC25A/KIF22/GINS3/S…	LIHC
HALLMARK_HYPOXIA	1.41625	0.03125	ENO2/S100A4/PGF/JMJD6/PLAUR/PFKP/NAGK/PPFIA4/DDIT3/CXCR4/TPBG/ANXA2/EFNA3/GYS1/SDC3/CDKN1C/PPP1R15A/RBPJ/LXN/SULT2B1/INHA/COL5A1/HS3ST1/TES/BGN/NDST2/AMPD3/GPC4/HOXB9/HAS1/KIF5A/ANKZF1/DPYSL4/ISG20/B4GALNT2/TGFB3/CHST3/HK2/ALDOA	LIHC
HALLMARK_EPITHELIAL_MESENCHYMAL_TRANSITION	2.63488	0.0333333	TPM2/CAPG/ENO2/SERPINH1/TPM4/QSOX1/EMP3/NTM/MMP14/CTHRC1/COL16A1/LGALS1/PLAUR/PDLIM4/TGFB1/SERPINE2/PMEPA1/MYL9/LOXL1/SLC6A8/MGP/FSTL3/TIMP1/VIM/CRLF1/OXTR/COMP/EFEMP2/COL1A1/COL8A2/PMP22/APLP1/PTHLH/THY1/FOXC2/COLGALT1/FLNA/COL1A2/COL6A2/COL11A1/COL5A1/SFRP4/SCG2/BGN/CDH6/DPYSL3/ADAM12/MATN3/FBLN1/MMP2/MMP1	LIHC
HALLMARK_P53_PATHWAY	2.15167	0.0333333	TAX1BP3/ITGB4/TNFSF9/SPHK1/S100A4/PRMT2/DEF6/SERTAD3/IFI30/BAX/TGFB1/DGKA/RRAD/DDIT3/RAD9A/BAK1/RPL36/UPP1/CCND3/JAG2/TGFA/RPL18/HRAS/ST14/PDGFA/ZNF365/RALGDS/TSPYL2/S100A10/PPP1R15A/SOCS1/TM4SF1/ADA/RAP2B/DRAM1/PIDD1/TRAFD1/RHBDF2/CSRNP2/KRT17/LIF	LIHC
HALLMARK_ALLOGRAFT_REJECTION	2.20605	0.0357143	CAPG/LTB/IL11/TGFB1/TIMP1/ELF4/TRAF2/MMP9/RPS19/IFNGR2/PTPN6/CCND3/IL2RG/THY1/NCF4/SPI1/LY86/SOCS1/IL27RA/FLNA/IL18/CD7/MAP4K1/CD3D/CCL11/CCL22/LIF/PRKCG/WAS/RPS9/ZAP70/BCL3/IL2RA/CD2/HLA-DMA/CD47/CXCR3/CCND2/RPL39/BCAT1/CSK/HLA-DMB/CD80/HLA-DQA1/CD86/CD79A/CCL5/CCL2/UBE2D1/ACHE/IRF7/DEGS1/IL12A/IL12RB1/RPS3A/TAP1/EIF3D/RIPK2/SIT1/CD3E/HLA-DOA/CD8B/LCK/ITGB2/IRF4/TAPBP/IGSF6	LIHC
HALLMARK_G2M_CHECKPOINT	2.58653	0.037037	MARCKS/DDX39A/PML/TGFB1/TROAP/SNRPD1/MYBL2/AURKB/HMGA1/CDC25B/TACC3/EFNA5/ILF3/UBE2C/UBE2S/PTTG1/RBL1/TLE3/TRAIP/STMN1/CHAF1A/CENPA/BIRC5/DTYMK/E2F2/ORC6/CDC20/CCNB2/E2F1/CDC45/PLK1/KIF2C/SFPQ/KIF11/BARD1/CCNF/MCM3/HOXC10/MKI67/KIF23/E2F4/CBX1/CHEK1/CDK1/BCL3/HNRNPD/GINS2/MCM5/RAD54L/SLC7A1/TPX2/CKS1B/EZH2/CDKN3/PLK4/PRC1/EXO1/RACGAP1/NUSAP1/CDC6/EWSR1/MEIS2/CDK4/MCM2/CKS2/NDC80/NEK2/KIF4A/CDC25A…	LIHC
HALLMARK_MITOTIC_SPINDLE	1.59173	0.037037	CYTH2/KLC1/MAP1S/ARHGEF2/ARHGAP4/PLEKHG2/MARCKS/CLIP2/MAPRE1/ATG4B/PIF1/CEP131/CNTROB/ABR/ARHGAP27/BIRC5/TUBGCP2/NCK2/CCNB2/FLNA/PXN/PLK1/MYO9B/KIF2C/FSCN1/CDC42EP1/SSH2/KIF11/CEP250/CSNK1D/EZR/KIF23/KIF3C/KPTN/CDK1/CEP72/CDC42EP2/ARHGEF3/TPX2/ARHGDIA/SAC3D1/PRC1/BIN1/RACGAP1/NUSAP1/RHOF/DLGAP5/DYNC1H1/NDC80/NEK2/KIF4A/KIF22/CENPF	LIHC
HALLMARK_MYOGENESIS	1.93695	0.04	PDLIM7/TPM2/TNNI2/EPHB3/ITGB4/DMPK/SPHK1/PTP4A3/TNNT1/SYNGR2/SPDEF/SPEG/TGFB1/TEAD4/SLC6A8/TNNT2/PPFIA4/KCNH2/SMTN/LSP1/COL1A1/ACTA1/SOD3/MYL6B/HSPB2/CKM/PKIA/CFD/COL6A2/CKB/AEBP1/ADAM12/MAPK12/CACNA1H/HSPB8/RYR1/DES/CRYAB/MYOZ1/TNNC1/MYBPC3/COX7A1/TPM3/BIN1/LDB3/ITGB5/CHRNA1/CHRNG/SGCA/RIT1/ACHE/MYL3	LIHC
HALLMARK_APOPTOSIS	-1.9118	0.0147059	CD38/DAP/ADD1/DIABLO/TIMP3/DCN/TNFSF10/DNM1L/IFNGR1/BTG2/BMF/PPP3R1/BCL2L11/DAP3/BCL10/CYLD/CAV1/TXNIP/IGF2R/PMAIP1/GPX3/CDKN1B/DNAJA1/CASP9/SC5D/CTNNB1/RNASEL/DNAJC3/F2R/PEA15/VDAC2/PDCD4/GSR/XIAP/TGFBR3/DFFA/ROCK1/ETF1/CTH/BNIP3L/PPT1	LGG
HALLMARK_UV_RESPONSE_DN	-3.12245	0.0149254	ZMIZ1/RXRA/WDR37/PIAS3/MIOS/LAMC1/TFPI/PRKCE/SFMBT1/ATRN/GJA1/APBB2/COL11A1/CAV1/PTPRM/SRI/EFEMP1/TGFBR2/SCHIP1/PRKCA/YTHDC1/PLCB4/CDKN1B/MMP16/DAB2/PIK3R3/AKT3/NR1D2/SCAF8/SLC7A1/MRPS31/TJP1/ATP2C1/IGFBP5/CELF2/SPOP/SMAD3/BMPR1A/MAPK14/DYRK1A/ADD3/NIPBL/TGFBR3/NFIB/PHF3/BCKDHB/ATP2B4/PTEN/NR3C1/DDAH1/PDLIM5/NEK7/AGGF1/NOTCH2	LGG
HALLMARK_ANDROGEN_RESPONSE	-2.86756	0.0153846	SLC38A2/ZMIZ1/XRCC6/TMEM50A/NGLY1/FADS1/SLC26A2/RPS6KA3/MERTK/ABCC4/UAP1/ARID5B/SORD/ELOVL5/UBE2J1/HERC3/TSC22D1/ELK4/GSR/VAPA/DNAJB9/PGM3/ZBTB10/GNAI3/LMAN1/BMPR1B/ITGAV/PDLIM5/PIAS1/LIFR/APPBP2/RAB4A/XRCC5/NCOA4	LGG
HALLMARK_PI3K_AKT_MTOR_SIGNALING	-2.09458	0.0153846	MAPKAP1/MAP3K7/MAP2K6/CDKN1B/SLC2A1/EIF4E/PIK3R3/ITPR2/UBE2N/PIKFYVE/PRKAA2/CAB39/PRKAG1/ATF1/TBK1/ACTR2/ACTR3/ADCY2/PLCB1/PTPN11/PRKAR2A/RIT1/PTEN/PLA2G12A/CAB39L/MAPK1/SMAD2/UBE2D3/CLTC/NCK1	LGG
HALLMARK_PROTEIN_SECRETION	-4.26678	0.0153846	SCRN1/IGF2R/NAPG/TMED10/ARFGAP3/VPS45/RAB2A/M6PR/CLN5/SH3GL2/ATP7A/VAMP3/ARFIP1/BNIP3/SNAP23/GOLGA4/VPS4B/RAB22A/RAB9A/SCAMP1/AP3B1/TMED2/STAM/TSG101/SSPN/KIF1B/TMX1/ARFGEF1/VAMP4/ABCA1/LAMP2/PAM/COG2/OCRL/SEC31A/SEC22B/USO1/LMAN1/SGMS1/MAPK1/ARCN1/CLCN3/ZW10/PPT1/YIPF6/CLTC/RAB14/RAB5A/ANP32E/COPB1/AP1G1/AP2B1/SNX2/COPB2/STX12	LGG
HALLMARK_UNFOLDED_PROTEIN_RESPONSE	-2.60992	0.015873	ERN1/SLC30A5/PARN/EXOC2/YWHAZ/NFYA/ALDH18A1/SDAD1/MTHFD2/DDX10/SPCS1/TTC37/EIF4E/CNOT6/EIF4A2/EIF2S1/PSAT1/DNAJC3/NOLC1/SSR1/CNOT4/DCP1A/LSM1/DNAJB9/XPOT/PAIP1/SEC31A/KIF5B/HSPA9/FKBP14/SERP1/ATF6	LGG
HALLMARK_TGF_BETA_SIGNALING	-2.29204	0.016129	RAB31/LEFTY2/BCAR3/MAP3K7/ID3/SPTBN1/HIPK2/APC/ARID4B/CTNNB1/TJP1/ID2/RHOA/SMAD3/ACVR1/BMPR1A/XIAP/SMAD1/BMPR2/PPM1A/TRIM33/UBE2D3	LGG
HALLMARK_ADIPOGENESIS	-3.10006	0.0163934	COQ9/PPM1B/PHYH/ADIPOR2/REEP5/MCCC1/SUCLG1/G3BP2/MRPL15/CS/CAT/NDUFA5/IDH3A/DRAM2/PGM1/SSPN/PDCD4/DECR1/ABCA1/ITSN1/TANK/ATL2/DNAJB9/SPARCL1/HIBCH/BCL2L13/NKIRAS1/MTCH2/GRPEL1/BCKDHA/PTCD3/GPD2/ACADM/CMPK1/GBE1/SDHB/RNF11/UBQLN1/CPT2/GHITM/LIFR/DLD/MAP4K3/PPP1R15B/CHUK/HADH/GPAM/SCP2/PRDX3/ACOX1/DBT/DLAT/SDHC	LGG
HALLMARK_ESTROGEN_RESPONSE_EARLY	-1.97259	0.0163934	BCL2/FOXC1/TOB1/RAB31/SLC26A2/SEC14L2/HSPB8/TMEM164/ISG20L2/GJA1/TBC1D30/TIPARP/FARP1/FLNB/PMAIP1/ARL3/AFF1/SLC2A1/SLC19A2/AR/MAPT/ELOVL5/LRIG1/NAV2/ABAT/PAPSS2/JAK2/ELF1/ABLIM1/PPIF/MED13L/CHPT1/ADD3/SLC7A2/NRIP1/AKAP1/AMFR/PEX11A/IL6ST/SLC16A1/RHOBTB3	LGG
HALLMARK_PEROXISOME	-1.89882	0.0163934	SLC25A19/TOP2A/TSPO/CDK7/SEMA3C/RDH11/ISOC1/ECH1/ATXN1/EPHX2/SIAH1/SLC23A2/CADM1/SLC25A17/FADS1/BCL10/ACSL5/ABCB1/HMGCL/ACSL4/ELOVL5/VPS4B/ECI2/CAT/PEX11A/PEX13/IDE/CNBP/HSD17B4/PEX2/EHHADH/ALDH9A1/GNPAT/SCP2/ABCD3/ACOX1/LONP2	LGG
HALLMARK_BILE_ACID_METABOLISM	-2.063	0.0166667	BBOX1/AR/PHYH/GCLM/NUDT12/NR3C2/CAT/CROT/PEX7/NEDD4/ABCA1/PFKM/PEX11A/PEX13/HSD17B4/PEX12/ALDH9A1/GNPAT/SCP2/ABCD3/PNPLA8/LONP2/PEX19	LGG
HALLMARK_E2F_TARGETS	-1.73314	0.0169492	EED/PDS5B/RBBP7/MTHFD2/NUP205/CDKN1B/POLD3/STAG1/SMC1A/DEK/CTCF/UBR7/SYNCRIP/EIF2S1/SMC3/PRKDC/PAICS/NOLC1/BRMS1L/PSIP1/CSE1L/NUP153/USP1/DCK/RPA2/ASF1A/XPO1/RFC1/PRPS1/IPO7/PPP1R8/NBN/RPA1/ZW10/ANP32E/RAD21/NUDT21/GSPT1/CDKN2A	LGG
HALLMARK_G2M_CHECKPOINT	-1.94869	0.0169492	LBR/CASP8AP2/BUB3/PDS5B/YTHDC1/SRSF10/ARID4A/CDKN1B/STAG1/SMC1A/CUL4A/PAFAH1B1/DMD/CTCF/ODC1/HSPA8/TOP1/SYNCRIP/MNAT1/SLC7A1/CCNT1/PRMT5/NOLC1/SMAD3/HNRNPU/MEIS2/KPNB1/NUP98/CBX1/MAPK14/CDC27/FOXN3/RPA2/PURA/RAD23B/XPO1/DR1/HIF1A/KIF5B/G3BP1/RAD21/CUL3/NOTCH2/CUL5/GSPT1	LGG
HALLMARK_HEME_METABOLISM	-2.99917	0.0169492	NFE2L1/TNRC6B/YPEL5/RNF19A/USP15/EIF2AK1/FECH/FBXO34/TFDP2/SLC2A1/LPIN2/KLF3/FOXJ2/VEZF1/FOXO3/TOP1/BACH1/GCLM/MFHAS1/SYNJ1/NUDT4/DAAM1/DCAF11/CLIC2/ABCG2/GMPS/CAT/PICALM/TMEM9B/EPB41/SLC11A2/LAMP2/ADIPOR1/MXI1/CDC27/BMP2K/BPGM/GCLC/RCL1/ATG4A/GAPVD1/ISCA1/NR3C1/XPO7/ALDH6A1/MBOAT2/NNT/KDM7A/DCAF10/NEK7/CLCN3/BNIP3L/MOSPD1/KAT2B/ARHGEF12/SDCBP/DCUN1D1/SLC30A1/TCEA1/NCOA4	LGG
HALLMARK_MITOTIC_SPINDLE	-1.94751	0.0169492	FARP1/ALS2/MAPRE1/SPTBN1/FLNB/NIN/SASS6/NET1/FGD4/SMC1A/PAFAH1B1/VCL/STAU1/BCR/CLASP1/TLK1/APC/WASF2/CEP57/SMC3/LRPPRC/CCDC88A/TUBD1/CD2AP/PCM1/RICTOR/KIF1B/FGD6/EPB41/YWHAE/ARFGEF1/ITSN1/CKAP5/CDC27/PCGF5/WASL/ROCK1/NF1/KIFAP3/SOS1/OPHN1/LATS1/PDLIM5/RFC1/KIF5B/RAB3GAP1/PPP4R2/ABI1/ARHGEF12/RABGAP1/STK38L/NCK1/NOTCH2/ARHGAP5	LGG
HALLMARK_OXIDATIVE_PHOSPHORYLATION	-3.89457	0.0169492	MTRR/AFG3L2/GOT2/OXA1L/ACO2/NDUFC2/VDAC1/TIMM9/TIMM8B/OGDH/SUPV3L1/ATP6V1H/IMMT/CYCS/SDHA/FXN/CPT1A/CYB5A/ALAS1/UQCRH/HCCS/NDUFS4/ETFDH/ATP6V0E1/NDUFB3/MDH1/OAT/MRPS30/PHYH/ATP6V1D/PDP1/UQCRFS1/ACADSB/NDUFB5/ATP6V1G1/SUCLG1/LRPPRC/COX7A2L/MRPL35/SLC25A5/PDHB/MRPL15/CS/ATP6V1C1/NDUFA5/UQCRB/IDH3A/MFN2/PDHA1/VDAC2/DLST/DECR1/NDUFA9/ETFA/GLUD1/HADHA/UQCRC2/BDH2/GRPEL1/BCKDHA/ISCA1/ACADM/COX15/SUCLA2…	LGG
HALLMARK_FATTY_ACID_METABOLISM	-2.69804	0.0172414	SDHA/MCEE/ACSL5/CPT1A/HCCS/ETFDH/HMGCL/SERINC1/MDH1/ODC1/ACSL4/ELOVL5/ADIPOR2/PRDX6/SUCLG1/ECI2/PDHB/CRYZ/METAP1/PDHA1/DLST/DECR1/HMGCS2/HIBCH/BCKDHB/ALDH3A2/BMPR1B/MAOA/GPD2/ACADM/SUCLA2/HSD17B4/CPT2/PPARA/DLD/NBN/EHHADH/HADH/PTPRG/SUCLG2/ALDH9A1/HSDL2/HADHB/ACOX1/SDHC/SDHD	LGG
HALLMARK_GLYCOLYSIS	-1.98149	0.0172414	KIF2A/PGK1/HS2ST1/PAM/MXI1/PGAM1/VCAN/GCLC/COG2/SLC35A3/BPNT1/AGL/FAM162A/CTH/PRPS1/RRAGD/ME2/PPP2CB/AK3/DLD/GFPT1/ALDH9A1/COPB2/RPE/P4HA1/GALK2/SDHC	LGG
HALLMARK_MTORC1_SIGNALING	-2.84972	0.0172414	PNP/RDH11/CCT6A/PSMC6/PHGDH/AK4/EDEM1/TPI1/CACYBP/EIF2S2/TFRC/ABCF2/SLC7A11/GSK3B/BTG2/FADS1/HSPE1/NFYC/IMMT/PSMC2/UFM1/NMT1/MTHFD2/PLOD2/PNO1/NUP205/SLC2A1/PPA1/M6PR/SORD/LTA4H/PIK3R3/ELOVL5/ADIPOR2/SC5D/ATP6V1D/PSMD12/HSPA4/NAMPT/CYB5B/GMPS/PSAT1/IGFBP5/PSME3/PGM1/SSR1/GSR/CANX/PGK1/TBK1/ACTR2/ACTR3/ADD3/GCLC/RAB1A/RIT1/CCNG1/UCHL5/TXNRD1/USO1/ETF1/GBE1/CTH/NUFIP1/UBE2D3/RPA1/HSPA9/SERP1/P4HA1/…	LGG
HALLMARK_MYC_TARGETS_V1	-3.55756	0.0172414	TCP1/GOT2/RPL14/EIF3D/RPLP0/EIF2S2/VDAC1/SF3A1/GNL3/TFDP1/IMPDH2/CCT3/RPS3/XRCC6/HDGF/PSMA6/NCBP2/ILF2/HSPE1/RRM1/RPL34/RPS6/PSMD1/BUB3/EEF1B2/CCT2/CCT5/CCT4/DHX15/MRPS18B/CLNS1A/PTGES3/EIF4E/DEK/ODC1/PSMB2/C1QBP/POLE3/RPS10/SYNCRIP/RSL1D1/CSTF2/EIF2S1/SSB/NOLC1/HNRNPU/KPNB1/DDX18/RPL22/SF3B3/YWHAE/CANX/PGK1/EIF1AX/USP1/FAM120A/UBA2/ABCE1/XPOT/VBP1/EIF4G2/RAD23B/HNRNPR/ETF1/XPO1/CNBP/YWHAQ/HNRNPC…	LGG
HALLMARK_XENOBIOTIC_METABOLISM	-1.82216	0.0172414	EPHX1/ENTPD5/ENPEP/ACO2/ETS2/CYFIP2/ADH7/PINK1/ALDH2/FMO3/UGDH/SLC35D1/AKR1C3/CYB5A/ALAS1/ARG2/ANGPTL3/SLC46A3/SAR1B/ETFDH/NMT1/PGD/MTHFD1/LPIN2/PTGES3/TTPA/ELOVL5/GART/ARPP19/TMBIM6/CAT/ID2/CROT/PAPSS2/CDO1/NDRG2/GSR/ABHD6/GCLC/SSR3/NFS1/MAOA/PDLIM5/ALDH9A1/ADH5/MCCC2/ACOX1	LGG
HALLMARK_APICAL_JUNCTION	1.95844	0.0243902	CERCAM/PKD1/MAPK11/CDH4/COL16A1/FSCN1/MVD/EVL/MDK/COL9A1/GAMT/RHOF/PBX2/STX4/HRAS/IKBKG/ZYX/BMP1/ACTA1/TRAF1/MADCAM1/CLDN15/CLDN9/AMH/SPEG/MAP4K2/THY1/LAYN/TSPAN4/SHROOM2/MAPK13/SORBS3/WNK4/THBS3/CLDN4/LAMB3/CLDN11/PCDH1/PDZD3/TRO/GRB7/JUP/MMP2/LDLRAP1/ADAM15	LGG
HALLMARK_MYOGENESIS	1.63306	0.0243902	KIFC3/PICK1/BIN1/PTGIS/SH2B1/TPM2/MAPK12/TSC2/MYBPC3/TNNC2/ACTA1/MYH3/ITGA7/SPHK1/MYL7/CHRNA1/EPHB3/PDLIM7/AGRN/GAA/DMPK/ATP2A1/SMTN/SPEG/HSPB2/MYOZ1/TNNI2/DAPK2/MYLPF/PTP4A3/SORBS3/LDB3/AEBP1/ADAM12/MYBPH/CTF1/TNNT3/COL6A2/ACHE/COX6A2	LGG
HALLMARK_CHOLESTEROL_HOMEOSTASIS	1.77339	0.025641	SEMA3B/MVD/GUSB/ACSS2/ABCA2/FABP5/MVK/PPARG/EBP/LSS	LGG
HALLMARK_DNA_REPAIR	-1.48747	0.0344828	RFC5/SUPT4H1/POLB/IMPDH2/BRF2/RFC3/POLR3C/NCBP2/TAF9/MRPL40/SF3A3/POLR3GL/CETN2/RNMT/GTF2A2/AGO4/GMPR2/DAD1/GTF2H3/POLD3/ARL6IP1/TK2/POLA1/POLR2G/NFX1/POLR2C/ERCC8/RRM2B/EIF1B/TMED2/TSG101/TAF12/DCTN4/POLR2K/RPA2/GTF2B/SMAD5/RALA/AK3/SDCBP/NUDT21/ERCC4/DDB1	LGG
HALLMARK_HYPOXIA	-2.05678	0.0116279	TPST2/TPD52/GPC3/PPP1R3C/LDHC/HMOX1/HEXA/FAM162A/TIPARP/ATP7A/ENO1/SLC2A5/GYS1/ALDOA/SLC37A4/BNIP3L/TPI1/FBP1/STC2/VLDLR/NR3C1/CA12/NDST1/MYH9/PAM/SELENBP1/PFKL/NDRG1/HSPA5/XPNPEP1/HDLBP/ALDOB/PRKCA/PDK3/NEDD4L/PCK1/PLIN2/GCNT2/GPI/PGM1/PPARGC1A/PGM2/AK4/GLRX/ILVBL/GBE1/PKLR/GRHPR/PGK1/UGP2/RRAGD	KIRP
HALLMARK_UV_RESPONSE_UP	-2.25968	0.0116279	CYP1A1/SPR/UROD/PPT1/TFRC/POLE3/HNRNPU/ICAM1/BAK1/TGFBRAP1/CYB5B/SOD2/APOM/HMOX1/TST/RET/ABCB1/STIP1/TYRO3/ALDOA/MAOA/MMP14/PPP1R2/GRINA/HSPA13/SLC6A8/CREG1/CDC5L/DDX21/EIF5/FKBP4/EIF2S3/AMD1/GPX3/GCH1/EPHX1/CYB5R1/PPAT/NAT1/ACAA1/DNAJA1/SQSTM1/PLCL1/GGH/PPIF/GLS/ALAS1/ATP6V1C1/GRPEL1/TMBIM6/FMO1/SLC25A4/CA2	KIRP
HALLMARK_FATTY_ACID_METABOLISM	-4.04682	0.0117647	FASN/APEX1/DHCR24/IDH3G/ECH1/CD36/HSD17B10/GSTZ1/ADH1C/NBN/ALDOA/MAOA/PRDX6/NSDHL/ACSL4/IDH3B/AQP7/SMS/PTPRG/UGDH/HSPH1/HSD17B11/CA4/ME1/HMGCS2/ADSL/ELOVL5/HMGCS1/EPHX1/PCBD1/AADAT/ALDH3A2/GABARAPL1/METAP1/ACAA1/TP53INP2/ACSS1/FABP1/MCEE/HSP90AA1/ALDH1A1/IDH1/CBR1/RDH11/HAO2/HMGCL/ACADS/PDHA1/RAP1GDS1/CRYZ/IDI1/ACOX1/ECHS1/MDH2/BPHL/ACAT2/DECR1/ACSM3/PDHB/RETSAT/GPD1/GRHPR/ALAD/SERINC1/ECI2/FMO1/…	KIRP
HALLMARK_MYC_TARGETS_V1	-2.93283	0.0117647	PRDX4/TYMS/PSMC4/HSPE1/EIF2S2/SET/PSMC6/MRPL9/HPRT1/POLE3/HNRNPU/MAD2L1/NHP2/PWP1/UBA2/SMARCC1/CNBP/APEX1/MYC/HNRNPR/KPNA2/PSMA7/XRCC6/SRPK1/NOLC1/NPM1/RAN/TFDP1/SERBP1/HDDC2/CCT7/EIF1AX/GLO1/PRPS2/XPOT/RSL1D1/KPNB1/MCM4/SF3B3/DDX21/EIF4H/CCT3/RRM1/YWHAQ/HSP90AB1/COX5A/PSMD14/SF3A1/NCBP1/ACP1/TUFM/ILF2/CDK4/PSMD1/EIF3J/PSMD8/VDAC3/CCT2/ABCE1/PSMD7/CCT5/MRPS18B/TCP1/PSMA6/ETF1/NDUFAB1/GSPT1/CCT4/R…	KIRP
HALLMARK_MYOGENESIS	-1.83735	0.0117647	RB1/PRNP/HSPB8/MYOM2/EIF4A2/HDAC5/ITGB1/MRAS/APLNR/PPP1R3C/MEF2C/APP/MYH7/NOS1/MB/MEF2A/SPARC/CRYAB/SCD/SPTAN1/CACNA1H/SIRT2/ACTC1/SGCD/CD36/GJA5/STC2/CKB/PVALB/PDE4DIP/SH3BGR/ABLIM1/CASQ2/SLC6A8/COX6A2/CKMT2/MYLK/MYH9/BAG1/GPX3/MAPK12/NQO1/ATP6AP1/REEP1/GABARAPL2/TPD52L1/ADCY9/FDPS/FABP3/PC/AGL/CNN3/CRAT/ACSL1/PFKM	KIRP
HALLMARK_COMPLEMENT	-2.04976	0.0119048	C1QA/C4BPB/PLA2G7/KLK1/MSRB1/USP16/CR1/PLA2G4A/RABIF/F10/KCNIP3/AKAP10/RBSN/DGKG/LIPA/JAK2/ATOX1/VCPIP1/SCG3/GNAI3/HPCAL4/F2/CD36/MT3/DPP4/MMP14/CR2/CALM1/CPM/CTSD/KIF2A/PLG/CD46/L3MBTL4/CTSO/PIK3CA/PDP1/ME1/PSEN1/HSPA5/CTSL/XPNPEP1/USP14/ADAM9/RNF4/F7/CTSH/BRPF3/HNF4A/CTSB/LGMN/F8/PREP/CALM3/PPP2CB/PRDM4/CPQ/GMFB/LAMP2/USP8/PRCP/FDX1/LAP3/CA2	KIRP
HALLMARK_GLYCOLYSIS	-2.69742	0.0119048	CACNA1H/FAM162A/POLR3K/ENO1/PLOD1/HS6ST2/GYS1/GLCE/ALDOA/SLC37A4/TPI1/STC2/PKP2/NSDHL/VLDLR/HS2ST1/SOD1/KIF2A/PMM2/AKR1A1/MERTK/PAM/FKBP4/ME1/SDC1/ARPP19/HSPA5/COG2/MPI/HDLBP/MIOX/ALDOB/GFPT1/COPB2/GCLC/ME2/NANP/PDK3/ECD/PGM2/ALG1/PRPS1/IDH1/SLC35A3/AK4/AK3/GLRX/CYB5A/PPP2CB/RPE/PC/HOMER1/GNPDA1/MDH2/BPNT1/PGAM1/AGL/PGK1/GOT2/SLC25A13/UGP2/DLD/RRAGD/CTH/ALDH7A1/GOT1/MDH1/ALDH9A1/GALK2/SDHC	KIRP
HALLMARK_ESTROGEN_RESPONSE_EARLY	-2.2389	0.0120482	WFS1/IL17RB/PRSS23/TTC39A/SLC22A5/CYP26B1/NRIP1/DEPTOR/TUBB2B/RAB17/ELF1/CXCL12/SLC7A2/ASB13/PODXL/IGF1R/JAK2/FASN/RET/MYC/TIPARP/LRIG1/WWC1/ENDOD1/STC2/RBBP8/BLVRB/OPN3/CA12/TMEM164/ADCY1/ABLIM1/FAM102A/PEX11A/SLC19A2/FKBP4/DYNLT3/SLC39A6/AFF1/BAG1/TSKU/GREB1/ELOVL5/FARP1/SLC16A1/FDFT1/CISH/REEP1/SNX24/TPD52L1/DHCR7/ADD3/ADCY9/SLC1A1/MAST4/PDZK1/ANXA9/SLC27A2/SH3BP5/ABHD2/PPIF/AMFR/FRK/MAPT/SLC9…	KIRP
HALLMARK_HEME_METABOLISM	-2.97076	0.0120482	RANBP10/XK/UROD/HEBP1/GMPS/SLC4A1/PDZK1IP1/TFRC/ACSL6/TRIM10/ATP6V0A1/ERMAP/PICALM/SEC14L1/SYNJ1/YPEL5/HBD/FTCD/SLC25A38/PSMD9/HBB/DCUN1D1/OSBP2/BNIP3L/ENDOD1/HTATIP2/NUDT4/SNCA/NR3C1/ACP5/CTNS/TCEA1/BLVRB/MOSPD1/SLC6A8/OPTN/TNS1/GYPA/SELENBP1/RCL1/CCDC28A/MPP1/XPO7/LRP10/ADIPOR1/SDCBP/FBXO7/TFDP2/ABCG2/SLC22A4/ARHGEF12/TRAK2/KAT2B/HAGH/GAPVD1/NFE2L1/GDE1/CTSB/GCLC/TOP1/EPB41/BMP2K/GLRX5/FBXO34/M…	KIRP
HALLMARK_MTORC1_SIGNALING	-3.48663	0.0120482	TBK1/PSPH/HSP90B1/NMT1/ACACA/PSMC4/HSPE1/GMPS/EIF2S2/IGFBP5/PSMC6/TFRC/HPRT1/ACLY/GSK3B/RPA1/SERP1/CYB5B/FADS1/ADIPOR2/PSMG1/SKAP2/FGL2/SCD/DHCR24/SLC1A5/EBP/EDEM1/PSMC2/ENO1/UFM1/SEC11A/STIP1/SSR1/ALDOA/SLC37A4/TPI1/PHGDH/PPA1/VLDLR/NUFIP1/INSIG1/TCEA1/CCT6A/SRD5A1/MCM4/TXNRD1/CACYBP/SHMT2/PFKL/ME1/PNO1/PRDX1/HSPA5/ACTR2/ELOVL5/PSMD14/PSMB5/HMGCS1/HMGCR/DHFR/PSME3/ACSL3/GCLC/LGMN/DHCR7/ADD3/GTF2…	KIRP
HALLMARK_OXIDATIVE_PHOSPHORYLATION	-4.53688	0.0120482	GLUD1/COX7A2/TIMM10/POR/IDH3G/UQCR11/ECH1/PDK4/ATP6V0B/HSD17B10/UQCRQ/MRPS12/NDUFA8/TOMM22/NDUFB2/NDUFS7/COX7C/SUPV3L1/SLC25A6/PMPCA/UQCRB/NDUFA6/IDH3B/SLC25A11/ATP6V1G1/NDUFA4/NDUFA9/PDP1/NQO2/UQCRH/NDUFS3/OXA1L/COX5A/ETFB/ATP6V0E1/COX7B/NDUFB3/COX8A/RHOT1/ATP6AP1/CYCS/VDAC3/MRPS11/COX11/NDUFB6/ACAA1/MPC1/COX7A2L/GPI/MTX2/MRPS22/MRPL34/ISCU/NDUFAB1/FXN/IDH1/BDH2/MAOB/UQCRC1/CYB5A/COX10/NDUFV1/PD…	KIRP
HALLMARK_ADIPOGENESIS	-3.79677	0.0121951	REEP6/APLP2/OMD/NMT1/HSPB8/FZD4/SLC25A10/ACADL/ANGPT1/UQCR10/ACLY/PTGER3/CYP4B1/CD302/ABCA1/RTN3/YWHAG/FABP4/REEP5/LIPE/ADIPOR2/TST/SLC1A5/ENPP2/POR/IDH3G/UQCR11/ECH1/GPAM/SPARCL1/CD36/UQCRQ/ALDOA/MAP4K3/COQ5/CMPK1/PTCD3/SOD1/APOE/COQ3/PPP1R15B/PPM1B/SOWAHC/MYLK/LPL/PFKL/ME1/COQ9/DNAJB9/NDUFS3/DHRS7/ATP1B3/ARAF/GPX3/LIFR/ETFB/ALDH2/COX7B/COX8A/ESRRA/DHCR7/DDT/PLIN2/RNF11/PGM1/AK2/AGPAT3/NDUFAB1/I…	KIRP
HALLMARK_PROTEIN_SECRETION	-3.60224	0.0121951	SGMS1/RAB5A/ATP7A/TMED10/OCRL/RAB9A/NAPG/SOD1/ATP6V1B1/BNIP3/ARFGAP3/STX7/YIPF6/GALC/PAM/SCAMP1/COG2/RAB2A/RAB14/KIF1B/ARFGEF1/VAMP3/RPS6KA3/COPB2/TSG101/SNAP23/ARCN1/LMAN1/ARFGEF2/TMX1/CLN5/M6PR/GOSR2/VPS4B/SEC31A/MAPK1/ATP1A1/GOLGA4/STX12/SH3GL2/USO1/SEC22B/NAPA/LAMP2/AP1G1/TOM1L1/STAM/ZW10/COPB1/IGF2R/AP3B1/CLCN3/CLTC/ATP6V1H/SNX2	KIRP
HALLMARK_ANDROGEN_RESPONSE	-2.91921	0.0123457	KLK3/TMPRSS2/TPD52/HPGD/INPP4B/FADS1/UAP1/SCD/STK39/B2M/DHCR24/GNAI3/XRCC6/INSIG1/ARID5B/SMS/NGLY1/MERTK/DBI/PDLIM5/NDRG1/VAPA/DNAJB9/HSD17B14/RAB4A/ELOVL5/ABCC4/LIFR/ITGAV/HMGCS1/APPBP2/HMGCR/ACSL3/RPS6KA3/HERC3/LMAN1/AZGP1/CDC14B/MAF/CENPN/ABHD2/IDI1/GPD1L/MAP7/GSR/SORD/IQGAP2/NCOA4	KIRP
HALLMARK_ESTROGEN_RESPONSE_LATE	-1.96588	0.0123457	WFS1/IL17RB/PRSS23/HPRT1/SLC22A5/CYP26B1/NRIP1/CYP4F11/PTGER3/CXCL12/JAK2/TST/RET/SNX10/ST6GALNAC2/CKB/RBBP8/BLVRB/OPN3/CA12/IMPA2/JAK1/FAM102A/UGDH/FKBP4/DYNLT3/HMGCS2/AFF1/BAG1/ELOVL5/DCXR/FARP1/ETFB/RABEP1/SLC16A1/FDFT1/DNAJC12/CISH/ALDH3A2/TPD52L1/DHCR7/ADD3/ACOX2/UNC13B/PDZK1/ANXA9/SLC27A2/ASS1/MOCS2/ABHD2/HSPA4L/PPIF/AMFR/FRK/MAPT/PRLR/SLC9A3R1/CHPT1/IDH2/SORD/CA2	KIRP
HALLMARK_XENOBIOTIC_METABOLISM	-3.52132	0.0123457	HMOX1/VTN/SLC1A5/POR/ECH1/PDK4/CNDP2/CD36/AKR1C3/ADH1C/NINJ1/FBP1/MAOA/SLC35D1/BLVRB/APOE/HRG/F11/PMM1/PLG/AHCY/ACOX3/SERPINA6/UPB1/UGDH/PDLIM5/SHMT2/CYP4F2/ARPP19/AOX1/PGD/GSTM4/DHRS7/ELOVL5/DCXR/PROS1/ALDH2/MAN1A1/GCH1/ACP1/EPHX1/NQO1/SSR3/GABARAPL1/GART/HNF4A/GCLC/ANGPTL3/SLC46A3/ESR1/DDT/NDRG2/NFS1/FABP1/GCNT2/ABCC2/ACOX2/PGRMC1/LONP1/ARG2/IDH1/LPIN2/RAP1GAP/CBR1/TTPA/CYB5A/ASL/FAH/ACOX1/PC/A…	KIRP
HALLMARK_COAGULATION	-2.05816	0.0125	MMP2/CTSE/COMP/APOC1/C1QA/KLK8/VWF/PECAM1/PRSS23/RAPGEF3/RABIF/F10/CPN1/HTRA1/SPARC/FBN1/SIRT2/ARF4/F2/F2RL2/F12/DPP4/MMP14/HRG/F11/APOC3/PLG/CTSO/HMGCS2/CAPN2/PROS1/ADAM9/TIMP3/CTSH/HNF4A/CTSB/LGMN/GDA/F8/PREP/HPN/ACOX2/GNG12/ISCU/WDR1/CPQ/LAMP2/RGN	KIRP
HALLMARK_PI3K_AKT_MTOR_SIGNALING	-2.13778	0.0126582	ACTR2/MAPK9/PLA2G12A/VAV3/ATF1/ECSIT/CDK4/PRKAA2/RPS6KA3/PTPN11/CAB39/YWHAB/SQSTM1/PIK3R3/MAP2K6/PRKAG1/ITPR2/MAPK1/EIF4E/UBE2D3/MAPKAP1/DUSP3/RALB/PRKAR2A/CLTC	KIRP
HALLMARK_BILE_ACID_METABOLISM	-3.20651	0.0128205	SLC23A2/ACSL5/TFCP2L1/HSD17B6/NR1H4/PECR/PRDX5/RXRA/ABCA1/CYP8B1/NR0B2/FADS1/LIPE/PAOX/DHCR24/SLC22A18/CYP46A1/GC/HAO1/SOD1/SULT1B1/OPTN/TTR/AGXT/PEX11A/SERPINA6/HSD17B11/PNPLA8/NR3C2/PEX26/PEX13/PEX12/SLC23A1/BCAR3/PIPOX/NEDD4/DIO1/BBOX1/ALDH1A1/IDH1/SLC27A2/ALDH8A1/ABCD3/PXMP2/GCLM/IDI1/NUDT12/PEX7/RETSAT/CYP7B1/HACL1/IDH2/PEX19/ISOC1/LONP2/EPHX2/ACSL1/MLYCD/PFKM/HSD17B4/SCP2/CAT/PHYH/ALDH9A1	KIRP
HALLMARK_UNFOLDED_PROTEIN_RESPONSE	-2.47109	0.0128205	CHAC1/HSP90B1/GEMIN4/EIF4A2/VEGFA/IFIT1/WFS1/NHP2/LSM1/ALDH18A1/SERP1/SRPRB/EDEM1/KIF5B/EDC4/EIF2AK3/SEC11A/NOLC1/SSR1/NPM1/STC2/XPOT/EEF2/WIPI1/HSPA5/DNAJB9/EXOC2/DNAJC3/EIF4G1/SLC30A5/PDIA6/TUBB2A/DDX10/PAIP1/SDAD1/HYOU1/SPCS1/ATF6/BAG3/DCTN1/TTC37/PSAT1/GOSR2/HERPUD1/SEC31A/ATP6V0D1/EIF4E/NOP14/EIF2S1/HSPA9	KIRP
HALLMARK_UV_RESPONSE_DN	-1.81607	0.0128205	TGFBR2/IGFBP5/MAGI2/RXRA/INPP4B/SCAF8/TGFBR3/VAV2/IGF1R/MYC/NFKB1/SLC22A18/ATRX/PTPRM/NR1D2/VLDLR/INSIG1/NR3C1/MAPK14/ATP2C1/MAP1B/PHF3/SFMBT1/PDLIM5/DLG1/CDC42BPA/CAP2/MAP2K5/PRKCA/ADD3/PIK3R3/AGGF1/PRKCE/ATRN/ARHGEF9/DDAH1/DAB2/BCKDHB	KIRP
HALLMARK_CHOLESTEROL_HOMEOSTASIS	-2.20791	0.012987	CPEB2/ADH4/FASN/SCD/EBP/ECH1/ACSS2/NSDHL/LSS/LPL/PCYT2/GLDC/SREBF2/HMGCS1/HMGCR/FDFT1/CTNNB1/LGMN/DHCR7/PDK3/FDPS/CYP51A1/IDI1/ACAT2/SC5D	KIRP
HALLMARK_REACTIVE_OXYGEN_SPECIES_PATHWAY	-2.5943	0.012987	PRNP/PRDX4/ERCC2/SOD2/OXSR1/ATOX1/HMOX2/MGST1/LAMTOR5/PRDX6/SOD1/TXNRD2/NDUFA6/TXNRD1/PRDX1/FTL/GPX3/NQO1/SRXN1/GCLC/PRDX2/GLRX/GCLM/MBP/MSRA/GSR/NDUFS2/CAT	KIRP
HALLMARK_MYC_TARGETS_V2	-1.89251	0.0131579	WDR43/MYC/RABEPK/NOLC1/NPM1/NIP7/SUPV3L1/FARSA/MCM4/RCL1/CDK4/DCTPP1/PRMT3/NDUFAF4/AIMP2/PHB/HSPD1/SORD/TFB2M	KIRP
HALLMARK_PEROXISOME	-3.23115	0.0131579	STS/SMARCC1/SOD2/CNBP/FADS1/HSD11B2/ITGB1BP1/DHCR24/ABCB1/ECH1/SLC25A17/MSH2/SOD1/NUDT19/ACSL4/TTR/PEX11A/SERPINA6/HSD17B11/PRDX1/ELOVL5/IDE/PEX11B/CLN8/PEX13/PEX2/ACAA1/PEX5/DIO1/ALDH1A1/VPS4B/IDH1/SLC27A2/FDPS/RDH11/HAO2/ABCD3/HMGCL/IDI1/ACOX1/RETSAT/ECI2/IDH2/ISOC1/CRAT/LONP2/EPHX2/ACSL1/MLYCD/SLC25A4/HSD17B4/SCP2/CAT/EHHADH/ALDH9A1	KIRP
HALLMARK_HEDGEHOG_SIGNALING	-1.76955	0.0140845	CDK6/HEY1/VEGFA/L1CAM/RASA1/NF1/VLDLR/OPHN1/CNTFR/NRCAM/PLG/MYH9/AMOT	KIRP
HALLMARK_PANCREAS_BETA_CELLS	-2.22908	0.0147059	SYT13/STXBP1/CHGA/SRPRB/DCX/SEC11A/PAX6/DPP4/SRP9/HNF1A/VDR/SPCS1/ELP4/SLC2A2/PKLR	KIRP
HALLMARK_IL2_STAT5_SIGNALING	-1.5068	0.0235294	ST3GAL4/HIPK2/SYT11/SLC39A8/FAM126B/SPRED2/RABGAP1L/IGF1R/FGL2/SLC1A5/MYC/SWAP70/ABCB1/LRIG1/NCS1/CD83/MXD1/F2RL2/CAPN3/TWSG1/TNFRSF21/SH3BGRL2/PTH1R/SNX14/AHCY/CYFIP1/COCH/NDRG1/RNH1/TTC39B/ITGAV/UMPS/LCLAT1/CISH/GABARAPL1/ENPP1/HUWE1/PLIN2/SMPDL3A/SNX9/GALM/FAH/PNP/IGF2R/WLS/RRAGD/ITGA6/CA2	KIRP
HALLMARK_MITOTIC_SPINDLE	-1.58353	0.0243902	RASA1/MYO1E/INCENP/WASL/SHROOM2/ALS2/SPTAN1/NF1/RAB3GAP1/CDC42/ROCK1/HDAC6/CD2AP/KIF5B/ARHGAP5/FGD4/CLIP1/CKAP5/RABGAP1/TUBGCP5/OPHN1/TLK1/PAFAH1B1/PDLIM5/PALLD/MYH9/KATNA1/DYNC1H1/DLG1/RANBP9/CDC42BPA/FARP1/KIF1B/ARFGEF1/RALBP1/ARHGEF12/ACTN4/SORBS2/SMC1A/ARHGEF3/STAU1/PCGF5/MAPRE1/EPB41/KIF3B/APC/RFC1/KIFAP3/DYNLL2/SPTBN1/MYH10/LRPPRC	KIRP
HALLMARK_APOPTOSIS	-1.60326	0.045977	BCL2L10/XIAP/PPT1/CYLD/SOD2/TGFBR3/APP/HMOX1/SPTAN1/EBP/ROCK1/F2/F2R/BNIP3L/RNASEL/SOD1/PAK1/DAP3/DAP/PSEN1/GPX3/DNAJC3/GCH1/DIABLO/DFFA/CTNNB1/PTK2/TIMP3/DNAJA1/SQSTM1/ETF1/BCL2L2/GADD45A/RETSAT/VDAC2/SC5D/GSR/IGF2R/CTH	KIRP
HALLMARK_P53_PATHWAY	-1.36156	0.0481928	PITPNC1/AEN/TGFA/BAIAP2/JUN/CEBPA/CDKN2A/MXD4/TOB1/KLK8/RB1/GLS2/XPC/POLH/RXRA/BAK1/CDKN2AIP/APP/HMOX1/FAM162A/ZMAT3/HINT1/IRAK1/F2R/MXD1/NUDT15/NINJ1/SLC35D1/CTSD/OSGIN1/PMM1/ABHD4/FUCA1/SLC19A2/NDRG1/SDC1/CGRRF1/DCXR/CCNK/EPHX1/TPD52L1/SLC3A2/KIF13B/VDR/ISCU/RCHY1/GADD45A/HSPA4L/RNF19B/TCN2/RETSAT/WWP1/CCNG1/ABAT/LDHB/CYFIP2/TM7SF3	KIRP
HALLMARK_ADIPOGENESIS	-3.2632	0.010101	LPL/UQCR10/MGST3/ETFB/ESYT1/ADIPOR2/ADIG/ATP1B3/DDT/POR/JAGN1/PPARG/ANGPT1/SOD1/FAH/PTCD3/AK2/ACADS/ELOVL6/CMPK1/GPX3/IDH1/ALDH2/PGM1/CHCHD10/ARAF/TST/NDUFS3/COX8A/GADD45A/CYC1/COX7B/ESRRA/AGPAT3/CMBL/COQ3/GBE1/PTGER3/RMDN3/TOB1/COQ5/DNAJB9/REEP5/CRAT/ECHS1/PPM1B/APLP2/CCNG2/RETSAT/UQCRC1/COQ9/NDUFAB1/RTN3/MAP4K3/LPCAT3/DHRS7/MRPL15/GPD2/DHCR7/LIFR/GRPEL1/ATL2/DECR1/SAMM50/GPAM/EPHX2/BCKDHA/MDH2/…	KIRC
HALLMARK_ESTROGEN_RESPONSE_EARLY	-2.19895	0.010101	PGR/ITPK1/OPN3/P2RY2/DHRS2/ELF3/GREB1/SLC26A2/CELSR2/WFS1/KLF10/ASB13/MAPT/PODXL/LAD1/AQP3/TJP3/ELF1/CYP26B1/THSD4/INPP5F/FLNB/OVOL2/CLDN7/AR/MPPED2/SLC9A3R1/NAV2/ESRP2/FAM102A/CXCL12/SCNN1A/TMEM164/FOXC1/IL17RB/SYNGR1/TUBB2B/PAPSS2/IL6ST/ZNF185/PEX11A/CISH/ADCY9/TPD52L1/RHOBTB3/RAB17/IGF1R/DEPTOR/AFF1/CA12/SLC1A1/FKBP4/KAZN/PPIF/SLC19A2/SLC39A6/RBBP8/NRIP1/TOB1/ANXA9/SNX24/FARP1/ENDOD1/SLC27A2/P…	KIRC
HALLMARK_GLYCOLYSIS	-1.94027	0.010101	PGK1/LDHC/SDC1/PGAM1/GPC3/FBP2/SOD1/DSC2/PYGB/CITED2/HSPA5/MIOX/ME2/HS6ST2/HS2ST1/IDH1/CYB5A/TPST1/PC/ALG1/SDC2/MERTK/AK4/PGM2/HDLBP/CAPN5/PKP2/PRPS1/FKBP4/ALDOB/COPB2/PDK3/ECD/GNPDA1/HOMER1/GNE/GCLC/UGP2/ALDH7A1/GPC4/PPP2CB/GFPT1/CTH/GLCE/MDH2/COG2/RPE/NANP/SLC35A3/ARPP19/AK3/SLC25A13/BPNT1/GALK2/ALDH9A1/GOT1/GOT2/RRAGD/MDH1/AGL/SDHC/DLD	KIRC
HALLMARK_ESTROGEN_RESPONSE_LATE	-2.19083	0.0102041	CALCR/TRIM29/TFF3/SOX3/CCND1/BLVRB/AGR2/MEST/KCNK5/SGK1/PGR/ITPK1/OPN3/DHRS2/SLC26A2/CELSR2/MAPK13/WFS1/CD9/TNNC1/MAPT/SERPINA5/PRKAR2B/HOMER2/TJP3/JAK1/CYP26B1/ETFB/FLNB/OVOL2/ASS1/UGDH/SLC9A3R1/FAM102A/CXCL12/SCNN1A/ST14/FOXC1/PCP4/IL17RB/PAPSS2/DCXR/ST6GALNAC2/IL6ST/LLGL2/CISH/CKB/ACOX2/TST/TPD52L1/HPRT1/AFF1/CA12/FKBP4/PPIF/RBBP8/PTGER3/RABEP1/NRIP1/TOB1/ANXA9/FARP1/SLC27A2/PDZK1/DYNLT3/ARL3/…	KIRC
HALLMARK_HEME_METABOLISM	-2.78474	0.0102041	ATP6V0A1/MGST3/MKRN1/MPP1/SDCBP/SELENBP1/TFRC/ADIPOR1/NUDT4/SLC25A38/HEBP1/BTG2/GAPVD1/XK/TRIM58/HAGH/MINPP1/KLF3/GMPS/TCEA1/GCLM/PC/SLC11A2/DMTN/ACSL6/SYNJ1/MFHAS1/SLC4A1/FBXO9/SNCA/DAAM1/OSBP2/CTNS/NEK7/FN3K/ATG4A/ARL2BP/LRP10/EIF2AK1/MBOAT2/PICALM/NFE2L1/TFDP2/TOP1/RNF123/ENDOD1/SLC30A1/RCL1/ALAD/BTRC/GCLC/CCDC28A/PRDX2/MOSPD1/GLRX5/KAT2B/LPIN2/ALDH1L1/VEZF1/DCUN1D1/XPO7/YPEL5/GDE1/TRAK2/RAP1G…	KIRC
HALLMARK_MYC_TARGETS_V1	-2.26459	0.0102041	PGK1/HSP90AB1/MCM4/PSMD14/UBE2E1/CCT5/HSPE1/NCBP2/CDK4/G3BP1/SET/EIF4H/DDX21/NOLC1/DDX18/ILF2/TFDP1/RRM1/CANX/HNRNPR/HDAC2/HNRNPU/PTGES3/USP1/EIF2S1/ABCE1/HPRT1/VDAC1/HDDC2/DHX15/SERBP1/TCP1/YWHAQ/CYC1/TUFM/SF3A1/YWHAE/CCT4/PSMD1/VDAC3/XRCC6/ETF1/COX5A/ACP1/CCT2/SRPK1/EIF3J/PRPS2/EIF1AX/CSTF2/NDUFAB1/SMARCC1/C1QBP/ODC1/NCBP1/MRPS18B/FAM120A/EIF4E/AIMP2/HSPD1/RAD23B/EIF4G2/SLC25A3/GLO1/GSPT1/PHB/V…	KIRC
HALLMARK_OXIDATIVE_PHOSPHORYLATION	-3.73976	0.0102041	VDAC1/MRPL34/ACAA1/NDUFA6/COX8A/ISCU/RHOT1/CYC1/COX7B/ATP6V1G1/NDUFB2/BDH2/ATP6V0C/VDAC3/NDUFA9/NDUFA4/NDUFV1/COX5A/NDUFC2/SDHA/SLC25A12/MRPS22/ABCB7/ECHS1/FXN/NDUFB6/RETSAT/UQCRC1/NDUFAB1/SLC25A11/NDUFS4/MRPL15/IDH2/MTX2/PDHB/GRPEL1/DECR1/CPT1A/NDUFB3/VDAC2/SLC25A20/GLUD1/BCKDHA/TIMM17A/PDHA1/OAT/PDP1/MDH2/CYCS/ATP1B1/ACAA2/NDUFS2/MPC1/CS/ATP6V1E1/SLC25A3/ISCA1/AIFM1/COX7A2L/COX10/DLST/ATP6V1C1/…	KIRC
HALLMARK_XENOBIOTIC_METABOLISM	-2.58466	0.0102041	NINJ1/BLVRB/FBLN1/ECH1/CDO1/CYP27A1/GSTA3/EPHX1/PMM1/SSR3/CYP2C18/PDK4/PTS/NMT1/ATP2A2/GSTM4/SLC6A12/PDLIM5/HNF4A/UPB1/RBP4/SLC46A3/CYP1A1/JUP/SPINT2/ADH1C/DDT/POR/ENPEP/ASL/GCH1/FAH/UGDH/NQO1/PLG/IDH1/PAPSS2/DCXR/CYB5A/ALDH2/TPST1/ANGPTL3/FABP1/AHCY/F11/PC/SERPINA6/AOX1/ACOX2/PTGES3/TMEM97/HPRT1/HRG/TTPA/MAOA/SLC35D1/GART/NDRG2/SAR1B/ARG2/PGRMC1/CBR1/PGD/FMO1/DDC/FBP1/ACP1/GCLC/LPIN2/MTHFD1/RETS…	KIRC
HALLMARK_FATTY_ACID_METABOLISM	-3.19875	0.0103093	BMPR1B/PTPRG/ADIPOR2/ECI1/ADH1C/UGDH/ERP29/ACADS/GSTZ1/MCEE/IDH1/FABP1/CYP4A22/CYP4A11/ACAT2/GPD1/PRDX6/CA4/DHCR24/AQP7/ACSS1/ALDH1A1/ACAA1/MAOA/AADAT/HPGD/GCDH/SMS/HSPH1/HAO2/CBR1/FMO1/PCBD1/SDHA/ALAD/CRAT/ECHS1/RAP1GDS1/GRHPR/RETSAT/ACSL4/ALDH3A2/HMGCL/EHHADH/CRYZ/METAP1/ODC1/GPD2/PDHB/HMGCS2/DECR1/CPT1A/SERINC1/PDHA1/ACOT2/GABARAPL1/MDH2/RDH11/HSP90AA1/BPHL/ACAA2/PPARA/ECI2/DLST/ACSM3/IDI1/ACO…	KIRC
HALLMARK_UV_RESPONSE_UP	-1.83567	0.0103093	CDO1/RPN1/CCK/YKT6/CNP/BCL2L11/EPHX1/NR4A1/TUBA4A/POLE3/ATP6V1F/SLC6A12/EIF2S3/STIP1/APOM/AQP3/CYP1A1/PTPRD/HSPA2/TGFBRAP1/CREG1/GCH1/TFRC/CTSV/BTG2/DDX21/NAT1/DNAJB1/GPX3/IL6ST/TACR3/SPR/GGH/HNRNPU/TST/CDC5L/ACAA1/AMD1/MAOA/PPAT/HSPA13/PPP1R2/FKBP4/PPIF/FMO1/PLCL1/ABCB1/EPCAM/CYB5B/GLS/EIF5/DNAJA1/GRPEL1/CYB5R1/ATP6V1C1/ALAS1/TMBIM6/CA2/SLC25A4	KIRC
HALLMARK_MTORC1_SIGNALING	-2.58551	0.0104167	TUBA4A/NMT1/PSMD12/ATP2A2/LDLR/GTF2H1/CD9/PPA1/STIP1/VLDLR/RPA1/PSMG1/ACTR2/EBP/PGK1/MTHFD2L/PHGDH/MCM4/PSMD14/EEF1E1/ADIPOR2/HSPE1/SQLE/CTSC/SLC9A3R1/TFRC/PRDX1/HSPA5/PNO1/ELOVL6/LGMN/SRD5A1/BTG2/PSAT1/IDH1/SEC11A/PSMC2/GMPS/CACYBP/PGM1/TCEA1/CANX/AK4/ABCF2/DHCR24/TMEM97/SERP1/FGL2/NUFIP1/HPRT1/PNP/ACACA/DHFR/TXNRD1/TM7SF2/SSR1/CCT6A/GSK3B/GGA2/NUP205/M6PR/GBE1/PSPH/INSIG1/ETF1/SKAP2/GCLC/RAB1A/…	KIRC
HALLMARK_BILE_ACID_METABOLISM	-2.73081	0.0105263	CYP27A1/SULT1B1/BMP6/DIO1/GNPAT/HAO1/MLYCD/PRDX5/HSD17B11/PIPOX/SLC23A1/PEX11G/GC/SLCO1A2/AGXT/SLC35B2/AR/SOD1/ABCA8/IDH1/TFCP2L1/PEX26/PEX11A/GCLM/ALDH8A1/TTR/SERPINA6/DHCR24/BBOX1/ALDH1A1/AMACR/CYP39A1/PECR/NR0B2/SLC27A2/PEX1/RETSAT/PXMP2/BCAR3/PEX13/IDH2/HACL1/EPHX2/LONP2/CYP7B1/NR3C2/CROT/PFKM/IDI1/PEX7/ALDH9A1/PNPLA8/NUDT12/PEX12/ACSL1/ISOC1/ABCD3/HSD17B4/SCP2/PHYH/PEX19/CAT	KIRC
HALLMARK_SPERMATOGENESIS	-1.71135	0.0105263	ART3/PARP2/NPHP1/TKTL1/MLLT10/GPR182/TLE4/HOXB1/ADCYAP1/NPY5R/CLGN/SIRT1/DDX25/PSMG1/GMCL1/NF2/PCSK1N/LDHC/HSPA2/SLC12A2/NOS1/CCT6B/BRAF/GSTM3/ZPBP/AKAP4/SPATA6/CRISP2/MTNR1A/IFT88/AGFG1/IP6K1/MTOR/PACRG/MLF1/VDAC3/ZC2HC1C/ZC3H14/PEBP1/IDE/CLPB/MAP7/HSPA4L/TSN/RAD17/PRKAR2A/STRBP/STAM2	KIRC
HALLMARK_UV_RESPONSE_DN	-1.76631	0.0105263	AKT3/PTGFR/SMAD3/LDLR/PDLIM5/ITGB3/VLDLR/PRKAR2B/NIPBL/TJP1/SYNE1/CAP2/PPARG/LPAR1/ATP2B1/TGFBR2/BMPR1A/CITED2/DAB2/MRPS31/PHF3/SRI/VAV2/CDC42BPA/SDC2/MIOS/MAGI2/ARHGEF9/IRS1/KIT/IGF1R/NEK7/SCAF8/PTPN21/MAPK14/MAP2K5/TGFBR3/PRKCA/ACVR2A/INSIG1/ATRX/NR1D2/SFMBT1/ERBB2/AGGF1/ADD3/DLG1/ATP2C1/PRKCE/DDAH1/ATRN/BCKDHB	KIRC
HALLMARK_DNA_REPAIR	-1.51388	0.0106383	POLR2A/CETN2/TMED2/GTF2H5/SDCBP/POLA1/ERCC2/RFC3/NCBP2/TAF9/TAF13/GTF2A2/DCTN4/BRF2/DAD1/VPS37D/POLR2K/RNMT/SURF1/CLP1/GTF2H3/UMPS/SNAPC5/RPA3/GMPR2/HPRT1/PNP/XPC/POLR2C/STX3/SMAD5/NUDT9/MPC2/RRM2B/ARL6IP1/ERCC4/ERCC8/EIF1B/AK3/TSG101/NUDT21/DDB1	KIRC
HALLMARK_ANDROGEN_RESPONSE	-2.33554	0.0107527	SPCS3/SLC26A2/PDLIM5/TSC22D1/HOMER2/AKAP12/CENPN/DBI/ARID5B/BMPR1B/AZGP1/PIAS1/UAP1/MERTK/NGLY1/DHCR24/PTPN21/HPGD/RPS6KA3/TPD52/SMS/LMAN1/HERC3/ZBTB10/INSIG1/XRCC6/TMPRSS2/DNAJB9/RAB4A/XRCC5/ITGAV/APPBP2/LIFR/VAPA/GSR/MAP7/GPD1L/ABHD2/ACSL3/ABCC4/CDC14B/IQGAP2/IDI1/SORD/HMGCS1/HMGCR/NCOA4	KIRC
HALLMARK_PEROXISOME	-2.49549	0.0107527	SLC23A2/ECH1/NUDT19/ALB/CRABP1/FDPS/DIO1/GNPAT/MLYCD/PRDX5/HSD17B11/FIS1/SLC35B2/SOD1/PRDX1/IDH1/PEX5/PEX11A/MSH2/CADM1/CLN8/TTR/SERPINA6/DHCR24/ALDH1A1/ACAA1/HSD11B2/HAO2/SLC27A2/PEX11B/ABCB1/CRAT/IDE/RETSAT/ACSL4/SMARCC1/VPS4B/HMGCL/EHHADH/PEX13/IDH2/SLC25A17/EPHX2/LONP2/RDH11/ECI2/PEX2/IDI1/ACOX1/ALDH9A1/ACSL1/ISOC1/ABCD3/SLC25A4/HSD17B4/SCP2/CAT	KIRC
HALLMARK_PROTEIN_SECRETION	-3.09097	0.0107527	DST/CLTA/ANP32E/RAB22A/GBF1/ATP6V1B1/VAMP3/SEC31A/ADAM10/TMED2/TSPAN8/SNAP23/SOD1/CTSC/DNM1L/GALC/ARFGAP3/TMX1/SH3GL2/GOSR2/RPS6KA3/NAPA/RAB5A/TPD52/COPB2/M6PR/LMAN1/NAPG/SCRN1/TMED10/ARCN1/STX7/STX12/IGF2R/RAB9A/RAB2A/GOLGA4/MAPK1/OCRL/USO1/VPS4B/SEC22B/ATP7A/KIF1B/ARFGEF1/COG2/ATP1A1/LAMP2/ZW10/SGMS1/AP2B1/ATP6V1H/SCAMP1/ARFIP1/TSG101/RAB14/COPB1/AP3B1/SNX2/ARFGEF2/STAM/AP1G1/YIPF6/CLCN3/CLN5/C…	KIRC
HALLMARK_PI3K_AKT_MTOR_SIGNALING	-1.75192	0.0108696	THEM4/MAPK9/MAPK10/PIKFYVE/UBE2N/ACACA/RPS6KA3/MAPK8/SMAD2/GSK3B/PPP2R1B/MAPK1/PRKAG1/ATF1/MAPKAP1/YWHAB/UBE2D3/ITPR2/PTPN11/EIF4E/VAV3/CAB39L/PLA2G12A/CAB39/PRKAR2A/PRKAA2/CLTC/DUSP3	KIRC
HALLMARK_UNFOLDED_PROTEIN_RESPONSE	-1.78508	0.0108696	WIPI1/IFIT1/EIF4G1/SPCS3/LSM4/WFS1/SEC31A/BAG3/NOP14/DNAJA4/EIF2AK3/LSM1/EIF4A2/CNOT6/DCP1A/DCTN1/HSPA5/SRPRB/PSAT1/NOLC1/SEC11A/HERPUD1/TUBB2A/CNOT4/PDIA6/HYOU1/EIF2S1/SERP1/GOSR2/SSR1/EXOC2/DNAJB9/DNAJC3/KIF5B/TTC37/SLC30A5/DDX10/SPCS1/SDAD1/ATP6V0D1/ATF6/EIF4E/PAIP1/HSPA9	KIRC
HALLMARK_CHOLESTEROL_HOMEOSTASIS	-2.04416	0.010989	STARD4/NFIL3/ECH1/NSDHL/FDPS/STX5/LDLR/CD9/ADH4/LSS/EBP/LPL/ALCAM/AVPR1A/PPARG/SQLE/CTNNB1/LGMN/ACAT2/GNAI1/TMEM97/MAL2/ACSS2/GLDC/PCYT2/TM7SF2/PDK3/SREBF2/DHCR7/FDFT1/IDI1/CYP51A1/HMGCS1/HMGCR/SC5D	KIRC
HALLMARK_PANCREAS_BETA_CELLS	-1.92277	0.0121951	GCG/GCK/FOXA2/LMO2/NEUROD1/SCGN/G6PC2/DCX/PCSK2/SRP14/AKT3/HNF1A/PAX6/SRPRB/SLC2A2/SEC11A/DPP4/VDR/PKLR/FOXO1/ELP4/SPCS1/SRP9	KIRC
HALLMARK_MITOTIC_SPINDLE	-1.3318	0.0206186	DST/TUBA4A/SORBS2/MID1IP1/PDLIM5/ARF6/TUBGCP5/ABI1/LATS1/RICTOR/NET1/EZR/RASA1/FLNB/SMC3/CLIP1/ALMS1/DYNC1H1/SPTAN1/PCM1/PKD2/SHROOM2/CDC42BPA/CKAP5/KATNA1/MYH10/BCR/PPP4R2/RAB3GAP1/SPTBN1/KIFAP3/ALS2/FGD4/APC/RANBP9/CDC42/ARHGEF3/MAPRE1/YWHAE/FARP1/SMC1A/NF1/KIF5B/RFC1/STAU1/OPHN1/TLK1/KIF1B/PAFAH1B1/ARFGEF1/ARHGAP5/RALBP1/DLG1/ARHGEF12/PCGF5/CD2AP/KIF3B/DYNLL2/WASL/LRPPRC	KIRC
HALLMARK_REACTIVE_OXYGEN_SPECIES_PATHWAY	-2.10719	0.0235294	SOD1/ERCC2/NQO1/PRDX1/TXNRD2/GPX3/LAMTOR5/GCLM/PRDX6/SRXN1/MSRA/TXNRD1/NDUFA6/GCLC/PRNP/PRDX2/OXSR1/GSR/NDUFS2/MBP/CAT	KIRC
HALLMARK_KRAS_SIGNALING_UP	-1.3825	0.030303	CBL/PLEK2/HDAC9/G0S2/ZNF639/PTGS2/ATG10/WNT7A/EVI5/MYCN/RBP4/SPON1/AKAP12/ALDH1A2/PCSK1N/JUP/TRIB1/DNMBP/PRKG2/TSPAN1/RABGAP1L/SATB1/EPB41L3/MAP3K1/PCP4/CCSER2/SPP1/FGF9/RELN/VWA5A/AVL9/YRDC/PEG3/TSPAN7/NAP1L2/ITGA2/ZNF277/ST6GAL1/AMMECR1/PIGR/NR0B2/FUCA1/GPRC5B/PTCD2/ABCB1/BTC/F2RL1/USP12/CDADC1/STRN/MAP7/CBR4/MTMR10/CROT/CAB39L/CA2/BPGM	KIRC
HALLMARK_WNT_BETA_CATENIN_SIGNALING	1.75532	0.0434783	CSNK1E/KAT2A/AXIN1/WNT1/JAG2/PPARD/MAML1/NCOR2/CCND2/NOTCH4/SKP2/NOTCH1	KIRC
HALLMARK_TGF_BETA_SIGNALING	-1.5785	0.047619	SMAD3/KLF10/TGFBR1/TJP1/BMPR1A/SMAD1/CTNNB1/BMPR2/TRIM33/RHOA/ACVR1/SPTBN1/HIPK2/APC/XIAP/BCAR3/UBE2D3/CDH1/PPM1A	KIRC
HALLMARK_E2F_TARGETS	-2.58341	0.0113636	POP7/NUDT21/CHEK1/RAN/CIT/MCM2/MYBL2/BIRC5/HMMR/HMGB3/BUB1B/CCNB2/ASF1B/DEPDC1/CDK4/NUP107/MCM4/RAD21/KIF18B/CDKN3/EED/PLK4/SMC4/PRKDC/GINS4/RAD51AP1/PAICS/MELK/MKI67/SMC1A/TOP2A/DUT/CENPE/ING3/DLGAP5/ATAD2/KIF4A/NBN/MAD2L1/ORC6/CKS2/TBRG4/CENPM/BRMS1L/RACGAP1/TFRC/IPO7/RFC1/CDKN2A/UBR7/E2F8/AURKA/SLBP/RBBP7/RAD50/HUS1/DCK/ZW10/PMS2/NUP205/GSPT1/EIF2S1	KICH
HALLMARK_ADIPOGENESIS	-3.43609	0.0116279	GPX4/AGPAT3/NKIRAS1/IDH3G/UBC/ELOVL6/UQCR11/FAH/NDUFB7/RREB1/RETSAT/REEP5/PDCD4/PIM3/BCKDHA/CAT/TKT/SORBS1/PTGER3/ABCA1/CHCHD10/VEGFB/CRAT/RNF11/MTCH2/RMDN3/IMMT/GHITM/LAMA4/UQCR10/PPARG/GPAM/BAZ2A/NDUFS3/COX6A1/G3BP2/COQ9/UBQLN1/COX8A/DNAJB9/ACADS/CYC1/ACADL/ALDOA/UQCRQ/COX7B/NDUFA5/PGM1/SAMM50/UQCRC1/SLC27A1/MRPL15/ESRRA/GRPEL1/SPARCL1/GPD2/ARAF/PHYH/APLP2/ATL2/DHCR7/BCL2L13/DECR1/COQ3/NDUFAB1/…	KICH
HALLMARK_G2M_CHECKPOINT	-2.97034	0.0116279	PLK1/E2F3/DMD/PRC1/PURA/DKC1/NUP98/SMC2/CHEK1/NDC80/MCM2/MYBL2/BIRC5/NEK2/SMAD3/E2F2/CDC45/HMMR/HMGB3/HSPA8/CCNB2/CENPA/CCNA2/CDK4/UPF1/ATF5/RAD21/CDKN3/PLK4/SMC4/TROAP/NUMA1/SS18/UBE2C/POLQ/CHAF1A/TPX2/GINS2/CENPF/MKI67/SMC1A/TOP2A/CENPE/CCND1/PBK/KIF4A/INCENP/MAD2L1/ORC6/CKS2/E2F1/TNPO2/EFNA5/CCNT1/RACGAP1/CUL1/BUB1/ATRX/ORC5/TTK/AURKA/NUP50/WRN/SLC12A2/HUS1/MNAT1/RAD23B/DBF4/GSPT1/FOXN3/CUL5/S…	KICH
HALLMARK_CHOLESTEROL_HOMEOSTASIS	-2.13444	0.0117647	ATF5/STARD4/ALCAM/PDK3/NSDHL/EBP/CHKA/TM7SF2/ABCA2/CPEB2/CD9/PPARG/SREBF2/ATXN2/SCD/HMGCR/HMGCS1/DHCR7/CYP51A1/LGALS3/AVPR1A/LGMN/SC5D	KICH
HALLMARK_HYPOXIA	-1.67748	0.0117647	FAM162A/PDK3/GYS1/TPD52/MYH9/VLDLR/CAV1/SDC4/CHST2/PIM1/TES/TPST2/GAPDH/KDM3A/PRDX5/ILVBL/BCL2/DDIT3/ADM/ALDOA/IRS2/VEGFA/PGM1/SDC2/RBPJ/NEDD4L/GPI/DTNA/PPP1R3C/KLHL24/TPI1/IDS/CA12/CCNG2/PGK1/AMPD3/ZNF292/RRAGD/ATP7A/PPARGC1A	KICH
HALLMARK_OXIDATIVE_PHOSPHORYLATION	-4.76063	0.0117647	MRPL11/VDAC2/OAT/SLC25A6/MDH1/COX7A2L/COX5B/ETFB/SURF1/ATP6V1G1/HADHA/SUPV3L1/NDUFA7/GLUD1/TIMM9/MPC1/TIMM17A/GPX4/FXN/IDH3G/PHB2/TIMM13/UQCR11/HADHB/NDUFB7/ISCA1/RETSAT/NDUFC2/PDHB/ATP6V0E1/NDUFV2/TOMM22/BCKDHA/COX6B1/NDUFA3/TIMM50/PMPCA/NDUFB1/NDUFB4/NDUFS8/RHOT2/NDUFS2/VDAC3/NDUFC1/COX17/ATP6V1F/NDUFB6/NDUFS1/MRPS12/COX4I1/NDUFB5/MTX2/IDH3B/ECI1/ATP6V0B/MRPS22/IDH2/FDX1/IMMT/LRPPRC/UQCR10/NDUF…	KICH
HALLMARK_UNFOLDED_PROTEIN_RESPONSE	-2.22232	0.0117647	EXOC2/FKBP14/KHSRP/TTC37/SRPRB/ATF4/EIF2AK3/BANF1/DKC1/YIF1A/HSPA5/PAIP1/CALR/SLC1A4/SPCS1/DNAJC3/SLC30A5/HSP90B1/ATP6V0D1/SEC31A/STC2/EIF4G1/EXOSC9/EDC4/DDX10/CEBPG/DNAJA4/EEF2/SEC11A/HYOU1/POP4/ASNS/PARN/DNAJB9/HERPUD1/VEGFA/SPCS3/NOP14/XPOT/SDAD1/CNOT4/EIF4E/HSPA9/EIF2S1	KICH
HALLMARK_ANDROGEN_RESPONSE	-2.80504	0.0119048	HOMER2/TPD52/ZBTB10/KLK2/INSIG1/UAP1/CCND1/PTK2B/INPP4B/AKT1/RPS6KA3/KLK3/PDLIM5/SLC38A2/PTPN21/DNAJB9/BMPR1B/PIAS1/NGLY1/SCD/VAPA/HMGCR/HMGCS1/TMPRSS2/ABCC4/GSR/SPCS3/B2M/CENPN/GPD1L/LMAN1/ABHD2/MERTK/ACSL3/STK39/HERC3/IQGAP2	KICH
HALLMARK_GLYCOLYSIS	-1.7583	0.0119048	KIF20A/CASP6/HMMR/GFPT1/COPB2/PPIA/CENPA/ME2/PGM2/MIF/G6PD/DEPDC1/STC2/FAM162A/PDK3/GMPPB/GYS1/CLN6/SPAG4/NSDHL/QSOX1/VLDLR/EXT2/POLR3K/CHST2/ARPP19/DSC2/PMM2/PYGB/GALK2/LHX9/ALDOA/IRS2/VEGFA/SDC2/AURKA/ALG1/GOT1/PKP2/TPI1/GOT2/MET/PGK1/MERTK/ZNF292/MDH2/GCLC/RRAGD/AGL/DLD	KICH
HALLMARK_MTORC1_SIGNALING	-3.7162	0.0119048	HSPE1/PDAP1/TRIB3/HSPA5/TXNRD1/CALR/SLC1A4/MCM2/LDLR/YKT6/NAMPT/ELOVL6/PPIA/HSP90B1/IFRD1/G6PD/SHMT2/PITPNB/STIP1/ACACA/FKBP2/TUBA4A/MCM4/EIF2S2/SLC9A3R1/ABCF2/HMBS/TCEA1/HSPA4/STARD4/COPS5/NUPR1/SKAP2/TOMM40/GLA/VLDLR/EBP/INSIG1/BCAT1/ATP2A2/SEC11A/PSMA3/UFM1/TES/ASNS/TM7SF2/SQSTM1/IMMT/GAPDH/CD9/CCNG1/RDH11/TFRC/HSPD1/DDIT3/CANX/BUB1/SCD/ALDOA/HMGCR/HMGCS1/PGM1/AURKA/PSMC2/GSR/GMPS/GPI/CCT6A/GS…	KICH
HALLMARK_MYC_TARGETS_V1	-2.6096	0.0119048	RNPS1/NCBP2/PHB/UBE2L3/PWP1/HSPE1/PTGES3/HSP90AB1/RSL1D1/RAN/MCM2/PRPS2/PHB2/SF3B3/CDC45/CLNS1A/SSBP1/PPIA/IFRD1/PSMD8/EIF3D/CCNA2/CDK4/EIF1AX/MCM4/EIF2S2/RPL6/EXOSC7/CBX3/COPS5/CSTF2/VDAC3/PSMA6/STARD7/DUT/PSMA7/MAD2L1/TUFM/NCBP1/RRM1/CUL1/PSMD7/HSPD1/TXNL4A/CANX/CYC1/UBA2/FAM120A/EIF4H/EIF4G2/COX5A/HPRT1/XPOT/RAD23B/NDUFAB1/GOT2/PSMC6/PGK1/SLC25A3/AIMP2/EIF4E/GSPT1/VDAC1/EIF2S1/VBP1	KICH
HALLMARK_PEROXISOME	-1.89662	0.0119048	SLC25A19/RETSAT/CEL/ISOC1/YWHAH/ABCD2/CAT/CLN6/DHRS3/HSD11B2/TOP2A/MLYCD/SIAH1/ABCB9/IDH2/CRAT/TTR/GSTK1/PRDX5/RDH11/CLN8/SEMA3C/ACSL1/HSD17B4/ABCC5/NUDT19/VPS4B/SLC25A4/LONP2	KICH
HALLMARK_FATTY_ACID_METABOLISM	-3.03956	0.0120482	HADHB/RETSAT/MIF/CEL/PDHB/PTS/CBR3/YWHAH/HSPH1/PPARA/TP53INP2/NSDHL/ADH7/GCDH/BCKDHB/MLYCD/IDH3B/ECI1/NBN/UBE2L6/CRAT/HSP90AA1/CPOX/ACSS1/GSTZ1/RDH11/ACADS/SUCLG2/BMPR1B/ACADL/ALDOA/CPT1A/HMGCS1/ACSL1/PDHA1/HSD17B4/GABARAPL1/ACOT2/GPD2/DLST/CA2/DECR1/AUH/ADIPOR2/METAP1/FH/MDH2/SDHD/ETFDH/SDHA/RAP1GDS1/DLD/ACO2/HCCS	KICH
HALLMARK_HEME_METABOLISM	-2.35338	0.0120482	SIDT2/IGSF3/USP15/XPO7/E2F2/ISCA1/PSMD9/GAPVD1/RCL1/FN3K/SLC25A38/HMBS/TCEA1/CAT/ALDH1L1/SLC4A1/HEBP1/MPP1/ARL2BP/RNF123/RAD23A/TRAK2/MARK3/DAAM1/ARHGEF12/DMTN/ASNS/OSBP2/UBAC1/CPOX/BSG/TNRC6B/PRDX2/RANBP10/NFE2L1/TFRC/SLC6A8/FBXO7/GLRX5/HTATIP2/EPB41/EIF2AK1/MKRN1/TMEM9B/GMPS/BPGM/SLC7A11/PICALM/ENDOD1/FBXO34/TSPAN5/BMP2K/CLCN3/CA2/GDE1/DCAF10/ATG4A/GCLC/MOSPD1/LAMP2/NNT	KICH
HALLMARK_MITOTIC_SPINDLE	-2.44765	0.0120482	TAOK2/PLK1/RHOF/PRC1/CEP57/SUN2/RABGAP1/CDK5RAP2/BCAR1/ARHGAP4/MID1IP1/CTTN/ABR/NDC80/TUBGCP6/BIRC5/NEK2/ANLN/UXT/DYNLL2/CCNB2/RANBP9/ECT2/TUBA4A/SOS1/BCR/SMC4/NUMA1/RHOT2/MYH9/SPTAN1/FLNB/AKAP13/TPX2/DST/CEP192/STAU1/CENPF/RAPGEF6/RASA1/SMC1A/TOP2A/DLG1/CENPE/DLGAP5/KIF4A/INCENP/ARHGEF12/RICTOR/TSC1/LRPPRC/KNTC1/RACGAP1/NF1/ROCK1/PDLIM5/KIF3B/RFC1/BUB1/PPP4R2/WASL/EPB41/DYNC1H1/TUBGCP5/TTK/AURKA…	KICH
HALLMARK_PROTEIN_SECRETION	-3.57214	0.0121951	COPE/COPB2/SEC24D/GNAS/SEC31A/IGF2R/SNX2/TPD52/BET1/AP1G1/CD63/DST/GLA/AP3B1/ABCA1/TSG101/RAB5A/MAPK1/RAB2A/TMX1/RAB14/RAB22A/RPS6KA3/NAPA/ICA1/ATP6V1B1/RAB9A/VPS4B/TMED2/MON2/NAPG/SCAMP1/CAV2/TMED10/CLCN3/COPB1/ARFIP1/OCRL/SCRN1/ZW10/ARCN1/LMAN1/DNM1L/ATP6V1H/GOLGA4/ARFGEF1/M6PR/ATP7A/USO1/YIPF6/ARFGEF2/LAMP2	KICH
HALLMARK_DNA_REPAIR	-2.01769	0.0123457	POLR2C/NCBP2/SURF1/SMAD5/TAF10/NUDT21/POLR2J/AAAS/POLR2E/GPX4/APRT/DDB2/RAE1/TK2/UMPS/POLD4/NFX1/BRF2/ERCC4/RRM2B/TAF9/ARL6IP1/POLR2K/SEC61A1/COX17/BCAP31/DUT/DCTN4/ERCC8/TSG101/SNAPC5/STX3/GTF2H3/FEN1/POLR1D/POLA1/RNMT/CLP1/RALA/POM121/NT5C3A/TMED2/HPRT1/NUDT9/DDB1	KICH
HALLMARK_MYC_TARGETS_V2	-1.73031	0.0128205	PA2G4/TCOF1/PLK1/PHB/SUPV3L1/HSPE1/RCL1/FARSA/CDK4/MCM4/PLK4/CBX3/SLC29A2/LAS1L/TBRG4/NDUFAF4/HSPD1/UTP20/PRMT3/AIMP2	KICH
HALLMARK_PI3K_AKT_MTOR_SIGNALING	-1.90985	0.0232558	HSP90B1/ACACA/CDK4/RPTOR/UBE2N/ATF1/MKNK2/PPP2R1B/MAPKAP1/YWHAB/PAK4/MAPK1/E2F1/SQSTM1/MAPK9/AKT1/RPS6KA3/DDIT3/SMAD2/ECSIT/PRKAG1/GSK3B/UBE2D3/PTPN11/ITPR2/TBK1/EIF4E/IRAK4/PLA2G12A	KICH
HALLMARK_SPERMATOGENESIS	-1.66075	0.0357143	NEK2/CHRM4/NF2/CCNB2/NCAPH/PARP2/RAD17/CDKN3/VDAC3/CSNK2A2/LPIN1/DMRT1/GAD1/TOPBP1/YBX2/CLGN/PACRG/ADAM2/BUB1/SCG3/TTK/AURKA/BRAF/SLC12A2/PHF7/PIAS2/CFTR/DBF4/CLPB/STRBP/HSPA4L	KICH
HALLMARK_BILE_ACID_METABOLISM	-1.7308	0.0361446	RETSAT/PEX16/ISOC1/PEX7/CYP46A1/ABCD2/CAT/SLC29A1/ABCA1/MLYCD/PEX26/PEX1/IDH2/TTR/ABCA2/NUDT12/GSTK1/PRDX5/NR0B2/ACSL1/HSD17B4/PHYH/TFCP2L1/ABCA5/NPC1/PNPLA8/LONP2/NR3C2/PFKM	KICH
HALLMARK_REACTIVE_OXYGEN_SPECIES_PATHWAY	-1.52508	0.0405405	EGLN2/TXNRD1/GPX4/G6PD/NDUFB4/CAT/NDUFS2/TXNRD2/SRXN1/PRDX2/HMOX2/MBP/NDUFA6/GSR/GCLC	KICH
HALLMARK_XENOBIOTIC_METABOLISM	-2.33197	0.0111111	CROT/SLC6A6/ADH1C/CYP2E1/TMBIM6/ARPP19/EPHA2/BPHL/TTPA/NQO1/FETUB/UGDH/CYB5A/DHRS1/CBR1/CYP2J2/GCH1/ABHD6/GCLC/NFS1/EPHX1/ACOX3/ACOX1/PTS/GART/IDH1/PDLIM5/ACO2/MTHFD1/PGD/GSR/CAT/MAOA/ATP2A2/ARG2/AHCY/HACL1/PTGR1/ETFDH/ALDH9A1/CYP2C18/ALDH3A1/RETSAT/SAR1B/ADH7/MCCC2/ENTPD5/ALAS1	HNSC
HALLMARK_BILE_ACID_METABOLISM	-2.64517	0.0113636	BBOX1/SULT1B1/CROT/DHCR24/TFCP2L1/IDI1/ALDH1A1/GSTK1/PFKM/SLC27A2/AMACR/LONP2/SULT2B1/GCLM/PEX13/IDH1/PEX7/CAT/PNPLA8/PEX12/HACL1/PEX11A/EPHX2/PEX1/PEX19/ALDH9A1/RETSAT/SCP2/ISOC1/ABCD3/NUDT12/HSD17B4	HNSC
HALLMARK_GLYCOLYSIS	-2.2649	0.0113636	ADORA2B/COG2/ME2/SLC37A4/PGAM1/CHST4/BPNT1/FKBP4/GALK2/G6PD/KIF2A/ALDH7A1/AK4/HS6ST2/ARPP19/FAM162A/VLDLR/PGK1/LDHA/CAPN5/GYS2/CITED2/CTH/NANP/NSDHL/ELF3/MDH2/CYB5A/GFPT1/GMPPB/GCLC/PAXIP1/PMM2/SLC25A13/RPE/IDH1/DSC2/MXI1/TXN/PKP2/GNE/TALDO1/ME1/AK3/PPP2CB/GOT1/GOT2/ALDH9A1/PGM2/ECD/HOMER1/MDH1/UGP2/DLD/AGL/SLC35A3/SDHC	HNSC
HALLMARK_OXIDATIVE_PHOSPHORYLATION	-4.66307	0.0113636	NDUFAB1/SLC25A6/NDUFV2/SUPV3L1/NDUFB7/MFN2/SLC25A11/MPC1/ATP6V1H/UQCRB/COX4I1/NDUFB2/SLC25A20/UQCRQ/MTX2/UQCRH/NDUFA9/MRPL15/PDP1/NDUFS4/NNT/LDHA/BCKDHA/FXN/COX7A2/MRPS22/NDUFS3/SDHB/MDH2/TIMM13/SLC25A12/CYB5A/MTRF1/CYC1/PHB2/ACAA1/NDUFC2/ACADSB/NDUFS2/RHOT1/ATP6V1D/NDUFB3/UQCRFS1/COX8A/VDAC1/NDUFB6/IDH1/COX5A/UQCRC1/COX7C/ALDH6A1/IMMT/HADHA/NDUFA5/MRPS30/SLC25A5/VDAC2/ACO2/OGDH/FH/ECHS1/OXA1L/AI…	HNSC
HALLMARK_PI3K_AKT_MTOR_SIGNALING	-2.29257	0.0113636	UBE2D3/SMAD2/ECSIT/MAP2K6/VAV3/DAPP1/NCK1/TIAM1/ACTR2/MAPK1/ATF1/CLTC/MKNK2/ACACA/MYD88/PRKAG1/RAF1/ACTR3/ITPR2/YWHAB/PTPN11/PLA2G12A/RPS6KA3/EIF4E/UBE2N/CAB39L/PPP2R1B/PRKAR2A	HNSC
HALLMARK_ADIPOGENESIS	-3.65218	0.0116279	TST/NDUFAB1/GPAM/SAMM50/DRAM2/BCL2L13/CHCHD10/CIDEA/NDUFB7/DHRS7B/GPX3/UQCRQ/UBQLN1/MCCC1/MRPL15/REEP6/APLP2/CCNG2/BCKDHA/NDUFS3/PPM1B/SDHB/SOWAHC/MDH2/CYC1/COQ5/ACOX1/MAP4K3/ADIPOR2/ELOVL6/COX8A/CHUK/IDH1/UQCRC1/IMMT/NDUFA5/PDCD4/RTN3/ACO2/PPP1R15B/CYP4B1/ECHS1/COQ3/AIFM1/RNF11/CAT/HIBCH/COX7B/RREB1/TALDO1/TKT/GRPEL1/GPHN/PRDX3/EPHX2/COQ9/ME1/G3BP2/CMPK1/NKIRAS1/ATL2/LPCAT3/RIOK3/GPD2/ESRRA/PTCD…	HNSC
HALLMARK_G2M_CHECKPOINT	-2.76574	0.0116279	HMGB3/MEIS2/SRSF10/NOTCH2/CCNT1/TTK/PAFAH1B1/DR1/DBF4/YTHDC1/TMPO/EFNA5/KIF20B/MEIS1/CTCF/SLC7A1/BARD1/TFDP1/CUL1/XPO1/HUS1/ARID4A/RBM14/CASP8AP2/SLC12A2/RASAL2/NOLC1/SRSF1/MAPK14/WRN/PRPF4B/RAD23B/PURA/ATRX/DKC1/KPNB1/INCENP/G3BP1/CUL4A/RPS6KA5/HSPA8/MYC/SLC38A1/PRMT5/SMARCC1/GSPT1/KIF5B/SYNCRIP/TOP1/CUL3/NUP98/AMD1/CUL5	HNSC
HALLMARK_ANDROGEN_RESPONSE	-3.00937	0.0117647	HOMER2/SCD/KLK3/DHCR24/ABHD2/SLC38A2/IDI1/UAP1/TMPRSS2/UBE2J1/HPGD/PIAS1/DBI/CDC14B/SGK1/PA2G4/SLC26A2/XRCC5/HMGCS1/VAPA/GNAI3/HERC3/PDLIM5/ELL2/TPD52/ACSL3/APPBP2/GSR/NGLY1/HMGCR/MAP7/STK39/RPS6KA3/NCOA4/GPD1L/SORD	HNSC
HALLMARK_HEME_METABOLISM	-2.90772	0.0117647	ABCG2/SLC6A9/FOXO3/SNCA/PICALM/ADIPOR1/BMP2K/DCUN1D1/LRP10/DAAM1/NNT/RANBP10/MKRN1/SLC7A11/FBXO9/TCEA1/GCLC/SYNJ1/KDM7A/BTRC/XK/ENDOD1/GCLM/ALAD/GDE1/RCL1/RNF123/MBOAT2/MXI1/DCAF11/ALDH6A1/ELL2/KAT2B/HMBS/USP15/ATG4A/SLC11A2/GAPVD1/NEK7/CAT/DCAF10/CAST/EPB41/CLCN3/AQP3/ARHGEF12/RIOK3/MOSPD1/XPO7/FECH/FBXO34/KLF3/NCOA4/PRDX2/TOP1/TMEM9B	HNSC
HALLMARK_MTORC1_SIGNALING	-3.5062	0.0117647	COPS5/SKAP2/SLC37A4/SRD5A1/SCD/G6PD/DHCR24/CCT6A/SLC6A6/AK4/DAPP1/HSPD1/UFM1/VLDLR/IDI1/PNO1/PPA1/PGK1/ADD3/LDHA/SSR1/ACTR2/CTH/M6PR/SLC7A11/NAMPT/ABCF2/LDLR/CYP51A1/TCEA1/GCLC/UNG/DHFR/RPA1/ATP6V1D/ADIPOR2/RAB1A/ELOVL6/HMGCS1/CANX/ACACA/IDH1/PSAT1/IMMT/LTA4H/HMBS/POLR3G/ACSL3/PRDX1/NUFIP1/ACTR3/GSR/CD9/HMGCR/ATP2A2/NUP205/PSMD12/HSPA4/SLC9A3R1/SC5D/ME1/PSME3/GOT1/TM7SF2/CCNG1/GBE1/ETF1/UCHL5/GTF…	HNSC
HALLMARK_MYC_TARGETS_V1	-3.94451	0.0117647	NDUFAB1/PTGES3/PSMA6/NOP16/RPLP0/COPS5/TXNL4A/FAM120A/CCT2/MRPL23/RAN/STARD7/PHB/HSPD1/TFDP1/PGK1/CUL1/LDHA/HNRNPC/XPO1/RPS6/EIF4H/HDAC2/UBA2/TCP1/VBP1/NHP2/NOLC1/SSBP1/CYC1/PHB2/SRSF1/SF3B3/NCBP1/RPS3/RSL1D1/PA2G4/YWHAE/RRM1/EIF2S1/YWHAQ/PABPC1/NPM1/RAD23B/VDAC1/ORC2/CANX/COX5A/TUFM/RPL14/IMPDH2/KPNB1/RPL6/SERBP1/EEF1B2/G3BP1/PCBP1/XPOT/DDX18/SLC25A3/PRDX3/VDAC3/PRPS2/C1QBP/UBE2E1/GNL3/MYC/CLNS1…	HNSC
HALLMARK_PROTEIN_SECRETION	-3.66507	0.0117647	LAMP2/COG2/STX7/ATP6V1H/KIF1B/NAPG/RAB2A/SEC31A/STX12/M6PR/SNAP23/SNX2/TMX1/MAPK1/CLTC/SGMS1/OCRL/RAB14/MON2/DNM1L/ARFGEF1/SEC22B/ARFIP1/TMED2/TPD52/RAB9A/CLCN3/ARCN1/STAM/RPS6KA3/AP1G1/SCAMP1/ARFGEF2/TSG101/VPS4B/TOM1L1/YIPF6/AP3B1/ATP7A/COPB1/GOLGA4/RAB5A/USO1/ZW10	HNSC
HALLMARK_ESTROGEN_RESPONSE_EARLY	-2.74003	0.0119048	FASN/MYOF/THSD4/SYBU/KLK10/FKBP4/GAB2/SLC1A1/MSMB/MREG/ABHD2/UGCG/WWC1/MED13L/P2RY2/IL6ST/ADD3/TIAM1/KLF4/AFF1/RAPGEFL1/FOS/RBBP8/ZNF185/TIPARP/TJP3/ELF3/SLC27A2/ANXA9/FAM102A/SULT2B1/DEPTOR/SLC26A2/ENDOD1/SLC19A2/TMEM164/MAST4/TTC39A/FDFT1/DYNLT3/BAG1/AKAP1/KRT13/CLDN7/ESRP2/PEX11A/ELF1/SLC9A3R1/MYC/AQP3/ABLIM1/SCNN1A/TPD52L1/TOB1	HNSC
HALLMARK_ESTROGEN_RESPONSE_LATE	-2.28587	0.0119048	JAK1/TST/NMU/MYOF/ZFP36/KLK10/FKBP4/HOMER2/HMGCS2/ABHD2/IL6ST/ADD3/TIAM1/KLF4/AFF1/RABEP1/RAPGEFL1/FOS/RBBP8/PERP/TJP3/UGDH/SLC27A2/ANXA9/FAM102A/SULT2B1/SGK1/SLC26A2/KLK11/LLGL2/FDFT1/DYNLT3/PDCD4/TRIM29/BAG1/CD9/KRT13/CDH1/MAPK13/SLC9A3R1/SCNN1A/HSPA4L/MOCS2/ALDH3A2/TPD52L1/UNC13B/SORD/TOB1	HNSC
HALLMARK_FATTY_ACID_METABOLISM	-3.68302	0.0119048	SERINC1/FASN/CIDEA/CA6/GRHPR/DHCR24/ADH1C/HMGCS2/CBR3/IDI1/ACAT2/ALDH1A1/REEP6/LDHA/BPHL/HPGD/NSDHL/UGDH/TP53INP2/MDH2/ACAA1/CBR1/MCEE/EPHX1/ACOX1/PTS/ADIPOR2/ALAD/HMGCS1/IDH1/NBN/CRYZ/ACO2/FH/ECHS1/AUH/HIBCH/MAOA/PDHA1/ME1/DLST/GPD2/ETFDH/HADHB/ALDH9A1/SUCLG1/ALDH3A1/RETSAT/MDH1/ADH7/ALDH3A2/ACADM/CPT2/METAP1/BCKDHB/HCCS/SUCLG2/PDHB/DLD/SUCLA2/HSDL2/SDHC/HSD17B4/SDHD	HNSC
HALLMARK_MITOTIC_SPINDLE	-2.32269	0.0119048	NOTCH2/TTK/TUBD1/RABGAP1/PAFAH1B1/NF1/RFC1/ARHGAP27/KIF20B/SMC3/SASS6/RAB3GAP1/KIF1B/NCK1/TLK1/TIAM1/NET1/RASAL2/EZR/STAU1/WASF2/ARFIP2/OPHN1/SOS1/RASA1/HOOK3/YWHAE/GEMIN4/RALBP1/RANBP9/PDLIM5/ARFGEF1/DLG1/INCENP/ABI1/WASL/EPB41/CD2AP/APC/WASF1/CLIP1/PCM1/ARF6/ARHGEF12/FGD4/ARHGEF3/CEP57/KIF5B/ARHGAP5/PPP4R2/LRPPRC	HNSC
HALLMARK_P53_PATHWAY	-2.23495	0.0119048	NOL8/FOXO3/HINT1/PRKAB1/TRIAP1/OSGIN1/ANKRA2/CCNK/FAM162A/ABHD4/EPHA2/KLF4/FOS/PERP/SLC7A11/MDM2/GLS2/EPHX1/NUDT15/MKNK2/PPM1D/SLC19A2/EPS8L2/SP1/RB1/RCHY1/KIF13B/TM7SF3/SERPINB5/DNTTIP2/CDKN2AIP/EI24/WWP1/MAPKAPK3/CCNG1/HSPA4L/RETSAT/TPD52L1/TOB1/CDKN2B/CDKN2A	HNSC
HALLMARK_UNFOLDED_PROTEIN_RESPONSE	-2.50593	0.0119048	SEC31A/DNAJC3/EIF2AK3/CNOT6/BAG3/SSR1/NHP2/NOLC1/YWHAZ/EIF2S1/SDAD1/SPCS1/NPM1/GEMIN4/PSAT1/DKC1/EEF2/XPOT/DCP1A/CNOT4/SLC30A5/TTC37/NOP14/EIF4E/DDX10/KIF5B/HSPA9	HNSC
HALLMARK_E2F_TARGETS	-2.67671	0.0121951	RAN/RFC1/TMPO/LYAR/SMC3/CTCF/BARD1/PRKDC/XPO1/POLD3/EED/MLH1/HUS1/BRMS1L/NOLC1/MSH2/SRSF1/E2F8/PAICS/PA2G4/UNG/RPA1/EIF2S1/ORC2/NUP153/PPM1D/NUDT21/ASF1A/NBN/WEE1/RBBP7/PMS2/ING3/NUP205/MYC/CSE1L/RAD50/GSPT1/SHMT1/SYNCRIP/IPO7/ZW10/CDKN2A	HNSC
HALLMARK_PEROXISOME	-2.94611	0.0121951	PEX5/STS/DHCR24/NUDT19/IDI1/ALDH1A1/BCL10/GSTK1/PEX2/SLC27A2/MSH2/ACAA1/LONP2/SULT2B1/ACOX1/CLN8/PABPC1/PEX13/IDH1/PRDX1/CAT/PEX11A/EPHX2/CDK7/SCGB1A1/SMARCC1/ALDH9A1/RETSAT/VPS4B/SCP2/IDE/ISOC1/ABCD3/HSD17B4	HNSC
HALLMARK_CHOLESTEROL_HOMEOSTASIS	-2.02352	0.012987	FBXO6/ALDOC/FASN/MVK/SCD/IDI1/ACAT2/CTNNB1/NSDHL/LGALS3/ACSS2/LDLR/CYP51A1/CPEB2/HMGCS1/FDFT1/CD9/HMGCR/MAL2/SC5D/TM7SF2	HNSC
HALLMARK_REACTIVE_OXYGEN_SPECIES_PATHWAY	-2.09841	0.0138889	SCAF4/G6PD/MGST1/GPX3/NQO1/GCLC/NDUFS2/GCLM/TXN/PRDX1/GSR/CAT/SRXN1/OXSR1/MBP/PRDX2	HNSC
HALLMARK_MYC_TARGETS_V2	-2.82964	0.0140845	SUPV3L1/NOP16/FARSA/PHB/HSPD1/NOLC1/NIP7/PA2G4/UNG/NPM1/RCL1/TFB2M/DDX18/MPHOSPH10/GNL3/MYC/NDUFAF4/AIMP2/WDR43/UTP20/PRMT3/SORD	HNSC
HALLMARK_DNA_REPAIR	-1.70118	0.0232558	ERCC1/POLR2E/POLB/REV3L/POLR2A/GTF2H5/NUDT9/NT5C3A/RNMT/CSTF3/EIF1B/TAF9/CLP1/VPS37B/POLD3/NELFCD/POLA1/ERCC4/SMAD5/SRSF6/DDB1/GMPR2/DCTN4/NUDT21/NFX1/IMPDH2/GTF2H3/ERCC8/TMED2/AK3/TSG101/GTF2H1	HNSC
HALLMARK_UV_RESPONSE_DN	-1.75543	0.0235294	NIPBL/KALRN/NOTCH2/ADORA2B/F3/BMPR1A/YTHDC1/TGFBR3/DYRK1A/ERBB2/PRKCE/DUSP1/SLC7A1/VLDLR/ADD3/CITED2/ACVR2A/CDON/LDLR/MAPK14/SFMBT1/CDK13/ATRX/PDLIM5/DLG1/NR1D2/SCAF8/NEK7/TJP1/MYC/MIOS/AGGF1/MRPS31/BCKDHB	HNSC
HALLMARK_SPERMATOGENESIS	-1.83595	0.0238095	DCC/TTK/MTOR/NOS1/DBF4/CFTR/PIAS2/TLE4/ALOX15/RAD17/SLC12A2/PEBP1/ZC3H14/COIL/PHF7/MLLT10/SIRT1/TALDO1/GMCL1/VDAC3/MAP7/HSPA4L/IDE/STAM2/STRBP/PRKAR2A	HNSC
HALLMARK_ANGIOGENESIS	2.98381	0.0333333	KCNJ8/COL5A2/LUM/COL3A1/TIMP1/MSX1/PDGFA/POSTN/FSTL1/VCAN/OLR1/JAG2/FGFR1/S100A4	HNSC
HALLMARK_IL6_JAK_STAT3_SIGNALING	2.28935	0.047619	TYK2/CSF3R/TGFB1/IL3RA/EBI3/LTB/TNFRSF1B/IL17RA/SOCS1/IL2RA/PIK3R5/CD14/IL18R1/ACVRL1/CXCL13/IL15RA/STAT2/IL12RB1/IL2RG/IRF9/TNFRSF12A	HNSC
HALLMARK_MITOTIC_SPINDLE	2.53931	0.0169492	CTTN/CSNK1D/DST/ABR/TRIO/CLIP1/PAFAH1B1/ACTN4/ARHGEF12/TUBGCP6/KIF3B/PREX1/MYO9B/CDC42EP1/CYTH2/PXN/MAP1S/ARAP3/SPTAN1/ARHGEF11/KLC1/SPTBN1/TSC1/TBCD/PCNT/SORBS2/RASA2/CLIP2/APC/MYH10/NF1/SYNPO/SHROOM1/MYH9/SHROOM2/CNTROB	GBM
HALLMARK_APICAL_SURFACE	1.82306	0.0172414	CX3CL1/SLC34A3/FLOT2/SHROOM2/MDGA1/RHCG/CD160/CROCC/PKHD1/TMEM8B/RTN4RL1	GBM
HALLMARK_MYOGENESIS	2.57762	0.0185185	KIFC3/ACTN2/MYH3/ADCY9/SH2B1/CAMK2B/SPEG/AGRN/ABLIM1/PICK1/DMPK/COL6A2/SPTAN1/PLXNB2/AKT2/PPFIA4/ACHE/SGCA/MRAS/APLNR/TSC2/MYH9/SORBS3/SORBS1/PDLIM7/BHLHE40/SMTN/GADD45B/MYO1C/AEBP1/MEF2D/MYOG/NOTCH1/SLC6A8/MYH11/CACNA1H/MYBPC3/SVIL/IGFBP3/MAPRE3/PTGIS/ITGA7/TNNC2	GBM
HALLMARK_UV_RESPONSE_UP	-1.58848	0.0185185	ATP6V1F/RPN1/DNAJA1/PPAT/CDC5L/E2F5/BAK1/CTSV/POLR2H/DDX21/BTG1/UROD/CHRNA5/GRPEL1/HSPA13/CDK2/BTG3/SIGMAR1/GGH/EIF2S3/RFC4/PPT1/POLE3/CDKN2B	GBM
HALLMARK_APICAL_JUNCTION	3.31018	0.0188679	COL16A1/NLGN2/CX3CL1/MAPK11/ACTN2/BAIAP2/PCDH1/ACTN4/MAP4K2/PKD1/CDH4/LAMB3/NLGN3/ADAM23/SPEG/CDSN/PBX2/GTF2F1/WNK4/AKT2/NF2/TSC1/SYMPK/CERCAM/ITGA3/CTNND1/MYH10/NF1/MYH9/PARVA/SHROOM2/SORBS3/NFASC/SIRPA/MADCAM1/TAOK2/ICAM1/MVD/TJP1/HRAS/ICAM5/RHOF/RASA1/ZYX/SLC30A3/ADRA1B/STX4	GBM
HALLMARK_EPITHELIAL_MESENCHYMAL_TRANSITION	2.10796	0.0188679	COL16A1/COL5A3/DST/LRP1/FSTL3/COL6A2/ECM1/COL7A1/PVR/COL12A1/FBLN5/CDH2/EFEMP2/COL5A1/GADD45B/QSOX1/MXRA5/SLC6A8/PTX3/PMEPA1/LAMC2/IGFBP3/TGM2/CXCL1/PDGFRB/NTM/VEGFA/TNFAIP3/LOXL1/FN1/SDC4/GPC1/FLNA	GBM
HALLMARK_PROTEIN_SECRETION	-2.03288	0.0188679	ERGIC3/TSG101/VPS4B/SGMS1/ARFIP1/COPB1/ATP7A/SNX2/RAB9A/GOSR2/M6PR/SNAP23/VPS45/STAM/TSPAN8/BET1/LAMP2/COG2/YIPF6/CLTA/GLA/TMED2/TMX1/RER1/PPT1/SEC22B	GBM
HALLMARK_XENOBIOTIC_METABOLISM	-1.46976	0.0188679	SLC12A4/TAT/NMT1/IL1R1/SSR3/SAR1B/ABHD6/GCNT2/FMO1/DDT/FMO3/PGRMC1/CASP6/NQO1/GSTO1/ALAS1/ARG2/ALDH9A1/DHRS7/FBLN1/SLC1A5/MTHFD1/PYCR1/GCH1/HES6/AP4B1/BPHL/PGD/ID2/ELOVL5/HACL1/AHCY/PTGES3/TMEM97/AKR1C3/ACP1/ADH5/GSR/CYB5A/GART	GBM
HALLMARK_FATTY_ACID_METABOLISM	-2.97382	0.0192308	PRDX6/ERP29/PDHA1/RAP1GDS1/DLD/HPGD/FMO1/MIF/NCAPH2/NBN/IDI1/BLVRA/CBR3/HSDL2/ALDH9A1/HADHB/ACAT2/MDH1/DLST/DECR1/SUCLG2/ADSL/RDH11/PSME1/ECHS1/HMGCL/ECI1/MDH2/ALDH3A2/CPT2/BPHL/OSTC/ELOVL5/HSD17B11/FH/GRHPR/UROD/HSD17B10/HADH/SUCLG1/ODC1/HSD17B7/METAP1/SDHC/SDHD/MCEE/ACAA2/HCCS/NSDHL/APEX1/ACADM	GBM
HALLMARK_HEDGEHOG_SIGNALING	1.70572	0.0192308	DPYSL2/SHH/ACHE/NF1/MYH9/RASA1/SLIT1/VEGFA/PLG/UNC5C/CELSR1	GBM
HALLMARK_MYC_TARGETS_V2	-3.24652	0.0192308	RRP9/NOP16/WDR74/EXOSC5/TBRG4/GNL3/DCTPP1/UNG/RABEPK/IMP4/TMEM97/PHB/NOP56/AIMP2/NIP7/WDR43/CBX3/SUPV3L1/HSPE1/MRTO4/NPM1/TFB2M/HSPD1/RCL1/CDK4/DDX18	GBM
HALLMARK_PEROXISOME	-2.0211	0.0192308	IDI1/SLC25A17/ABCD3/ALDH9A1/VPS4B/DIO1/ABCB4/RDH11/DHRS3/HMGCL/MSH2/PABPC1/PRDX1/PEX2/ELOVL5/HSD17B11/CTPS1/SIAH1/CDK7/TOP2A/FDPS/SCP2/BCL10/GNPAT/CNBP/PEX13	GBM
HALLMARK_ESTROGEN_RESPONSE_EARLY	2.05404	0.0196078	ABHD2/SYT12/SEMA3B/ADCY9/ABLIM1/RAPGEFL1/INHBB/RAB17/GREB1/ABCA3/DLC1/CELSR2/MYBBP1A/EGR3/NADSYN1/SYNGR1/ITPK1/NCOR2/PTGES/SLC1A4/WWC1/ENDOD1/FAM102A/RPS6KA2/PODXL/KDM4B/MAST4/BHLHE40/TMPRSS3/SLC22A5/DHCR7/SH3BP5/OLFM1/FASN/P2RY2/GAB2/SVIL/TGM2/SEC14L2	GBM
HALLMARK_GLYCOLYSIS	-1.86231	0.0196078	ME2/AGL/GOT1/ALDH9A1/MDH1/P4HA1/SDC2/POLR3K/FBP2/NDUFV3/PGK1/RRAGD/STMN1/MDH2/CXCR4/PGAM1/FAM162A/AURKA/ECD/PPIA/SAP30/CTH/CENPA/COG2/RPE/SDHC/TXN/AK3/GNPDA1/CYB5A/AKR1A1/NSDHL/HAX1/CDK1/DEPDC1/HMMR/BPNT1/NANP/PRPS1	GBM
HALLMARK_UNFOLDED_PROTEIN_RESPONSE	-2.68811	0.0196078	PREB/HERPUD1/SLC30A5/POP4/FKBP14/EIF4E/IFIT1/RRP9/EXOSC5/EXOSC4/GOSR2/IMP3/YIF1A/SPCS1/DNAJB9/LSM4/NHP2/SRPRB/DDX10/EIF4A3/DKC1/SERP1/EIF4EBP1/SEC11A/NOP56/EIF2S1/EXOSC9/MTHFD2/ALDH18A1/PAIP1/EXOSC2/EXOSC1/LSM1/RPS14/NPM1/CKS1B	GBM
HALLMARK_ADIPOGENESIS	-2.52129	0.02	MTCH2/MGST3/PREB/GBE1/G3BP2/ADIG/AIFM1/DECR1/DLAT/DHRS7/UCK1/TANK/SLC1A5/RNF11/ECHS1/NDUFAB1/UQCRQ/MDH2/GPAM/CPT2/DNAJB9/PHYH/CYC1/ATP1B3/IFNGR1/JAGN1/CMPK1/HADH/GRPEL1/SUCLG1/COX7B/RIOK3/PRDX3/MRPL15/PGM1/SDHC/SCP2/PTCD3/GHITM/PPP1R15B/ACAA2/CHUK/COQ5/DRAM2/ATL2/AK2/CDKN2C/ACADM/DBT/SDHB	GBM
HALLMARK_ALLOGRAFT_REJECTION	-1.95363	0.02	ABCE1/RPS9/GALNT1/NCK1/IFNGR1/GLMN/ABI1/UBE2D1/MTIF2/EIF3D/BCL10/RPS19/RPS3A/RPL9/MRPL3/NPM1/RPL39/CDKN2A	GBM
HALLMARK_DNA_REPAIR	-3.42865	0.02	EIF1B/TSG101/NT5C3A/ERCC4/PNP/NFX1/POLA2/RBX1/ITPA/POLA1/SMAD5/ERCC8/SURF1/UMPS/NME1/NUDT21/ALYREF/POLD3/POLR3GL/TYMS/GTF2H3/IMPDH2/POLR2H/GTF2A2/ARL6IP1/DUT/RALA/GMPR2/POLR2J/BRF2/RFC3/NELFE/ZWINT/SUPT4H1/POLR1C/RFC2/POLR2C/TAF13/CLP1/AK3/POLB/RAE1/DGUOK/POLR2K/TMED2/POLR2D/RFC5/TAF12/RFC4/RPA3/DAD1/GTF2B/PCNA/PRIM1/RPA2/POLE4/POLR3C/SF3A3	GBM
HALLMARK_KRAS_SIGNALING_DN	1.97925	0.02	RGS11/FGF22/TAS2R4/KMT2D/GP2/IDUA/CCDC106/FGFR3/ABCG4/SYNPO/CELSR2/PTPRJ/WNT16/CHST2/PRODH/ALOX12B/GP1BA/THRB/NR6A1/SLC30A3/DLK2/SLC25A23/GPRC5C/MTHFR/CLSTN3/NRIP2/CAMK1D/ATP6V1B1/SNCB/PDE6B/STAG3/ZNF112/LFNG/CCNA1/SPHK2/P2RX6/KCNQ2/MAST3/YBX2/MFSD6/GAMT/RYR1/TSHB	GBM
HALLMARK_SPERMATOGENESIS	-1.97653	0.0208333	CCNB2/BUB1/AURKA/SIRT1/VDAC3/TTK/GSTM3/NEK2/MLLT10/PSMG1/DBF4/CDKN3/CDK1/RFC4/GMCL1/COIL/OAZ3/TSN	GBM
HALLMARK_INTERFERON_ALPHA_RESPONSE	-2.13572	0.0212766	SP110/EPSTI1/RTP4/TDRD7/RSAD2/PSMB9/PSMB8/B2M/IFIT2/IFIT3/IFIH1/PROCR/PSME1/USP18/ISG15/IFI44/OASL/PSME2/IFI44L/IFI27/PSMA3/PNPT1	GBM
HALLMARK_UV_RESPONSE_DN	2.12591	0.0217391	PRKCA/KALRN/SIPA1L1/ATXN1/RUNX1/GRK5/SYNE1/RASA2/LDLR/DLC1/MAP1B/PIK3CD/ATP2B4/ATRN/FBLN5/CDC42BPA/MGLL/SYNJ2/SCN8A/TJP1/BHLHE40/RXRA	GBM
HALLMARK_MTORC1_SIGNALING	-3.14281	0.0238095	LTA4H/CYB5B/DDX39A/GMPS/GTF2H1/MCM4/MTHFD2L/ACTR3/RRM2/IDI1/PSMD12/PHGDH/NFIL3/GBE1/DDIT3/GOT1/ABCF2/TUBG1/SORD/PNP/P4HA1/MCM2/SLC1A5/RAB1A/PIK3R3/IFRD1/PGK1/RDH11/RRP9/NUP205/CDC25A/RPN1/M6PR/CXCR4/PRDX1/PPA1/COPS5/ELOVL5/PSPH/BUB1/AURKA/UCHL5/UNG/PPIA/CTH/PSMC2/PSMB5/PSMA4/HMBS/CACYBP/CCT6A/SERP1/SEC11A/TMEM97/EIF2S2/MTHFD2/PGM1/PSMC6/GLA/GSR/TCEA1/UBE2D3/CCNG1/PSMG1/PSMD14/PSMA3/PNO1/TXNRD1/NF…	GBM
HALLMARK_E2F_TARGETS	-4.97213	0.0243902	DDX39A/PPM1D/CCNE1/MCM4/LBR/TRIP13/RRM2/NBN/TUBB/PA2G4/GINS3/ATAD2/ORC2/BUB1B/MCM7/XRCC6/TUBG1/KPNA2/EZH2/NCAPD2/SUV39H1/MCM2/POLA2/KIF22/KIF2C/RNASEH2A/IPO7/BARD1/SMC3/STMN1/HELLS/CDKN1B/TIPIN/NME1/BRMS1L/NUP205/DIAPH3/SPC25/GINS4/ASF1B/DCLRE1B/NUDT21/CDC25A/MLH1/RANBP1/CDC20/MSH2/POLD3/EXOSC8/CENPM/TBRG4/BIRC5/POLD2/PTTG1/CCNB2/ORC6/CTPS1/AURKA/LYAR/DCTPP1/DUT/UNG/PHF5A/HMGB2/CHEK2/NUP107/EED/R…	GBM
HALLMARK_OXIDATIVE_PHOSPHORYLATION	-4.21456	0.0243902	MPC1/GLUD1/FDX1/TIMM10/PDHA1/DLD/NDUFB7/NDUFA5/UQCRC2/NDUFA4/SLC25A6/NDUFA6/COX6B1/TIMM50/UQCRB/COX5A/MRPS30/OXA1L/COX6A1/ALAS1/MGST3/NDUFA7/RHOT1/HADHB/MDH1/DLST/AIFM1/BDH2/DECR1/MTRF1/NDUFB8/DLAT/FXN/NDUFB2/MRPS11/NDUFB1/ISCA1/ACAT1/COX4I1/NDUFA2/ATP6V0E1/LDHB/SURF1/SLC25A3/ECHS1/NDUFAB1/NDUFB5/ATP6V1F/ECI1/UQCRQ/NDUFA8/MDH2/OAT/NDUFS4/TIMM8B/MRPL34/ATP6V0B/COX7C/NDUFA1/NDUFB4/CYCS/NDUFB3/COX5B…	GBM
HALLMARK_G2M_CHECKPOINT	-4.1469	0.025	KPNA2/EZH2/CDC6/E2F2/RBL1/TRAIP/DTYMK/SUV39H1/RAD23B/MCM2/EXO1/POLA2/KIF22/TPX2/KIF2C/BARD1/NUSAP1/STMN1/NDC80/TFDP1/CDKN1B/MNAT1/CDC25A/CDC20/BIRC5/MARCKS/UBE2C/FBXO5/SMC2/PTTG1/KIF11/PBK/CCNB2/STIL/ORC6/KIF20B/BUB1/AURKA/GINS2/SRSF10/SAP30/HUS1/TTK/RACGAP1/CHEK1/CENPA/DKC1/TOP2A/NEK2/CCNA2/CDC7/ODC1/PRMT5/HMGN2/TMPO/G3BP1/MAD2L1/MCM6/DBF4/RAD21/KATNA1/SNRPD1/XPO1/MTF2/ORC5/CDKN3/CDK1/HMMR/CDKN2…	GBM
HALLMARK_MYC_TARGETS_V1	-5.95783	0.025641	RRP9/TFDP1/NME1/SLC25A3/NOP16/DHX15/NCBP1/PPM1G/CLNS1A/RRM1/NDUFAB1/RANBP1/CDC20/PABPC1/TYMS/POLD2/HDAC2/ABCE1/COPS5/CCT2/HDDC2/IMPDH2/PSMB3/HDGF/DDX21/SRSF7/CTPS1/GNL3/SNRPD2/DUT/PRPS2/PPIA/SNRPA1/NHP2/RPS5/SERBP1/CYC1/VDAC3/PSMA4/PSMA7/CCNA2/PTGES3/PHB/ODC1/EIF3D/EIF2S2/ACP1/NOP56/EIF2S1/PRDX3/CCT5/TCP1/UBA2/PSMC6/NAP1L1/PRDX4/SSBP1/SRSF3/LSM2/DEK/EIF1AX/PHB2/GLO1/VBP1/CDK2/AIMP2/PSMD14/RPLP0/S…	GBM
HALLMARK_PANCREAS_BETA_CELLS	-1.71966	0.0147059	ISL1/ABCC8/CHGA/SLC2A2/PAX4/G6PC2/SYT13/NEUROG3/DPP4/SPCS1/PDX1/FOXA2/HNF1A	ESCA
HALLMARK_PROTEIN_SECRETION	-2.1741	0.0147059	CLTC/ARF1/GOSR2/ARFIP1/OCRL/ERGIC3/CD63/RER1/TMED2/TPD52/SNAP23/GALC/AP2B1/COPB1/RPS6KA3/CLCN3/TOM1L1/ZW10/YIPF6/SEC22B/COG2/STX7/GOLGA4/KRT18/ICA1/TSPAN8/ARFGEF2/ARCN1	ESCA
HALLMARK_ANDROGEN_RESPONSE	-1.98238	0.0149254	TPD52/HPGD/RPS6KA3/UAP1/UBE2J1/SORD/MAP7/ABHD2/AZGP1/SPDEF/GPD1L/CDC14B/KRT8/STK39/NGLY1/TMPRSS2/IQGAP2/PGM3	ESCA
HALLMARK_BILE_ACID_METABOLISM	-2.79312	0.0149254	PXMP2/IDH2/SLC22A18/MLYCD/APOA1/AGXT/SLC29A1/TTR/NUDT12/SCP2/HSD17B4/NR1H4/GNPAT/HACL1/NR3C2/SLC35B2/PECR/GC/ABCG8/SLC27A2/ACSL5/CAT/HSD17B11/IDH1/RETSAT/PHYH/SULT1B1/PEX7/PEX11A/NR0B2/ABCD3/NR1I2	ESCA
HALLMARK_OXIDATIVE_PHOSPHORYLATION	-3.44447	0.0151515	COX7C/NDUFA3/NDUFA2/COX5B/NNT/CYC1/UQCRB/DECR1/ATP6V0B/ACADM/NQO2/UQCRC2/UQCRQ/TIMM8B/TIMM13/CASP7/NDUFV2/SURF1/SDHA/NDUFA5/MDH2/NDUFS3/ALDH6A1/OGDH/MRPL35/MRPS11/SLC25A5/DLD/NDUFA4/SDHC/HSPA9/CS/IMMT/HADHA/CPT1A/SLC25A6/COX10/FH/AFG3L2/PDHX/ETFDH/ACADSB/UQCRH/NDUFC2/COX11/SDHB/COX7A2/OXA1L/ACADVL/COX5A/IDH2/UQCRC1/ETFA/COX7A2L/ABCB7/GRPEL1/PDK4/UQCRFS1/FXN/MPC1/PMPCA/LRPPRC/MTRF1/CYCS/VDAC1/PRDX…	ESCA
HALLMARK_PEROXISOME	-2.25543	0.0151515	GSTK1/PEX2/ISOC1/EPHX2/MVP/ABCC8/ALDH1A1/ECI2/HAO2/IDH2/MLYCD/HSD11B2/IDE/SLC25A19/HMGCL/TTR/ACOX1/SCP2/HSD17B4/ACOT8/GNPAT/STS/SLC35B2/ACAA1/SLC27A2/ACSL5/CAT/HSD17B11/IDH1/RETSAT/PEX11A/ABCD3/NR1I2	ESCA
HALLMARK_ADIPOGENESIS	-2.40065	0.0153846	UQCRQ/PLIN2/DDT/RMDN3/LPCAT3/NDUFA5/MDH2/NDUFS3/PREB/PPM1B/DLD/SDHC/SULT1A1/APLP2/CS/ELOVL6/G3BP2/REEP6/RTN3/IMMT/ITIH5/SLC5A6/GPHN/EPHX2/DHRS7B/DRAM2/QDPR/PPP1R15B/GPAM/SLC19A1/SDHB/HADH/HIBCH/MGLL/GHITM/JAGN1/UQCRC1/PTCD3/TOB1/ALDH2/MAP4K3/GRPEL1/FZD4/ACOX1/CMBL/CD302/DNAJC15/ACADS/SCP2/DGAT1/ARAF/PRDX3/ORM1/ECHS1/TST/CHUK/ACAA2/MGST3/CAT/SUCLG1/CMPK1/CPT2/IDH1/DLAT/RETSAT/PHYH/AIFM1/ADCY6/ESRR…	ESCA
HALLMARK_FATTY_ACID_METABOLISM	-2.69804	0.0153846	ETFDH/ALAD/ALDH1A1/ECI2/CA2/UROS/HAO2/HADH/HIBCH/PPARA/MGLL/ACADVL/MLYCD/PTPRG/SLC22A5/AUH/ACSS1/ADH1C/HMGCL/VNN1/ACOX1/PCBD1/ACADS/HPGD/HSD17B4/ACOT8/FABP2/HCCS/ECHS1/PDHB/ACAA2/ACAA1/CA4/ACSL5/HSD17B11/SDHD/AQP7/SUCLG1/ACSM3/CPT2/IDH1/RETSAT/HSDL2/GPD1/FABP1/BCKDHB/PDHA1/HMGCS2/SUCLG2	ESCA
HALLMARK_XENOBIOTIC_METABOLISM	-2.43415	0.0153846	AHCY/PAPSS2/RAP1GAP/NQO1/TMBIM6/AP4B1/ALDH2/F10/PDK4/ADH1C/PYCR1/VNN1/ACOX1/ENTPD5/SLC35D1/CASP6/SLC46A3/CFB/RBP4/CYP4F2/F11/HACL1/HES6/TTPA/CNDP2/GCKR/TMEM97/MCCC2/CYP2J2/CYB5A/CAT/IRF8/LPIN2/IDH1/RETSAT/FBP1/ABCC3/REG1A/FABP1/HSD17B2/DDC/ASL/HNF4A/ALAS1	ESCA
HALLMARK_ESTROGEN_RESPONSE_EARLY	-1.87374	0.016129	SLC22A5/ITPK1/SLC19A2/TOB1/CLDN7/CHPT1/MYB/TFF3/ADD3/SYBU/SLC1A1/ELF3/TMEM164/ANXA9/ABHD2/SEMA3B/GAB2/OVOL2/SLC27A2/TTC39A/PDZK1/KRT8/TMPRSS3/MLPH/FRK/CANT1/DEPTOR/KRT18/ALDH3B1/IL17RB/KCNK5/TJP3/AKAP1/TFF1/PEX11A/RAB17/MUC1/TBC1D30/WWC1/SLC37A1	ESCA
HALLMARK_MYOGENESIS	2.64035	0.025	EFS/SPHK1/SCHIP1/TGFB1/PRNP/FST/RYR1/SVIL/TNNT3/MYH9/PPFIA4/CRYAB/ADAM12/SPEG/TNNT1/MAPK12/NOS1/PDLIM7/ANKRD2/GAA/WWTR1/SORBS3/CDH13/COL6A2/AEBP1/COL1A1/ITGB5/COL3A1/MYLK/CTF1/DMPK/HSPB8/CASQ2/MB/HSPB2/SPARC/BHLHE40/LSP1/COL6A3/SSPN/PVALB/MEF2A/PKIA/COX7A1/PC/IGFBP3/MYL6B/MYOG/ADCY9/TAGLN/IGF1/SGCA/DTNA/STC2/TNNT2/SGCD	ESCA
HALLMARK_KRAS_SIGNALING_DN	1.913	0.0263158	TCF7L1/NUDT11/COPZ2/PKP1/SNCB/RYR1/NGB/KRT5/CELSR2/CAMK1D/TENM2/CALML5/KRT15/CD207/LGALS7/KRT1/SHOX2/NOS1/DLK2/LYPD3/SNN/ATP6V1B1/EDN2/CCNA1/ALOX12B/CLDN8/TGM1/PRODH/SLC30A3/CLSTN3/GAMT/KLK8/KLK7/CHST2/FGGY/CLDN16/SGK1/GDNF/EGF/FGFR3/KCNMB1/COL2A1/MYOT/SYNPO/SERPINB2/CCDC106/PDE6B/SPTBN2/ABCG4/SPRR3/THNSL2/P2RX6/KCND1/FGF16	ESCA
HALLMARK_TNFA_SIGNALING_VIA_NFKB	2.5763	0.0263158	TNC/SPHK1/SPSB1/BCL6/ACKR3/EGR2/TNFAIP6/INHBA/GFPT2/CEBPB/PLAU/FJX1/JUNB/NFKBIA/DENND5A/DNAJB4/BTG1/TNFAIP8/SNN/CD44/EGR1/MSC/ABCA1/NFIL3/IER5/SERPINE1/SOCS3/REL/MARCKS/TLR2/CEBPD/LAMB3/JAG1/CD83/BHLHE40/CCND1/IL1A/NFE2L2/RNF19B/CCL2/NINJ1/EGR3/PNRC1/JUN/SMAD3/SGK1/DUSP1	ESCA
HALLMARK_APICAL_JUNCTION	3.20587	0.027027	MSN/FSCN1/PARD6G/CDH8/EVL/NLGN2/CNTN1/BMP1/DSC3/PKD1/CDH3/MYH9/LAYN/MAPK11/DSC1/COL17A1/GNAI1/CERCAM/TRO/SPEG/KRT31/COL16A1/MMP2/SIRPA/EGFR/ICAM5/DMP1/ADAM23/SORBS3/CNN2/CDH11/CD276/NFASC/TGFBI/GNAI2/CX3CL1/MYH10/ACTN1/HRAS/CLDN8/THY1/VCAN/BAIAP2/MMP9/CD86/PPP2R2C/SLIT2/AKT3/LAMB3/CALB2/SLC30A3/NRXN2/LAMC2/GAMT	ESCA
HALLMARK_EPITHELIAL_MESENCHYMAL_TRANSITION	4.57757	0.0277778	COL8A2/PDLIM4/TNC/GJA1/SNAI2/PTHLH/TGFB1/FLNA/PRRX1/GPC1/LGALS1/BMP1/SPOCK1/COL7A1/BGN/COL11A1/CRLF1/ENO2/MMP14/SERPINE2/DPYSL3/GAS1/MAGEE1/FAP/GPX7/INHBA/FBLN2/ADAM12/EMP3/DST/COL16A1/MMP2/LOX/BASP1/NTM/SDC1/FOXC2/FBLN1/COL6A2/SFRP4/CDH11/CTHRC1/EFEMP2/ITGA5/TGFBI/TIMP3/PCOLCE/COL5A3/GREM1/COL1A1/COL1A2/CALD1/LUM/MFAP5/ITGB5/COL3A1/LOXL1/ITGAV/MYLK/P3H1/TPM4/COL5A1/CD44/FN1/VEGFC/SERPINE1/LRRC15…	ESCA
HALLMARK_UV_RESPONSE_DN	1.8406	0.0277778	GJA1/SNAI2/SCHIP1/ATP2B4/COL11A1/PIK3CD/LTBP1/NR3C1/RND3/COL1A1/COL1A2/KCNMA1/COL3A1/CAV1/HAS2/MAGI2/SERPINE1/RGS4/VLDLR/ABCC1/PRDM2/COL5A2/MAP1B/MMP16/PIAS3/AKT3/RUNX1/BHLHE40/EFEMP1/AMPH/ATXN1/SMAD3/ADORA2B/DUSP1	ESCA
HALLMARK_HYPOXIA	3.04491	0.0285714	CSRP2/PKP1/GPC1/TMEM45A/ACKR3/BGN/MYH9/ENO2/PPFIA4/TPST2/TPBG/BNIP3L/NAGK/LOX/NR3C1/EGFR/GAA/SLC2A1/CA12/TGFBI/PIM1/NDRG1/KLF7/TGFB3/BTG1/PGF/CAV1/COL5A1/EDN2/MIF/NFIL3/CHST3/SERPINE1/SIAH2/ADM/VLDLR/RORA/ENO1/AMPD3/HK1/BHLHE40/GAPDH/KDM3A/SLC2A5/DPYSL4/TPI1/CHST2/ALDOC/IGFBP3/PNRC1/EFNA3/JUN/ADORA2B/DTNA/STC2/DUSP1/IDS/SULT2B1/GCK/SRPX/NDST1/TNFAIP3/ANGPTL4/MT2A	ESCA
HALLMARK_P53_PATHWAY	2.06681	0.0285714	SPHK1/PHLDA3/TGFB1/TP63/DGKA/DDB2/CLCA2/ZFP36L1/JAG2/GM2A/KRT17/CDK5R1/ZNF365/PERP/SDC1/ABCC5/CDH13/SFN/PTPN14/RHBDF2/TCHH/RAP2B/NDRG1/BTG1/IER5/HRAS/TRAFD1/NUPR1/BAIAP2/CSRNP2/HSPA4L/SLC3A2/KLK8/INHBB/IL1A/RNF19B/CD81/NINJ1/JUN/NHLH2/SOCS1/CTSF/DEF6/SERPINB5/PRMT2/RALGDS/NOTCH1/EPHX1/TPD52L1/FDXR/RXRA/STOM/PLK2	ESCA
HALLMARK_GLYCOLYSIS	-1.63805	0.0307692	GNE/HDLBP/TFF3/CLDN9/CASP6/ELF3/SOX9/GUSB/BPNT1/ALG1/KDELR3/GALK2/CLDN3/COG2/CYB5A/ANG/FUT8/GMPPA/IDH1/GAL3ST1/GALE/ALDOB/CAPN5/CTH/PKP2/GMPPB/SLC37A4/B3GNT3/SLC35A3/GFPT1	ESCA
HALLMARK_HEDGEHOG_SIGNALING	2.66986	0.03125	LDB1/CRMP1/HEY1/MYH9/CELSR1/NRP2/HEY2/CDK5R1/NKX6-1/PML/VLDLR/THY1	ESCA
HALLMARK_ESTROGEN_RESPONSE_LATE	-1.56817	0.0322581	IDH2/RPS6KA2/PAPSS2/ST14/SLC22A5/ITPK1/TOB1/SLC29A1/CHPT1/MYB/ASS1/TFF3/ADD3/SERPINA5/SORD/ANXA9/TST/ABHD2/SEMA3B/SERPINA1/OVOL2/UNC13B/SLC27A2/PDZK1/TMPRSS3/TSPAN13/FRK/TNNC1/ALDH3B1/DNAJC1/IL17RB/KCNK5/TJP3/GALE/LLGL2/AGR2/HMGCS2/TFF1	ESCA
HALLMARK_WNT_BETA_CATENIN_SIGNALING	2.48865	0.0344828	FZD1/HEY1/JAG2/ADAM17/HEY2/GNAI1/WNT6/DVL2/LEF1/CSNK1E/JAG1/DLL1	ESCA
HALLMARK_MYC_TARGETS_V2	-1.58213	0.0428571	PLK4/MCM4/UNG/IMP4/PUS1/AIMP2/TBRG4/PHB/RRP9/TFB2M/NDUFAF4/SLC19A1/HSPD1/SORD/TMEM97/GNL3/SLC29A2	ESCA
HALLMARK_CHOLESTEROL_HOMEOSTASIS	-1.5534	0.0434783	CXCL16/ETHE1/PCYT2/GUSB/LGALS3/SEMA3B/TMEM97/ACSS2/ANXA13/CHKA/PPARG	ESCA
HALLMARK_G2M_CHECKPOINT	-5.48994	0.0136986	INCENP/PURA/CDC20/PRC1/TMPO/SRSF1/KIF15/PRMT5/RAD54L/MCM3/TFDP1/CASP8AP2/SAP30/TNPO2/RBM14/NUP50/MTF2/EXO1/CCNB2/SMC1A/G3BP1/CDC7/TROAP/SMC4/CDK1/HMGA1/PBK/MCM6/CUL4A/CENPA/PLK4/LMNB1/MAPK14/NCL/KIF20B/CDC25A/KIF23/BUB1/UCK2/NOLC1/DR1/DBF4/BUB3/HSPA8/MKI67/CKS2/LIG3/DKC1/RACGAP1/PRIM2/MAD2L1/STIL/TOP2A/SRSF10/CHEK1/TTK/KIF4A/SLC7A1/SYNCRIP/KIF11/CCNA2/HNRNPU/KPNA2/NEK2/KIF5B/AMD1/CENPF/SMC2/GSPT1…	DLBC
HALLMARK_E2F_TARGETS	-5.48374	0.0138889	CDC20/TMPO/SRSF1/MCM3/PSMC3IP/PRPS1/SSRP1/CCNB2/SMC1A/SLBP/GINS4/NUDT21/DEK/BRCA1/SMC3/DSCC1/USP1/RFC3/SMC4/CDK1/HMGA1/NCAPD2/HELLS/GINS1/RAD51AP1/MCM6/ATAD2/PLK4/LMNB1/NUP205/CDC25A/ANP32E/RBBP7/NOLC1/PPP1R8/CIT/PRKDC/MKI67/CKS2/CCP110/RACGAP1/PRIM2/MAD2L1/TUBG1/MELK/MTHFD2/ZW10/CDCA8/NUP107/TOP2A/CHEK1/DNMT1/PA2G4/MSH2/DEPDC1/KIF4A/DONSON/SYNCRIP/MMS22L/CDKN2A/KPNA2/CTPS1/MCM4/DIAPH3/EIF2S1/GSP…	DLBC
HALLMARK_MYC_TARGETS_V1	-5.22508	0.0142857	RAN/CDC20/EIF1AX/SRSF1/FAM120A/VDAC3/TFDP1/EIF4G2/HSPE1/PTGES3/G3BP1/CCT4/DEK/USP1/PRPS2/VDAC1/YWHAQ/MCM6/SSB/HSP90AB1/HNRNPA2B1/PRDX3/PSMD3/NPM1/NOLC1/CSTF2/BUB3/EIF4E/DHX15/GLO1/MAD2L1/XPOT/COPS5/POLE3/CANX/PSMA6/PA2G4/HNRNPR/ETF1/SYNCRIP/UBA2/PGK1/EIF3J/PSMD1/CCNA2/HNRNPU/KPNA2/CTPS1/MCM4/DDX21/EIF2S1/GSPT1/ABCE1/CCT5/RAD23B/CCT2/RRM1/LDHA/SERBP1/DDX18/XPO1/TCP1/NCBP1/SRPK1/KPNB1/HSPD1	DLBC
HALLMARK_MTORC1_SIGNALING	-4.88901	0.0151515	HSPA5/DHCR7/TCEA1/RAB1A/PITPNB/ELOVL5/GSR/HSPE1/PNP/UBE2D3/GMPS/GTF2H1/SLC2A1/SORD/PLOD2/CYP51A1/ACTR3/CTH/NUP205/ADIPOR2/CDC25A/BUB1/CCNG1/ACLY/HMGCR/COPS5/HK2/PPA1/TUBG1/MTHFD2/HSPA4/ATP2A2/CANX/CACYBP/HSPA9/GOT1/ETF1/ACTR2/PGK1/BCAT1/NAMPT/STC1/UCHL5/ACACA/MCM4/TMEM97/TXNRD1/CCT6A/PSMG1/CCNF/PLK1/LDHA/PSMD12/POLR3G/PNO1/PSME3/STIP1/AURKA/HSPD1	DLBC
HALLMARK_ANDROGEN_RESPONSE	-2.68215	0.015625	ELOVL5/GSR/LMAN1/SORD/CDK6/ABCC4/PDLIM5/HMGCR/GNAI3/UAP1/ANKH/PA2G4/XRCC5	DLBC
HALLMARK_PI3K_AKT_MTOR_SIGNALING	-2.82405	0.015625	CAB39/UBE2D3/SLC2A1/CLTC/CDK1/ACTR3/UBE2N/PTPN11/EIF4E/CAMK4/ACTR2/PLA2G12A/ACACA/PPP2R1B	DLBC
HALLMARK_PROTEIN_SECRETION	-2.40633	0.015625	ATP1A1/ATP7A/SCAMP1/LMAN1/CLTC/OCRL/ANP32E/COPB1/ZW10/TMED2/ARCN1/DNM1L	DLBC
HALLMARK_GLYCOLYSIS	-3.01119	0.015873	PHKA2/IRS2/GMPPA/DLD/HSPA5/STC2/NANP/SLC35A3/SAP30/PPP2CB/PRPS1/PGAM1/PLOD2/ECD/CDK1/VEGFA/CENPA/CTH/KIF20A/FKBP4/HK2/KIF2A/DEPDC1/GOT1/PGK1/STC1/HMMR/RPE/ME2/LDHA/PGM2/AURKA	DLBC
HALLMARK_MITOTIC_SPINDLE	-3.57635	0.015873	INCENP/ARF6/CLASP1/PRC1/KIF15/ROCK1/CCNB2/SMC1A/SMC3/ANLN/FGD4/SMC4/CDK1/CD2AP/LMNB1/NF1/KIF20B/KIF23/BUB1/PDLIM5/STAU1/RACGAP1/TOP2A/TTK/ECT2/ITSN1/KIF4A/HOOK3/STK38L/KIF11/NEK2/KIF5B/CENPF/CKAP5/PLK1/CENPE/LRPPRC/TPX2/CDC27/MAPRE1/DLGAP5/SASS6/AURKA	DLBC
HALLMARK_IL2_STAT5_SIGNALING	-1.76476	0.016129	TWSG1/LCLAT1/PNP/PTCH1/SPP1/SPRED2/HUWE1/AHR/UCK2/NOP2/HK2	DLBC
HALLMARK_KRAS_SIGNALING_UP	-1.98547	0.016129	STRN/SPP1/MALL/IL1B/ID2/ANKH/PTPRR/YRDC/PTGS2/AMMECR1	DLBC
HALLMARK_TNFA_SIGNALING_VIA_NFKB	-2.41207	0.0163934	IRS2/IL12B/RCAN1/B4GALT5/TNC/BIRC2/CXCL3/AREG/SOCS3/VEGFA/RIPK2/SERPINE1/IL1B/PANX1/ID2/PDLIM5/REL/PFKFB3/ATP2B1/NAMPT/YRDC/PTGS2	DLBC
HALLMARK_ADIPOGENESIS	-2.21188	0.0166667	DLD/DHCR7/GHITM/CMBL/PPM1B/COL15A1/CS/MRPL15/YWHAG/UBQLN1/PRDX3/G3BP2/ADIPOR2/IDH3A/MTCH2/ATL2/ACLY/GRPEL1/SLC5A6/PFKFB3/ITSN1/CHUK/DLAT	DLBC
HALLMARK_ESTROGEN_RESPONSE_EARLY	-2.26464	0.0166667	DHCR7/STC2/WWC1/RBBP8/ELOVL5/AREG/PODXL/SLC2A1/SLC19A2/RHOBTB3/DHRS2/FASN/FKBP4/AKAP1/ISG20L2/SLC16A1	DLBC
HALLMARK_ESTROGEN_RESPONSE_LATE	-2.24518	0.0166667	CDC20/DHCR7/RBBP8/ELOVL5/AREG/UGDH/SORD/FABP5/PLK4/DHRS2/ID2/KIF20A/FKBP4/STIL/TOP2A/SLC16A1	DLBC
HALLMARK_MYC_TARGETS_V2	-3.73795	0.0166667	HSPE1/PPRC1/NIP7/SORD/BYSL/TFB2M/PLK4/NPM1/NOLC1/MPHOSPH10/NOP2/UTP20/RCL1/HK2/PRMT3/PA2G4/MCM4/TMEM97/PLK1/DDX18/WDR43/HSPD1	DLBC
HALLMARK_OXIDATIVE_PHOSPHORYLATION	-2.98876	0.0166667	BAX/DLD/MTRF1/ISCA1/VDAC3/NNT/ACAT1/AFG3L2/MRPS30/RHOT1/VDAC2/GLUD1/CS/PDHA1/CYCS/MRPL15/VDAC1/PRDX3/IDH3A/COX10/COX11/SUCLA2/GRPEL1/HSPA9/LRPPRC/DLAT/LDHA/PDHX/NDUFS1	DLBC
HALLMARK_HYPOXIA	-2.15401	0.0169492	IRS2/ALDOC/HSPA5/STC2/SLC2A5/SAP30/ATP7A/SLC2A1/VEGFA/SERPINE1/LOX/HK2/PFKFB3/PGK1/STC1/LDHA/PGM2	DLBC
HALLMARK_UV_RESPONSE_DN	-1.92081	0.0169492	PTGFR/ITGB3/SERPINE1/MAPK14/PDLIM5/ATP2B1/SLC7A1	DLBC
HALLMARK_XENOBIOTIC_METABOLISM	-2.15163	0.0169492	ELOVL5/AOX1/GSR/PTGES3/SLC35D1/UGDH/SERPINE1/ID2/PDLIM5/PGRMC1/MCCC2/ATP2A2/ARG2/BCAT1/TMEM97/GART	DLBC
HALLMARK_CHOLESTEROL_HOMEOSTASIS	-1.80045	0.0172414	ALDOC/DHCR7/ACAT2/FABP5/CYP51A1/FASN/HMGCR/TMEM97	DLBC
HALLMARK_EPITHELIAL_MESENCHYMAL_TRANSITION	-2.43822	0.0172414	ITGA2/TNC/WNT5A/CXCL8/AREG/NID2/SPP1/PLOD2/ITGB3/THBS1/VEGFA/SERPINE1/ITGB1/LOX/ID2	DLBC
HALLMARK_UNFOLDED_PROTEIN_RESPONSE	-2.75773	0.0172414	SDAD1/HSPA5/STC2/TTC37/NFYA/VEGFA/ALDH18A1/NPM1/NOLC1/NOP14/EIF4E/CEBPG/DKC1/XPOT/MTHFD2/PAIP1/HSPA9/DDX10/KIF5B/EIF2S1/KHSRP	DLBC
HALLMARK_SPERMATOGENESIS	-2.55117	0.0175439	VDAC3/SLC2A5/MLLT10/CCNB2/ACRV1/SIRT1/GMCL1/CDK1/BUB1/COIL/DBF4/IDE/TTK/CAMK4/CLPB/NCAPH/NEK2/PSMG1/SLC12A2/AURKA	DLBC
HALLMARK_UV_RESPONSE_UP	-2.43177	0.0175439	FKBP4/CEBPG/POLE3/GRPEL1/SIGMAR1/HNRNPU/AMD1/DDX21/CDC5L/STIP1/PPAT	DLBC
HALLMARK_INFLAMMATORY_RESPONSE	-2.37741	0.0178571	NMUR1/IL12B/FFAR2/CXCL8/MSR1/ITGB3/CALCRL/RIPK2/AHR/SERPINE1/FZD5/IL1B/SLC31A1/GNAI3/ATP2A2/ATP2B1/SLC7A1/NAMPT	DLBC
HALLMARK_PEROXISOME	-1.94834	0.0178571	ABCD3/YWHAH/SLC25A17/IDE/TOP2A/ISOC1/MSH2/CTPS1/PEX13/CDK7	DLBC
HALLMARK_MYOGENESIS	1.82455	0.0238095	BIN1/TNNT3/TNNC1/MYH3/SH2B1/HDAC5/TNNT2/PICK1/HRC/MYOM2/DMPK/MYL3/CHRNB1/AK1/MYOM1	DLBC
HALLMARK_APOPTOSIS	-1.73249	0.0333333	ROCK1/GSR/DNAJA1/DFFA/BRCA1/VDAC2/IL1B/CTH/TOP2A/ANKH/ETF1/DNM1L	DLBC
HALLMARK_GLYCOLYSIS	-2.66908	0.0125	UGP2/SLC37A4/MET/ALDH7A1/CYB5A/GALK2/GALE/PRPS1/NASP/MDH2/TALDO1/ENO1/PGAM1/NANP/BPNT1/FKBP4/AK4/NSDHL/PKP2/SOD1/ALDH9A1/KIF20A/SDHC/ECD/COG2/POLR3K/HOMER1/AK3/GNPDA1/AGL/ME2/KIF2A/PGK1/LDHA/ME1/STMN1/PMM2/FAM162A/GLCE/GOT1/GOT2/PPIA/PDK3/SLC25A13/GFPT1/HS2ST1/SLC35A3/CASP6/CTH/GCLC/CENPA/AURKA/MDH1/RPE/TXN/DEPDC1/IDH1/PGM2/CDK1/HMMR/DLD	COAD
HALLMARK_MYC_TARGETS_V1	-4.88128	0.0128205	LSM2/POLD2/EIF3D/RPLP0/CUL1/MYC/IMPDH2/NOP56/UBE2L3/NCBP2/CDC20/RPL34/CYC1/CDK4/TYMS/HDGF/RPS6/RPS3/FAM120A/HNRNPU/PHB2/IFRD1/APEX1/DUT/EIF4G2/KPNB1/PHB/PCNA/ORC2/PRDX4/HNRNPA3/YWHAE/COX5A/PSMD7/HNRNPA1/PSMD1/CCT7/PSMB2/HSP90AB1/PABPC1/NAP1L1/SNRPD3/RPS10/PSMA6/ILF2/C1QBP/CCT3/MRPL9/CDK2/NHP2/PGK1/NME1/LDHA/CSTF2/HNRNPA2B1/NOP16/UBE2E1/SRSF7/AP3S1/CCT5/MCM6/RANBP1/XRCC6/PWP1/ODC1/CTPS1/MRPS18B/DE…	COAD
HALLMARK_XENOBIOTIC_METABOLISM	-1.64931	0.0128205	GSTM4/ABCC2/SLC46A3/AP4B1/ABHD6/GSS/ELOVL5/CAT/IRF8/MAOA/ID2/PAPSS2/AKR1C3/ARPP19/ADH5/PTGR1/SAR1B/CYP4F2/ETS2/ALDH2/ALAS1/SLC35B1/NFS1/GSTO1/UGDH/CYB5A/AHCY/BPHL/SLC35D1/ETFDH/NQO1/GSR/GCH1/PGD/SHMT2/ALDH9A1/CBR1/HACL1/SSR3/ARG2/TMBIM6/CYP2J2/DDC/DDT/MTHFD1/TTPA/TMEM97/CASP6/PGRMC1/GCLC/PTS/GART/HPRT1/ACP1/IDH1/MCCC2/PTGES3	COAD
HALLMARK_E2F_TARGETS	-4.53339	0.012987	HMGA1/MLH1/MKI67/UBR7/TIMELESS/ANP32E/MCM3/WEE1/ASF1B/SHMT1/CDCA3/TBRG4/NUP153/CCNE1/PRKDC/POLD2/POLE4/SMC1A/CDKN1B/MYC/PRPS1/RFC1/NASP/NOP56/PHF5A/PMS2/POLA2/SMC6/HUS1/PDS5B/GINS4/CDC20/BRCA1/CDK4/RFC2/BARD1/DUT/BRMS1L/RPA2/SPAG5/PCNA/EZH2/SMC3/E2F8/ORC2/PRDX4/DCLRE1B/LMNB1/MMS22L/DCTPP1/SMC4/CDCA8/RAD1/DONSON/POLD3/GINS1/NAP1L1/RAD50/HELLS/HMGB3/NME1/NUP205/HMGB2/SSRP1/STMN1/MCM6/BIRC5/ING3/BRC…	COAD
HALLMARK_FATTY_ACID_METABOLISM	-3.11556	0.012987	ELOVL5/ACSL1/PSME1/MAOA/PRDX6/HSD17B10/AADAT/ACSL4/S100A10/PTPRG/DLST/UROS/UGDH/MDH2/ACSM3/BPHL/ADSL/ADIPOR2/MCEE/ETFDH/HADHB/DHCR24/APEX1/HSD17B7/NSDHL/CRYZ/ALDH9A1/GPD2/CBR1/RDH11/CPT2/SDHC/HADH/ACSL5/HSPH1/ECHS1/PCBD1/HSD17B11/LDHA/ME1/ACADM/AUH/CPOX/ODC1/FH/RAP1GDS1/HSP90AA1/BCKDHB/ACAT2/HMGCS1/PDHB/DECR1/NBN/SUCLG1/PDHA1/OSTC/HIBCH/HCCS/SUCLG2/PTS/HSD17B4/SUCLA2/MDH1/IDH1/SMS/IDI1/METAP1/HSD…	COAD
HALLMARK_ADIPOGENESIS	-2.79323	0.0131579	ACLY/TANK/PPP1R15B/PHYH/COQ9/UQCRQ/YWHAG/EPHX2/ALDH2/PPARG/ESRRA/CMBL/COX8A/GPAM/REEP5/PPM1B/SAMM50/MDH2/ADIPOR2/TALDO1/GPHN/NDUFS3/CYC1/COX6A1/DHCR7/IFNGR1/ELOVL6/SOWAHC/QDPR/TKT/SOD1/GPD2/ARL4A/CPT2/SDHC/HADH/ATP1B3/ECHS1/MAP4K3/MCCC1/IDH3A/G3BP2/CS/ME1/ACADM/DDT/COX7B/COQ5/UBQLN1/CHUK/DNAJC15/DRAM2/SCP2/NDUFAB1/DBT/DECR1/ATL2/CMPK1/SUCLG1/RTN3/HIBCH/SDHB/AIFM1/PTCD3/MRPL15/NDUFA5/COQ3/IMMT/IDH…	COAD
HALLMARK_DNA_REPAIR	-3.26151	0.0131579	SRSF6/DAD1/RBX1/POLE4/POLR2G/RRM2B/POLR2C/IMPDH2/EIF1B/MRPL40/CLP1/POLA2/SMAD5/DGUOK/NCBP2/RAE1/FEN1/TYMS/RFC2/DUT/RPA2/RAD51/COX17/POLB/POLR1C/PCNA/TSG101/PNP/UPF3B/POLA1/CETN2/POLD3/AK3/NUDT9/NME1/SSRP1/MPC2/DCTN4/POLR1D/POLR2D/GTF2A2/TAF13/RALA/STX3/RPA3/UMPS/GTF2B/RFC5/ERCC8/RFC4/NUDT21/ZWINT/TAF12/SF3A3/GTF2H5/PRIM1/GTF2H1/CSTF3/NT5C3A/POLR2K/TMED2/RFC3/HPRT1/ARL6IP1/GTF2H3/TAF9	COAD
HALLMARK_OXIDATIVE_PHOSPHORYLATION	-4.27441	0.0131579	OXA1L/NNT/IDH2/COX6B1/PHYH/DLST/UQCRQ/MRPL34/ALAS1/ATP6V1D/COX8A/ALDH6A1/ATP6V1H/CYB5A/MDH2/ATP6V1C1/TIMM10/PDP1/PMPCA/HADHA/NDUFB1/NDUFS3/NDUFB2/ETFDH/CYC1/HADHB/COX6A1/PHB2/NDUFB4/NDUFB8/AFG3L2/NDUFA9/COX17/NDUFA8/OAT/NDUFC1/MPC1/TIMM8B/COX5A/SDHC/MTRF1/ECHS1/NDUFA1/SLC25A5/IDH3A/CS/NDUFA7/LDHA/NDUFV2/COX7A2/RHOT1/ACADM/NDUFS4/MRPL11/ISCA1/COX11/COX7B/COX6C/ATP6V1G1/FH/ETFA/LDHB/ACADSB/COX7C/ND…	COAD
HALLMARK_MITOTIC_SPINDLE	-1.8982	0.0133333	CENPF/KNTC1/SMC1A/ABI1/RFC1/TUBD1/EPB41/CKAP5/KIF5B/CD2AP/STK38L/UXT/SMC3/PRC1/MAPRE1/YWHAE/LMNB1/CDC27/SMC4/ARFGEF1/PCGF5/KATNA1/BIRC5/BRCA2/NUSAP1/KIF23/RAPGEF6/KIF2C/NDC80/KIF4A/ECT2/CENPE/CCNB2/TPX2/ANLN/CDC42/TOP2A/KIF20B/KIF15/PPP4R2/KIF11/RACGAP1/BUB1/FBXO5/CEP57/DLGAP5/AURKA/NEK2/SASS6/TTK/CDK1/LRPPRC	COAD
HALLMARK_UV_RESPONSE_UP	-1.7232	0.0133333	MARK2/IRF1/RPN1/TUBA4A/DGAT1/SLC25A4/BAK1/AGO2/LYN/BID/ATP6V1F/PTPRD/CREG1/PPT1/MAOA/PARP2/CHKA/CHRNA5/SIGMAR1/CTSV/HSPA13/ALAS1/CCNE1/MSX1/NAT1/ATP6V1C1/FEN1/FKBP4/HNRNPU/DNAJA1/GCH1/EIF5/ASNS/PPIF/TMBIM6/CDC5L/BTG3/CDK2/CEBPG/STIP1/E2F5/EPCAM/PPP1R2/CASP3/CYB5B/GGH/RFC4/POLE3/GLS/EIF2S3/TFRC/DDX21/PPAT/AMD1/GRPEL1	COAD
HALLMARK_G2M_CHECKPOINT	-4.02832	0.0135135	SMC1A/CDKN1B/CUL1/PRPF4B/MYC/NASP/CCNT1/EGF/SLC12A2/PRMT5/POLA2/DTYMK/HUS1/PDS5B/NUP98/CDC20/CDK4/HNRNPU/BARD1/SLC38A1/KIF5B/POLQ/NUP50/SFPQ/RBL1/RPA2/KPNB1/EZH2/UBE2C/PRC1/LMNB1/CUL3/CDC27/SMC4/RAD54L/HMGN2/DR1/MNAT1/EXO1/HMGB3/NCL/STIL/KATNA1/STMN1/MCM6/BIRC5/BRCA2/NUSAP1/KIF23/CKS1B/KIF2C/ODC1/TRA2B/NDC80/CDC7/SNRPD1/KIF4A/ORC6/CENPE/MTF2/CCNB2/TPX2/GINS2/CUL4A/DKC1/HSPA8/PTTG1/SMC2/TOP2A/TFDP…	COAD
HALLMARK_MTORC1_SIGNALING	-3.96547	0.0135135	SLC7A11/ADIPOR2/ENO1/HMBS/TOMM40/DHCR7/PITPNB/SEC11A/DHCR24/AK4/GSR/IFRD1/ELOVL6/QDPR/INSIG1/SHMT2/GLA/SERP1/PSME3/RDH11/USO1/SCD/PSMD13/PDK1/PNP/ASNS/SSR1/PSPH/ACTR3/PSMC2/NAMPT/GMPS/ACTR2/PGK1/SRD5A1/TBK1/LDHA/NUP205/SORD/HSP90B1/ME1/STIP1/EBP/LTA4H/RAB1A/PSAT1/MCM4/ACSL3/UFM1/NUFIP1/GOT1/RRM2/UNG/EIF2S2/UBE2D3/HMGCS1/PPIA/STARD4/CANX/CYB5B/SQLE/TMEM97/DHFR/MTHFD2L/CDC25A/PPA1/BUB1/CTH/POLR3G/G…	COAD
HALLMARK_SPERMATOGENESIS	-2.12948	0.0142857	IL13RA2/SIRT1/ZC3H14/MLLT10/CSNK2A2/STAM2/AKAP4/PARP2/ACRV1/CLPB/ZC2HC1C/SLC12A2/TALDO1/HSPA4L/PEBP1/IFT88/CFTR/EZH2/ARL4A/TOPBP1/AGFG1/PRKAR2A/RAD17/NCAPH/KIF2C/CCNB2/MAP7/COIL/IDE/RFC4/BUB1/CDKN3/VDAC3/PSMG1/AURKA/NEK2/GMCL1/TTK/STRBP/CDK1/TSN/DBF4	COAD
HALLMARK_BILE_ACID_METABOLISM	-1.80302	0.0147059	AMACR/SLC35B2/HSD3B1/NR0B2/ACSL1/CAT/PRDX5/CYP39A1/LONP2/PEX19/PFKM/IDH2/PHYH/EPHX2/PECR/NEDD4/PEX11A/PNPLA8/GSTK1/SLC27A2/NUDT12/DHCR24/GNPAT/PXMP2/SOD1/ALDH9A1/HACL1/ACSL5/HSD17B11/PEX1/SCP2/PEX7/ISOC1/ABCD3/PEX13/HSD17B4/GCLM/IDH1/IDI1	COAD
HALLMARK_PI3K_AKT_MTOR_SIGNALING	-1.97858	0.0151515	MAPK1/NCK1/RPS6KA1/PPP1CA/ACACA/GSK3B/PTEN/PITX2/MAP3K7/TRIB3/CSNK2B/THEM4/VAV3/CDKN1B/PTPN11/RALB/CDK4/MAPK9/YWHAB/RAC1/RPS6KA3/PDK1/PRKAG1/ACTR3/MAPK8/ACTR2/PRKAR2A/CDK2/TBK1/HSP90B1/UBE2D3/PLA2G12A/ATF1/ARPC3/PPP2R1B/CDK1/EIF4E/UBE2N	COAD
HALLMARK_REACTIVE_OXYGEN_SPECIES_PATHWAY	-1.89808	0.0151515	HMOX2/CAT/OXSR1/PRDX6/PRDX2/NQO1/GSR/NDUFB4/SOD1/LAMTOR5/PRDX4/MGST1/GLRX2/GCLC/TXNRD1/GCLM/PRDX1/TXN	COAD
HALLMARK_PEROXISOME	-2.64304	0.0153846	HMGCL/SLC25A4/SLC35B2/EHHADH/VPS4B/ELOVL5/ITGB1BP1/ACSL1/CAT/PRDX5/SMARCC1/LONP2/PEX11B/ACSL4/IDH2/SLC25A19/EPHX2/PEX11A/SIAH1/GSTK1/SLC27A2/DHCR24/FDPS/GNPAT/BCL10/SOD1/ALDH9A1/RDH11/ACSL5/PABPC1/HSD17B11/NUDT19/PEX2/SLC25A17/CTPS1/CNBP/SCP2/TOP2A/ISOC1/IDE/ABCD3/PEX13/HSD17B4/CDK7/PRDX1/MSH2/IDH1/IDI1	COAD
HALLMARK_UNFOLDED_PROTEIN_RESPONSE	-3.03583	0.015625	DCP1A/ATF4/POP4/CNOT2/EIF4A3/EIF4A2/NFYB/EXOSC1/LSM4/IMP3/NOP56/PDIA6/DNAJC3/EXOSC2/LSM1/SEC11A/KIF5B/CNOT6/EXOSC10/SERP1/SPCS3/TTC37/ASNS/SSR1/ALDH18A1/NHP2/HSP90B1/CEBPG/BANF1/CKS1B/PSAT1/DKC1/PAIP1/EXOSC9/SDAD1/XPOT/SPCS1/SRPRB/NOLC1/NOP14/MTHFD2/SLC30A5/EIF2S1/YWHAZ/EIF4E/DDX10/NPM1/HSPA9	COAD
HALLMARK_PROTEIN_SECRETION	-3.20446	0.015873	CLTA/LMAN1/MAPK1/GOLGA4/ATP1A1/OCRL/KRT18/SNAP23/COPB2/VPS4B/PPT1/ATP7A/AP1G1/ADAM10/CLN5/ARFGEF2/TMED10/RAB22A/STX12/ANP32E/NAPG/CTSC/RAB5A/SEC22B/SNX2/ATP6V1H/LAMP2/TSPAN8/ARCN1/VAMP3/AP3B1/RAB14/GLA/RPS6KA3/TSG101/SOD1/USO1/COG2/CLCN3/RAB9A/ARFGEF1/STAM/RAB2A/AP3S1/SCAMP1/TOM1L1/TMX1/COPB1/DNM1L/BET1/ARFIP1/TPD52/YIPF6/TMED2/ZW10	COAD
HALLMARK_CHOLESTEROL_HOMEOSTASIS	-2.32355	0.016129	PLSCR1/CHKA/TRIB3/PPARG/LGALS3/FDFT1/DHCR7/FDPS/HSD17B7/NSDHL/SCD/EBP/FABP5/ACAT2/HMGCS1/PDK3/STARD4/SQLE/TMEM97/MAL2/HMGCR/IDI1/SC5D	COAD
HALLMARK_ANDROGEN_RESPONSE	-2.13142	0.0166667	CDK6/ELOVL5/UBE2I/VAPA/SLC38A2/UBE2J1/TMEM50A/NCOA4/PGM3/DHCR24/GSR/INSIG1/RPS6KA3/SPCS3/SCD/GPD1L/STK39/SRP19/RAB4A/SORD/NGLY1/XRCC6/ACSL3/HMGCS1/MAP7/GNAI3/DBI/TPD52/CENPN/XRCC5/HMGCR/PA2G4/SMS/IDI1	COAD
HALLMARK_MYC_TARGETS_V2	-3.5118	0.0169492	PLK1/NOP2/BYSL/IPO4/TBRG4/WDR74/RABEPK/MYC/NOP56/CDK4/IMP4/UTP20/PHB/DCTPP1/SORD/NOP16/RCL1/MCM4/UNG/AIMP2/MPHOSPH10/PLK4/TMEM97/MRTO4/NOLC1/CBX3/NIP7/DDX18/GNL3/PA2G4/PRMT3/WDR43/HSPE1/TFB2M/SUPV3L1/NPM1/NDUFAF4/HSPD1	COAD
HALLMARK_ANGIOGENESIS	1.83804	0.0232558	FGFR1/COL3A1/THBD/VTN/SERPINA5/FSTL1/COL5A2/TIMP1/SLCO2A1/KCNJ8/PDGFA/VCAN/NRP1	COAD
HALLMARK_TGF_BETA_SIGNALING	1.60004	0.0232558	TGFB1/LTBP2/ENG/SKI/NCOR2/SMAD7/NOG/FURIN/ACVR1/RAB31/THBS1/SERPINE1/SMAD3/LEFTY2/CDKN1C/WWTR1/PMEPA1/CDK9/JUNB	COAD
HALLMARK_HEDGEHOG_SIGNALING	2.38185	0.0238095	CRMP1/GLI1/MYH9/LDB1/PML/TLE3/THY1/NRP2/ACHE/SCG2/RTN1/DPYSL2/L1CAM/NRP1/UNC5C	COAD
HALLMARK_IL6_JAK_STAT3_SIGNALING	2.41601	0.0243902	IL4R/TGFB1/TYK2/IL17RA/STAT2/PIK3R5/CD14/CSF1/LTB/OSMR/A2M/CSF2RB/IL1R1/ITGB3/EBI3/CSF3R/IL3RA/IRF9/TNFRSF1A/SOCS3/IL12RB1/TLR2/IL9R/CRLF2/CCR1/PDGFC/HMOX1/ACVRL1/STAT3/IL2RA	COAD
HALLMARK_APICAL_SURFACE	1.70208	0.025641	MDGA1/GAS1/THY1/CROCC/GATA3/SRPX/MAL/GHRL/NTNG1/IL2RB/EFNA5/PLAUR/AFAP1L2/SULF2/CX3CL1/SCUBE1/TMEM8B/DCBLD2/FLOT2	COAD
HALLMARK_COAGULATION	2.83582	0.03125	BMP1/C1R/CRIP2/MMP2/GSN/SERPING1/C3/LRP1/MMP14/VWF/TIMP3/C1S/PDGFB/PLAT/HTRA1/RAPGEF3/FYN/FBN1/FN1/A2M/USP11/THBD/CFH/CLU/PECAM1/CPQ/GP1BA/FURIN/ITGB3/CTSK/MMP9/TF/C1QA/SPARC/S100A1/THBS1/TIMP1/SERPINE1/CSRP1/LEFTY2/COMP/SH2B2/ITIH1	COAD
HALLMARK_UV_RESPONSE_DN	2.44059	0.0344828	PIK3CD/PDGFRB/FBLN5/PTPRM/SYNE1/PIAS3/COL1A1/FZD2/KCNMA1/IGFBP5/COL1A2/RBPMS/ZMIZ1/AMPH/CACNA1A/AKT3/FYN/EFEMP1/COL3A1/SMAD7/MAGI2/PMP22/IGF1R/PTPN21/ITGB3/LTBP1/ATXN1/LAMC1/SCHIP1/CITED2/MAP1B/SNAI2/COL5A2/DLC1/WDR37/SERPINE1/CAV1/ATP2B4/SMAD3/LPAR1	COAD
HALLMARK_ALLOGRAFT_REJECTION	1.86237	0.037037	STAB1/IL4R/TGFB1/APBB1/FLNA/WAS/IL16/CFP/SPI1/ITGB2/HCLS1/CSF1/FGR/LTB/MAP4K1/ZAP70/FCGR2B/ITGAL/PTPN6/CCL19/THY1/CD4/NLRP3/CD79A/ETS1/ICAM1/HLA-DOA/PRKCB/CD40/MMP9/IRF7/LY86/ACHE/TLR6/CD7/CD1D/ELANE/TIMP1/IRF4/CD247/DYRK3/CCR2/CD3E/HLA-DQA1/IL2RB/CCR5/IL12RB1/TLR2/CD74/LCP2/TAPBP/CCR1/BCAT1	COAD
HALLMARK_INFLAMMATORY_RESPONSE	2.60522	0.037037	SCN1B/STAB1/IL4R/SCARF1/PTGIR/AXL/EMP3/GPR132/MMP14/ITGA5/PIK3R5/GABBR1/IL10RA/CD14/CSF1/SPHK1/C5AR1/PCDH7/CHST2/OSMR/CCR7/CMKLR1/TPBG/NLRP3/GP1BA/ICAM1/KCNA3/IL1R1/ITGB3/EBI3/NMUR1/P2RX7/CSF3R/CD40/RHOG/APLNR/PDPN/IRF7/PTAFR/TACR1/LTA/C3AR1/BEST1/TIMP1/SERPINE1/LPAR1/SLC7A2/IL2RB/TLR2/PDE4B/MARCO/SLC31A2/LCP2/TAPBP/SELL/ABCA1/CCL22/P2RX4/TLR1/MEFV/SLAMF1/FPR1/BDKRB1/CD70/CYBB/PLAUR	COAD
HALLMARK_KRAS_SIGNALING_DN	2.10521	0.037037	CLSTN3/KCND1/TCF7L1/ABCG4/RYR1/ITIH3/COPZ2/SYNPO/KCNMB1/MYO15A/EFHD1/PDE6B/NRIP2/CCDC106/YPEL1/GAMT/CHST2/CACNA1F/IDUA/GP1BA/KCNN1/ZBTB16/TENM2/MAST3/NOS1/RGS11/OXT/P2RX6/ATP6V1B1/HTR1B/TCL1A/SNN/KLHDC8A/ITGB1BP2/STAG3/CCNA1/ACTC1/PDCD1/DLK2/MEFV/SLC12A3/GDNF/TGM1	COAD
HALLMARK_MYOGENESIS	3.85815	0.037037	COL6A2/EFS/CACNA1H/DMPK/AEBP1/TGFB1/MEF2D/PDLIM7/GSN/SPEG/ITGA7/GNAO1/RYR1/CTF1/MRAS/KIFC3/LSP1/SGCA/PYGM/COL1A1/PTGIS/MYH3/COL4A2/COX7A1/COL6A3/ITGB5/TPM2/TNNI2/SMTN/SPHK1/MYH9/MYOM1/CAMK2B/PPFIA4/SORBS3/COL3A1/HSPB8/LAMA2/TAGLN/CRYAB/HDAC5/MYH11/SOD3/ADCY9/FLII/GPX3/CLU/GADD45B/LDB3/IGF1/HSPB2/FXYD1/SVIL/APLNR/FHL1/PLXNB2/MYO1C/HRC/ACHE/ACTN2/COL15A1/NCAM1/SCHIP1/SPARC/IGFBP3/SGCD/FST/TCAP/DTNA…	COAD
HALLMARK_IL2_STAT5_SIGNALING	2.00178	0.0384615	COL6A1/IL4R/TRAF1/APLP1/TNFRSF8/PTH1R/TNFRSF4/IL10RA/GABARAPL1/CD79B/DENND5A/CSF1/LTB/PLEC/FLT3LG/MAP6/ECM1/SYT11/AGER/IGF1R/GADD45B/ITIH5/FURIN/SELP/BATF3/IL3RA/PRKCH/PRAF2/RHOH/SHE/MYO1C/IKZF4/MAPKAPK2/ADAM19/CAPN3/S100A1/SCN9A/IRF4/TNFRSF18/TIAM1/IL2RB/GLIPR2/CTSZ/SLC2A3/ENO3/CDKN1C/HOPX/NCS1/ST3GAL4/NRP1/TGM2/SELL	COAD
HALLMARK_KRAS_SIGNALING_UP	2.20442	0.0384615	SCN1B/CD37/FLT4/GYPC/TRAF1/ENG/GFPT2/PLVAP/ITGB2/IL10RA/PLAT/MAFB/ADAM8/DOCK2/MAP4K1/IGF2/GPRC5B/LAT2/LAPTM5/CFH/CMKLR1/PECAM1/AKAP12/ETS1/IKZF1/GPNMB/SNAP91/ANGPTL4/F13A1/PEG3/RELN/MMP9/TMEM158/NAP1L2/IGFBP3/CXCR4/TRIB2/RBP4/C3AR1/ACE/PRRX1/SNAP25/ANO1/NGF/ITGBL1/LCP1/SPARCL1/HSD11B1/ALDH1A3/SPON1/NRP1/KIF5C/EPB41L3/TMEM100/FCER1G/PLAUR/CPE/PDCD1LG2/ALDH1A2/WNT7A/AKT2/SCG3	COAD
HALLMARK_TNFA_SIGNALING_VIA_NFKB	1.73251	0.0384615	TRAF1/NFKB2/GFPT2/KLF2/MSC/BCL6/DENND5A/CSF1/PER1/SPHK1/TNC/KDM6B/EGR2/SPSB1/CLCF1/RELB/GADD45B/ACKR3/SLC2A6/ICAM1/GEM/TNFAIP2/STAT5A/SERPINE1/SMAD3/SOCS3/SNN/TLR2/FOSL2/SLC2A3/PDE4B/LAMB3/TNIP1/DUSP1/CFLAR/ABCA1/ZFP36/NINJ1/PMEPA1/EHD1/PLAUR/EGR3/JUNB/PTX3/TNFAIP3/TRIP10/BCL3/NR4A3/PLAU/EGR1/NR4A1/PLEK/RHOB/G0S2/TNF/FOSB/PFKFB3/GPR183/NFKBIA/KLF9	COAD
HALLMARK_APICAL_JUNCTION	3.36402	0.04	THBS3/TRO/NLGN2/PKD1/TSPAN4/GNAI2/BMP1/EVL/COL16A1/TRAF1/MMP2/SPEG/CADM3/CERCAM/MAPK11/TAOK2/CLDN5/MYL9/VWF/NFASC/NLGN3/ITGA10/JAM3/ACTN1/MSN/CLDN11/MYH9/PARD6G/AKT3/SLIT2/LAYN/FBN1/GAMT/SORBS3/THY1/CD276/MADCAM1/CD34/SGCE/PECAM1/ICAM1/ADAM23/ARHGEF6/NRTN/FSCN1/SHC1/MMP9/SDC3/SIRPA/ACTG2/CDH11/RAC2/ACTN2/MYH10/RRAS/FLNC/ICAM5/CALB2/ALOX15B/CD209/ZYX/CNTN1/INPPL1/LAMB3/ACTN3/IRS1/VCAN/MDK/NEGR1/ST…	COAD
HALLMARK_COMPLEMENT	1.93284	0.04	NOTCH4/GNAI2/C1R/SERPING1/ITGAM/C3/WAS/LRP1/SPOCK2/TIMP2/MMP14/PIK3R5/COL4A2/C1S/PDGFB/PLAT/FYN/FN1/FCN1/CFH/ADRA2B/CR1/GATA3/CLU/CPQ/GP1BA/CP/LTF/ZFPM2/C1QC/KCNIP2/RHOG/KCNIP3/IRF7/C1QA/ACTN2/DOCK10/TIMP1/SERPINE1/CSRP1/CTSD/APOBEC3G/CR2/PIK3CG/ITIH1/SH2B3/CTSB/LCP2/ZEB1	COAD
HALLMARK_EPITHELIAL_MESENCHYMAL_TRANSITION	4.94823	0.04	COL6A2/EFEMP2/PDLIM4/BMP1/TGFB1/LOXL1/COL16A1/PCOLCE/MMP2/DPYSL3/PDGFRB/FBLN5/FBLN1/FMOD/FBLN2/NID2/FLNA/EMP3/SLIT3/LRP1/APLP1/MMP14/COL8A2/MYL9/ITGA5/COL1A1/VIM/FZD8/ACTA2/COL4A2/COL5A1/COL1A2/TIMP3/COL6A3/GPC1/ITGB5/ELN/TPM2/HTRA1/LGALS1/WIPF1/GAS1/P3H1/TNC/BGN/LOXL2/IGFBP4/SLIT2/FSTL3/FBN1/CDH2/VEGFC/FN1/COL3A1/LAMA2/THY1/ECM1/TAGLN/BASP1/PMP22/ABI3BP/COL5A3/NTM/SFRP1/GADD45B/GPX7/SPOCK1/THBS2…	COAD
HALLMARK_HYPOXIA	2.07657	0.0416667	NAGK/CHST3/DPYSL4/PYGM/COL5A1/GPC1/PDGFB/PHKG1/NDST1/MYH9/BGN/HAS1/PPFIA4/CHST2/SRPX/TPBG/TGFB3/KIF5A/ACKR3/AKAP12/ETS1/CP/ANGPTL4/SDC3/NDST2/DCN/IGFBP3/CITED2/CXCR4/ENO2/DTNA/SERPINE1/CAV1/CSRP2/FOSL2/MT2A/SLC2A3/NR3C1/ENO3/ISG20/CDKN1C/GAA/DUSP1/INHA/TGM2/ZFP36/PPP1R3C/HMOX1/SLC2A5/AMPD3/TMEM45A/PLAUR/SDC2	COAD
HALLMARK_COAGULATION	-3.24836	0.0163934	DUSP6/DUSP14/SIRT2/CASP9/CFH/PEF1/ARF4/DPP4/A2M/C3/FURIN/CPQ/C1R/CTSB/C1S/GDA/SERPING1/PREP/SERPINA1/C8G/ITIH1/RGN/TMPRSS6/APOC1/CFB/MSRB2/FGA/CFI/APOC2/ACOX2/PROC/MASP2/F10/CPN1/FGG/CPB2/PROZ/C8B/HPN/HRG/ANG/MBL2/MST1/F12/F2/TF/KLKB1/C9/SERPINC1/HMGCS2/F11/C2/F9/HNF4A/PROS1/F13B/C8A/APOA1/APOC3/PLG	CHOL
HALLMARK_FATTY_ACID_METABOLISM	-6.44602	0.0163934	HSD17B10/HADH/CRYZ/AQP7/ACSM3/CA2/ACSL1/TDO2/ACSL5/ALDH3A2/RDH16/ACO2/SERINC1/EPHX1/UGDH/ACADL/CYP4A11/AUH/ALDH9A1/REEP6/HMGCS1/CYP1A1/ADH1C/CYP4A22/ACADVL/ETFDH/DHCR24/CPT1A/RDH11/PDHB/G0S2/VNN1/ACAA1/HIBCH/ADH7/PRDX6/MAOA/ECI1/MDH2/TP53INP2/CPT2/ACOX1/ALAD/RETSAT/HPGD/HMGCS2/GPD1/FH/CPOX/GABARAPL1/GRHPR/FASN/ACADM/ACAT2/ACAA2/PPARA/PCBD1/HMGCL/MCEE/HAO2/BCKDHB/ECH1/ACOT2/CRAT/EHHADH/FABP1/DECR1…	CHOL
HALLMARK_OXIDATIVE_PHOSPHORYLATION	-6.98098	0.0163934	HCCS/MRPS15/NDUFA3/MRPS30/NDUFS6/SDHC/LRPPRC/NDUFC1/AFG3L2/NQO2/SUCLA2/COX8A/MRPL15/OXA1L/IMMT/MTRF1/PDK4/TIMM8B/NDUFA2/BDH2/SLC25A11/MRPS11/NDUFS3/SLC25A3/COX6B1/NDUFA9/IDH3A/COX4I1/NDUFV1/MTRR/MAOB/NDUFB3/ETFB/SURF1/COX11/HSD17B10/NDUFB8/NDUFA8/NDUFB6/NDUFA1/ABCB7/OGDH/OAT/GPI/NDUFB1/CYB5A/ACO2/NDUFS7/FXN/NDUFC2/SLC25A20/NDUFB2/PHYH/COX6C/UQCR10/ISCA1/MRPL34/COX6A1/COX15/ACADVL/ETFDH/CPT1A/BCKD…	CHOL
HALLMARK_ESTROGEN_RESPONSE_LATE	-2.12725	0.0169492	ETFB/SLC2A8/SLC16A1/CISH/CA2/ALDH3A2/PAPSS2/TST/ABHD2/ITPK1/ACOX2/UGDH/COX6C/RET/BLVRB/FRK/AMFR/NRIP1/SCARB1/DHRS2/SORD/ID2/MOCS2/PPIF/HMGCS2/SLC27A2/GALE/CYP4F11/TPD52L1/DCXR/IDH2/ASS1/SIAH2/DHCR7	CHOL
HALLMARK_PEROXISOME	-3.90621	0.0169492	SLC25A17/PEX6/PRDX1/UGT2B17/FADS1/RXRG/NUDT19/ELOVL5/CADM1/ABCB1/SOD2/FIS1/CTPS1/SLC23A2/ALB/PEX5/PEX14/IDI1/ABCD3/TTR/ACSL1/PEX11A/ACSL5/NR1I2/ABCB4/CNBP/ALDH9A1/DHCR24/RDH11/SLC25A4/SERPINA6/DIO1/ACAA1/DHRS3/ACOX1/RETSAT/SCP2/EPHX2/SLC27A2/HMGCL/HAO2/ISOC1/CAT/ECH1/CRAT/EHHADH/PEX13/ECI2/GSTK1/IDH2/ALDH1A1/SOD1/HSD17B4/LONP2/MLYCD/IDH1	CHOL
HALLMARK_BILE_ACID_METABOLISM	-5.47696	0.0175439	HACL1/PEX19/SLC27A5/ABCA6/ABCA9/SLC23A2/BBOX1/ALDH8A1/ABCA5/SOAT2/SLC23A1/PAOX/IDI1/PEX11G/PEX7/CYP27A1/ABCD3/TTR/ABCA1/CYP39A1/RXRA/ACSL1/PEX11A/ACSL5/GC/NR1I2/NEDD4/NR1H4/PHYH/ALDH9A1/SLC22A18/AR/NR0B2/HSD17B6/ABCG8/DHCR24/SERPINA6/SULT1B1/GNMT/DIO1/AMACR/PECR/CYP8B1/NUDT12/HSD3B1/CROT/RETSAT/AGXT/PEX12/SCP2/EPHX2/CYP7A1/PNPLA8/AKR1D1/HAO1/SLC27A2/ISOC1/CAT/PXMP2/PIPOX/PEX13/GSTK1/IDH2/APOA1/AL…	CHOL
HALLMARK_MTORC1_SIGNALING	-3.6727	0.0175439	ACSL3/ME1/CFP/PRDX1/PITPNB/SDF2L1/HSP90B1/FADS1/HMBS/UBE2D3/HPRT1/CYP51A1/PNP/NMT1/SLC9A3R1/ELOVL5/PFKL/UNG/FKBP2/IMMT/TM7SF2/PGM1/UFM1/TBK1/MAP2K3/EDEM1/CALR/TCEA1/IDI1/PSMG1/USO1/PHGDH/GPI/RPN1/TMEM97/ELOVL6/SHMT2/PSMA3/RAB1A/PSMD12/HMGCS1/HMGCR/INSIG1/DHCR24/STARD4/RDH11/NAMPT/GCLC/CCNG1/AK4/GBE1/SORD/QDPR/SLC37A4/SC5D/PSMC2/CTH/GLRX/HSPA9/EBP/SERP1/DHFR/PSAT1/GOT1/SRD5A1/SCD/HSPD1/HSPE1/ADIPO…	CHOL
HALLMARK_ANDROGEN_RESPONSE	-3.01934	0.0178571	ACSL3/UBE2J1/HERC3/RAB4A/FADS1/VAPA/ANKH/MAF/SGK1/ELOVL5/SAT1/PDLIM5/NGLY1/MERTK/UAP1/STEAP4/ELL2/CDC14B/LIFR/SEC24D/CENPN/AKT1/RPS6KA3/IDI1/DBI/ABHD2/LMAN1/B4GALT1/HMGCS1/HMGCR/INSIG1/PGM3/DHCR24/AZGP1/SORD/MAP7/HPGD/IQGAP2/DNAJB9/NCOA4/SCD	CHOL
HALLMARK_COMPLEMENT	-2.07137	0.0178571	XPNPEP1/PCLO/CLU/F8/LIPA/SERPINE1/ME1/ATOX1/PRSS36/DOCK4/DUSP6/USP15/CEBPB/CASP9/CP/CFH/ADRA2B/IRF2/USP16/DPP4/C3/CPQ/CD36/C1R/CTSB/C1S/SERPING1/KYNU/PREP/SERPINA1/RAF1/CPM/PCSK9/L3MBTL4/USP8/ITIH1/S100A12/TMPRSS6/LAP3/APOC1/CA2/CFB/F10/C4BPB/CDA/ANG/F7/CTSL/F2/APOA4/FDX1/KLKB1/C9/SERPINC1/C2/HNF4A/MSRB1/PLG	CHOL
HALLMARK_HEME_METABOLISM	-3.45004	0.0178571	TRIM10/HMBS/USP15/XK/GCLM/ABCB6/SDCBP/KDM7A/C3/NFE2L1/UROS/RCL1/KLF3/NR3C1/SELENBP1/PRDX2/CTSB/HBD/CROCCP2/ELL2/MPP1/RNF123/SIDT2/FBXO7/SLC25A38/ABCG2/KAT2B/CA1/MAP2K3/ALDH1L1/ACSL6/TCEA1/MXI1/HEBP1/EIF2AK1/DCAF10/CA2/ARHGEF12/MINPP1/ATG4A/MOCOS/CCDC28A/RANBP10/FECH/FTCD/ISCA1/RHCE/HBB/BLVRB/PC/SLC30A1/GCLC/DCUN1D1/ALAD/NNT/EPB41/GLRX5/LPIN2/CPOX/CAT/HAGH/FN3K/DCAF11/NCOA4/ALDH6A1	CHOL
HALLMARK_HYPOXIA	-1.89138	0.0178571	TPD52/ISG20/XPNPEP1/CDKN1B/SERPINE1/SDC4/ADM/TPST2/ZFP36/TIPARP/CP/ERRFI1/TMEM45A/PFKL/RRAGD/GCNT2/ANGPTL4/ILVBL/FOS/CITED2/NR3C1/PGM1/SELENBP1/ENO3/HMOX1/KLHL24/MT2A/JUN/FBP1/MT1E/EGFR/DUSP1/RORA/ATF3/MXI1/GALK1/GPI/ALDOC/IGFBP1/PLIN2/SCARB1/AK4/PPP1R3C/PPARGC1A/GBE1/SDC2/ALDOB/SLC25A1/SLC37A4/GRHPR/GLRX/PCK1/PKLR/UGP2/FAM162A/SIAH2	CHOL
HALLMARK_UV_RESPONSE_UP	-2.27456	0.0178571	DGAT1/GRINA/MGAT1/CDC5L/AP2S1/FOSB/ABCB1/SOD2/FURIN/FOS/CXCL2/CREG1/RAB27A/PRKACA/RHOB/HMOX1/CDC34/CDO1/NAT1/ATF3/GGH/GCH1/IGFBP2/GPX3/CA2/RPN1/TST/EPHX1/EIF5/DNAJA1/SULT1A1/C4BPB/RET/CYP1A1/SLC6A12/SLC25A4/APOM/ACAA1/TMBIM6/MAOA/CEBPG/SIGMAR1/PPIF/ALAS1/SPR/GRPEL1	CHOL
HALLMARK_XENOBIOTIC_METABOLISM	-6.24084	0.0181818	CCL25/ADH5/HPRT1/ATOH8/NMT1/TMEM176B/ELOVL5/TPST1/IGF1/AKR1C2/GCNT2/PDLIM5/IGFBP4/CSAD/ITIH4/CYP17A1/LCAT/HACL1/CD36/PDK4/FMO3/COMT/GCKR/CYP2C18/HMOX1/PEMT/KYNU/MT2A/ACP1/FBP1/BPHL/PTS/HGFAC/CDO1/APOE/ACP2/ESR1/IL1R1/ITIH1/CYP27A1/DHRS1/LONP1/GCH1/MAN1A1/CA2/TMEM97/VTN/TDO2/PAPSS2/CYB5A/CFB/ACO2/ACOX3/GSS/EPHX1/ACOX2/UGDH/ENPEP/FETUB/F10/IGFBP1/PINK1/ALDH9A1/SHMT2/HSD11B1/ENTPD5/CDA/BLVRB/CYP1A1/…	CHOL
HALLMARK_ADIPOGENESIS	-5.48721	0.0185185	NDUFB7/PPM1B/GPX4/PPP1R15B/TOB1/NMT1/SOWAHC/PPARG/PFKL/BCL6/SDHC/DNAJC15/ABCB8/JAGN1/REEP5/PREB/COX8A/MRPL15/ANGPTL4/CMPK1/IMMT/C3/ITSN1/NKIRAS1/CD36/PGM1/MGLL/NDUFS3/BCL2L13/RREB1/PEMT/APLP2/IDH3A/STOM/LIFR/PEX14/FZD4/ESRRA/APOE/CD302/ETFB/UBQLN1/ATL2/MYLK/HADH/GPX3/LPCAT3/ABCA1/MRAP/AK2/ACO2/GADD45A/TST/ACADL/SULT1A1/ELOVL6/PHYH/GPAM/UCK1/REEP6/UQCR10/COX6A1/CMBL/CHCHD10/BCKDHA/ALDH2/PLIN2/UQCR…	CHOL
HALLMARK_GLYCOLYSIS	-3.06428	0.0185185	RRAGD/TPST1/ABCB6/SDHC/ANGPTL4/NSDHL/PLOD1/MERTK/CITED2/PRPS1/TXN/PKP2/GNE/EGFR/SDC1/MXI1/GALK2/GALK1/MPI/PGAM1/NDST3/SLC35A3/CYB5A/AKR1A1/B4GALT1/ALDH9A1/IL13RA1/GYS2/LHPP/PC/GUSB/ANG/NDUFV3/GCLC/AK4/MDH2/AGL/PFKFB1/PYGL/SDC2/ALDOB/SLC37A4/AK3/ALDH7A1/CTH/GLRX/GALE/UGP2/PHKA2/MDH1/GOT1/FAM162A/SOD1/SLC25A13/DLD/GOT2/IDH1	CHOL
HALLMARK_PROTEIN_SECRETION	-2.02713	0.0188679	TMX1/SGMS1/SEC22B/MON2/COPB2/AP2S1/IGF2R/TMED10/BET1/STX12/CLN5/TMED2/AP3S1/AP1G1/SEC24D/EGFR/RAB5A/RPS6KA3/USO1/ABCA1/KIF1B/GOLGA4/RAB14/LMAN1/RAB2A/YIPF6/TOM1L1/NAPA/RER1/BNIP3/SOD1	CHOL
HALLMARK_UNFOLDED_PROTEIN_RESPONSE	-1.6682	0.0188679	SPCS1/EDEM1/HERPUD1/CALR/SRPRB/ATF3/DNAJC3/YIF1A/IGFBP1/CEBPG/HSPA9/DNAJB9/PDIA5/SERP1/PSAT1/EIF4G1	CHOL
HALLMARK_TGF_BETA_SIGNALING	1.91446	0.0192308	SMURF2/LTBP2/NCOR2/PMEPA1/TGFB1/RAB31/FKBP1A/BMPR1A/SMAD7	CHOL
HALLMARK_CHOLESTEROL_HOMEOSTASIS	-2.97094	0.02	CYP51A1/ERRFI1/PPARG/NSDHL/TM7SF2/FBXO6/CPEB2/CBS/LSS/IDI1/ATF3/MVK/TMEM97/ALDOC/GNAI1/AVPR1A/ATF5/HMGCS1/HMGCR/GUSB/STARD4/GLDC/ADH4/ACSS2/SC5D/FASN/ACAT2/ECH1/EBP/PCYT2/SCD/DHCR7	CHOL
HALLMARK_REACTIVE_OXYGEN_SPECIES_PATHWAY	-2.55618	0.02	PRDX1/ATOX1/GPX4/GLRX2/GCLM/SOD2/PRDX2/TXNRD2/TXN/PRDX4/FTL/SCAF4/GPX3/NDUFB4/MGST1/GCLC/HMOX2/NDUFA6/PRDX6/MSRA/GLRX/CAT/SOD1	CHOL
HALLMARK_ALLOGRAFT_REJECTION	1.98572	0.0204082	CAPG/FLNA/HDAC9/IL27RA/TGFB1/THY1/APBB1/RPS3A/TGFB2/GLMN/ELF4/IL2RG/LTB/IL11/EIF3D/CD47/GBP2/SOCS5/IKBKB/IL18/ABI1/IFNGR2/TRAF2	CHOL
HALLMARK_MYOGENESIS	1.69036	0.0217391	TPM2/PDLIM7/PTP4A3/TGFB1/SLN/COL6A3/SPEG/MYL6B/RIT1/TNNI2/SPHK1/SOD3/ITGB4/AEBP1/SSPN/SPDEF/PKIA/TAGLN/ACTA1/COL3A1/COL1A1/SPARC/GSN/EPHB3/DMPK/TPM3/MEF2D/SVIL/COL15A1/COL4A2/TNNT2/TNNT1/NQO1/ATP6AP1/CTF1/WWTR1/MYO1C/NOTCH1/BDKRB2/FLII/CHRNA1/CKM/STC2/ITGB1/CRYAB/SPTAN1/MYH9/KLF5/PPFIA4/ADAM12	CHOL
HALLMARK_EPITHELIAL_MESENCHYMAL_TRANSITION	4.02123	0.0232558	CAPG/PRRX1/TPM2/PMP22/LOXL1/CTHRC1/MAGEE1/LAMC2/CDH11/ENO2/MATN3/PDLIM4/FLNA/DPYSL3/NTM/MYL9/COL8A2/PDGFRB/PMEPA1/MGP/COL16A1/COLGALT1/TGFB1/THY1/TPM4/EDIL3/COL6A3/FOXC2/EFEMP2/LAMA3/LAMC1/FAP/QSOX1/VIM/SLIT2/MMP14/COL7A1/PTHLH/SFRP4/COMP/VCAN/ITGA2/GPX7/THBS2/LGALS1/COL5A1/TAGLN/CD59/LUM/SPOCK1/GREM1/COL1A2/SERPINH1/COL3A1/COL1A1/SPARC/MCM7/CDH6/FMOD/ACTA2/POSTN/COL4A2/LOXL2/TPM1/ITGA5/SERPINE2/…	CHOL
HALLMARK_APICAL_JUNCTION	2.38323	0.0243902	LAMC2/CDH11/LAYN/NLGN2/MPZL1/CERCAM/MYL9/COL16A1/NLGN3/RAC2/THY1/CDH3/AKT3/SPEG/THBS3/LAMA3/VASP/CAP1/SLIT2/ITGB4/RHOF/ADAM23/VCAN/ACTG1/ITGA2/STX4/INPPL1/ARPC2/PLCG1/ACTA1/ITGA3/GTF2F1/SRC/CLDN7/CDH6/ITGA10/LAMB3/CLDN4/ADAM15/DSC3/MDK/HRAS/SKAP2/COL9A1/SYK/CALB2/PARD6G/JAM3/YWHAH/RRAS/DMP1/MMP9/FSCN1/ACTB/MAP4K2	CHOL
HALLMARK_G2M_CHECKPOINT	1.71237	0.0243902	TGFB1/CBX1/TNPO2/ILF3/SLC12A2/PML/CDC7/SMARCC1/HMGA1/RASAL2/SLC38A1/MCM5/RBL1/SS18/PLK4/PRIM2/MARCKS/DDX39A/NUMA1/DKC1/SNRPD1/MCM6/ABL1/MCM3/STMN1/SLC7A1/KIF15/UCK2/STIL/MEIS1/CHAF1A/E2F3/PAFAH1B1/CDC20/CDC25B/SMAD3/PRPF4B/CKS1B/CDK4/BARD1/RAD54L/NCL/MAD2L1/TRAIP/CENPE/UBE2S/HNRNPU/POLA2/SRSF1/EWSR1/KIF11/UBE2C/CHEK1/E2F1/KIF5B/NOTCH2/TLE3/ATRX/AURKB/MTF2/PLK1/NEK2/INCENP/DR1/PTTG1/CENPF/CCNA2/TR…	CHOL
HALLMARK_MITOTIC_SPINDLE	1.61071	0.0243902	MYO9B/ABR/ARHGEF2/FLNA/PLEKHG2/CNTROB/CYTH2/LLGL1/BCR/ARHGAP4/ARHGAP27/MAP1S/RHOF/RASAL2/ALMS1/KIF3C/CEP131/CEP250/FGD6/ARHGEF3/GSN/MARCKS/ABI1/NUMA1/ARAP3/PXN/DYNC1H1/SSH2/ABL1/TRIO/KLC1/CLIP2/CD2AP/KIF3B/KIF15/CSNK1D/FSCN1/KNTC1/RASA1/CENPJ/SPTAN1/MYH9/WASF2/PAFAH1B1/NCK2/VCL/GEMIN4/SASS6/AKAP13/CNTRL/KATNB1/HOOK3/MAPRE1	CHOL
HALLMARK_E2F_TARGETS	1.45865	0.0487805	NOP56/DCK/SNRPB/ILF3/SSRP1/USP1/HMGA1/DNMT1/MCM5/POLD1/CCP110/NAP1L1/DCLRE1B/NUP107/MCM7/PLK4/PRIM2/DDX39A/LIG1/MCM6/MCM3/LUC7L3/RAD1/MSH2/STMN1/RPA1/RBBP7/HMGB2/HELLS/CBX5/WDR90/POLD3/RNASEH2A/CENPM/PSMC3IP/TP53/CDC20/CDC25B/CKS1B/CDK4/BARD1/DSCC1/MAD2L1/TCF19/CENPE/UBE2S/MXD3/POLA2/SRSF1/NUP205/TUBB/NCAPD2/CHEK1/E2F8/ORC2/AURKB/CDCA3/PCNA/DLGAP5/DCTPP1/PLK1/UBE2T/RAN/PTTG1/GINS1/EZH2/TACC3/SRSF…	CHOL
HALLMARK_G2M_CHECKPOINT	-4.17844	0.0138889	CENPE/SMC4/PDS5B/PLK1/NOLC1/E2F3/CUL3/MCM6/MTF2/DBF4/RAD21/HNRNPU/KIF20B/CUL4A/SRSF10/PLK4/WRN/CENPF/FANCC/ATRX/MNAT1/CDC6/STIL/CDC27/ODF2/SMC1A/TMPO/FBXO5/NCL/DKC1/ODC1/KIF5B/SLC7A1/PRPF4B/CDC7/HSPA8/GSPT1/PBK/CDC25A/INCENP/CASP8AP2/SYNCRIP/AMD1/KIF4A/LMNB1/SRSF1/SMARCC1/SMC2/KPNA2/HMMR/MAD2L1/PRMT5/BRCA2/PRIM2/AURKA/NUP98/XPO1/SLC38A1/TOP1/LBR/TTK/CHEK1/NEK2/KPNB1/KIF15/TOP2A/SLC12A2/BUB1/CUL5	CESC
HALLMARK_E2F_TARGETS	-4.29919	0.0144928	DEK/BARD1/ANP32E/WEE1/UBE2T/LUC7L3/TIMELESS/RACGAP1/SPAG5/SPC25/ORC6/TRIP13/CCP110/MCM3/SHMT1/NCAPD2/ING3/EED/MCM4/CENPE/SMC4/GINS1/PDS5B/PLK1/MMS22L/PSIP1/NOLC1/NUP153/TUBG1/MCM6/CDCA8/RAD21/DNMT1/PLK4/CSE1L/SSRP1/PNN/LYAR/POLD3/MELK/NBN/DCK/MLH1/SMC1A/SLBP/TMPO/NUP107/MTHFD2/USP1/E2F8/DLGAP5/DCLRE1B/GSPT1/CDC25A/BUB1B/SYNCRIP/TFRC/GINS4/KIF4A/LMNB1/SRSF1/KPNA2/ORC2/RAD51AP1/DSCC1/HMMR/DIAPH3/MA…	CESC
HALLMARK_GLYCOLYSIS	-2.65701	0.0144928	ALDH9A1/MED24/GALK2/ME2/HDLBP/GMPPB/CAPN5/ELF3/STC2/TPBG/GALE/TPI1/GAL3ST1/CHST6/CLDN9/GPC4/LDHA/TFF3/PFKP/COPB2/SLC16A3/UGP2/POLR3K/SDHC/NANP/MDH1/CYB5A/BPNT1/KDELR3/PYGB/P4HA1/KIF20A/CITED2/ALG1/HSPA5/CASP6/CHST4/PAXIP1/CLDN3/SOX9/COG2/AK4/ZNF292/HOMER1/GNE/HMMR/B3GNT3/PMM2/RPE/AURKA/CTH/PGK1/SLC37A4/PKP2/HS2ST1/DEPDC1/KIF2A/IDH1/DLD/GFPT1/SLC25A13/SLC35A3	CESC
HALLMARK_HEME_METABOLISM	-1.6148	0.0144928	TRAK2/TRIM10/DCAF10/SELENBP1/EPB41/XK/VEZF1/GDE1/LPIN2/FN3K/CDC27/CDR2/NUDT4/SDCBP/SEC14L1/EPOR/ARHGEF12/TFRC/MINPP1/RNF123/NNT/SLC11A2/TOP1/EIF2AK1/SLC30A1/HMBS/TCEA1/CAT	CESC
HALLMARK_MITOTIC_SPINDLE	-2.95405	0.0144928	ARFIP2/RAB3GAP1/OPHN1/EZR/MAPRE1/RASA1/CENPE/SMC4/PLK1/SPTBN1/CEP72/CSNK1D/CDC42BPA/ARHGAP29/LATS1/KIF20B/KIF3B/PCM1/SORBS2/EPB41/CENPF/CDC27/ALMS1/SMC1A/ARHGAP5/FBXO5/ALS2/CEP192/ROCK1/KIF5B/NF1/DLGAP5/INCENP/FGD4/ARHGEF12/STAU1/KIF4A/LMNB1/ECT2/FARP1/BRCA2/AURKA/PPP4R2/ITSN1/TTK/TLK1/ARFGEF1/NEK2/CD2AP/KIF15/CKAP5/TOP2A/RFC1/CEP57/BUB1/SASS6/LRPPRC	CESC
HALLMARK_MTORC1_SIGNALING	-3.70566	0.0144928	TRIB3/LDHA/CYB5B/PSPH/PIK3R3/HSP90B1/MCM4/GBE1/PLK1/UCHL5/FADS2/SLC7A11/GPI/PPA1/TUBG1/ACACA/PNO1/P4HA1/HMGCS1/ELOVL5/DHCR7/HSPE1/HMGCR/HSPA5/UFM1/CCNG1/PDK1/CCT6A/ADD3/RDH11/HPRT1/INSIG1/ACTR2/SKAP2/SORD/MTHFD2/AK4/DHFR/FADS1/RAB1A/SC5D/CDC25A/PGM1/USO1/M6PR/IMMT/GSR/EEF1E1/TFRC/SSR1/PSME3/CYP51A1/NUFIP1/ACSL3/AURKA/CANX/CTH/MTHFD2L/HSPA9/PGK1/SLC37A4/HMBS/TCEA1/TXNRD1/TMEM97/ACLY/IDH1/BUB1/HSPD1	CESC
HALLMARK_XENOBIOTIC_METABOLISM	-1.5419	0.0144928	RETSAT/RAP1GAP/CYP2J2/LONP1/PTS/GART/NFS1/HNF4A/CYB5A/TTPA/PAPSS2/ELOVL5/SAR1B/TMBIM6/CASP6/LPIN2/MTHFD1/HPRT1/GCNT2/ACO2/BPHL/ENTPD5/GSR/ACP1/PGRMC1/HES6/AHCY/PYCR1/TMEM97/IDH1/ALAS1/MCCC2/UGDH/CAT	CESC
HALLMARK_ANDROGEN_RESPONSE	-2.86262	0.0147059	HMGCS1/XRCC5/APPBP2/UBE2J1/ELOVL5/HMGCR/MAP7/SMS/SPDEF/INSIG1/STK39/ABCC4/BMPR1B/MAK/SORD/GPD1L/FADS1/RPS6KA3/GSR/ZBTB10/TPD52/KRT8/ACSL3/LMAN1/CDC14B/NGLY1/PGM3	CESC
HALLMARK_ADIPOGENESIS	-2.73721	0.0151515	GPHN/CMPK1/UQCRC1/GPD2/QDPR/ADCY6/RETSAT/NDUFAB1/NKIRAS1/CHUK/GBE1/SDHC/SAMM50/ATL2/GHITM/TKT/CS/COQ5/SCP2/LPCAT3/GPAM/NDUFA5/SLC19A1/RTN3/GRPEL1/DHCR7/ACO2/PPP1R15B/MRPL15/DRAM2/PPM1B/PGM1/PTCD3/IMMT/TOB1/DBT/CMBL/MAP4K3/APLP2/PHYH/ITSN1/CPT2/ACADM/G3BP2/MTCH2/ACLY/IDH1/DLD/AIFM1/CAT/PRDX3/DLAT	CESC
HALLMARK_FATTY_ACID_METABOLISM	-2.9373	0.0151515	HSPH1/RETSAT/LDHA/PTS/HCCS/PTPRG/SDHC/HSD17B4/MDH1/FASN/ACSM3/ALDH1A1/ADSL/HMGCS1/HSDL2/PPARA/DLST/ACOT2/ELOVL5/CPT1A/SMS/NBN/RDH11/ACO2/BMPR1B/ODC1/ACSL4/BPHL/SDHA/PDHA1/XIST/SLC22A5/HSP90AA1/PDHB/CRYZ/CPT2/AUH/ACADM/SUCLA2/SUCLG2/IDH1/BCKDHB/DLD/SDHD/UGDH	CESC
HALLMARK_MYC_TARGETS_V1	-4.00942	0.0151515	TRA2B/EIF4G2/EIF2S1/TUFM/EIF2S2/CCT4/HSP90AB1/RRM1/ERH/RAD23B/IMPDH2/PSMA1/G3BP1/PCBP1/EIF1AX/TFDP1/APEX1/TYMS/PRDX4/ILF2/DEK/PSMA6/CCNA2/POLE3/HNRNPA3/PSMD14/HNRNPR/NDUFAB1/LDHA/CCT5/MCM4/EIF4E/C1QBP/SF3A1/NPM1/XPOT/NOLC1/UBE2E1/MCM6/UBA2/STARD7/ABCE1/CBX3/HNRNPU/TCP1/HSPE1/HNRNPC/CAD/SET/DDX21/HPRT1/ODC1/USP1/CCT2/VDAC1/CSTF2/GSPT1/HDAC2/PRPS2/FAM120A/ACP1/PHB/SYNCRIP/SRSF1/SMARCC1/KPNA2/ORC2/M…	CESC
HALLMARK_OXIDATIVE_PHOSPHORYLATION	-3.89025	0.015625	ALDH6A1/RETSAT/NDUFAB1/LDHA/SLC25A5/HCCS/COX10/COX15/SDHC/MTRR/COX7A2L/MDH1/CYB5A/CS/GPI/RHOT1/TIMM17A/NDUFA5/DLST/GRPEL1/CPT1A/TIMM8B/MTX2/CYCS/MRPL35/ACO2/MTRF1/MRPL15/LDHB/VDAC1/SDHA/FXN/IMMT/AFG3L2/PDHA1/UQCRFS1/ABCB7/NNT/ACAT1/PDHB/PHYH/HSPA9/UQCRC2/NDUFS1/COX11/FDX1/ACADM/SUCLA2/IDH1/ALAS1/DLD/SDHD/AIFM1/PDHX/PRDX3/LRPPRC/DLAT	CESC
HALLMARK_PROTEIN_SECRETION	-3.13147	0.015625	SEC24D/STX7/ARFIP1/COPB2/TSPAN8/ATP7A/OCRL/RAB5A/ARFGAP3/SNX2/KRT18/ICA1/SCAMP1/TMX1/COG2/MAPK1/AP3B1/USO1/M6PR/RPS6KA3/TPD52/TMED10/SEC22B/CLTC/AP2B1/ARFGEF2/ARFGEF1/LMAN1/YIPF6/GOLGA4/ARCN1/ZW10/TMED2/COPB1/TOM1L1	CESC
HALLMARK_SPERMATOGENESIS	-2.4339	0.015873	PHF7/IDE/PARP2/DBF4/CLPB/SIRT1/STAM2/IFT88/MAP7/ZC2HC1C/TSN/CLGN/RAD17/AURKA/GMCL1/NCAPH/TTK/NEK2/PRKAR2A/SLC12A2/BUB1/STRBP/ZC3H14	CESC
HALLMARK_UNFOLDED_PROTEIN_RESPONSE	-2.68234	0.0166667	EIF2AK3/HSP90B1/NFYA/EIF4E/NPM1/XPOT/NOLC1/CNOT6/KDELR3/HSPA5/PAIP1/SPCS1/MTHFD2/DKC1/NOP14/DNAJC3/KIF5B/DCP1A/TTC37/SSR1/ALDH18A1/SDAD1/SLC30A5/HSPA9/HYOU1/PDIA6/DDX10	CESC
HALLMARK_MYC_TARGETS_V2	-3.08585	0.0169492	NDUFAF4/MCM4/PLK1/NPM1/NOLC1/WDR43/CBX3/SLC19A1/PLK4/HSPE1/SORD/PRMT3/PHB/GNL3/TFB2M/TMEM97/SLC29A2/DDX18/AIMP2/HSPD1/UTP20	CESC
HALLMARK_APICAL_SURFACE	2.11117	0.0232558	HSPB1/RHCG/LYPD3/AFAP1L2/CROCC/MAL/GHRL/THY1/MDGA1/CX3CL1/IL2RG/FLOT2/IL2RB/SCUBE1	CESC
HALLMARK_IL6_JAK_STAT3_SIGNALING	2.61554	0.0232558	LTB/PIM1/STAT2/TNFRSF1A/IL15RA/CRLF2/CD14/EBI3/IL4R/TNFRSF1B/CSF1/PIK3R5/TGFB1/SOCS1/TNF/IL2RG/ACVRL1/TLR2/IL2RA/IL9R/CSF2RB/IL12RB1/HMOX1/A2M/CXCL13	CESC
HALLMARK_APOPTOSIS	1.98776	0.0277778	HSPB1/BGN/LMNA/PEA15/CD2/CYLD/GNA15/GUCY2D/CD14/MMP2/ISG20/TNFSF10/SMAD7/CLU/CDKN1A/PDCD4/BCL2L10/CCND2/GSN/IGFBP6/LEF1/DCN/FDXR/PRF1/TNF/PLCB2/LUM/PDGFRB/SOD2/CAV1/PLAT/PPP2R5B/HMOX1/TIMP2/CD69/ANKH/RELA/CFLAR/RHOT2/BTG3/FASLG/FEZ1/TSPO	CESC
HALLMARK_INTERFERON_ALPHA_RESPONSE	2.57398	0.0277778	SLC25A28/C1S/LPAR6/GBP2/STAT2/LAMP3/IL4R/ISG20/CSF1/PARP12/DHX58/TMEM140/SELL/RTP4/TRAFD1/SP110/IL15/OASL/HERC6/SAMD9/B2M/MX1/IFI30/RSAD2/IFI44/BST2/GBP4/SAMD9L/IRF7/IFI27/PARP9/UBA7/CASP1/IFI35/OGFR/MOV10/UBE2L6/CXCL10/ISG15/TXNIP/IRF1/OAS1/IFIT3/EPSTI1/CD74/TAP1/PSMB9/PARP14/CMPK2/MVB12A/NUB1/PSME2/HLA-C/LY6E/IFITM3	CESC
HALLMARK_COAGULATION	3.15466	0.0285714	C1R/LRP1/C1S/PEF1/BMP1/C8G/CTSK/SERPING1/PROS1/MMP2/COMP/C1QA/THBD/CLU/MMP9/MMP14/P2RY1/LEFTY2/GSN/FYN/MMP11/TF/F2RL2/SIRT2/GNB2/TMPRSS6/FBN1/DUSP14/PECAM1/RAC1/PLAU/HTRA1/APOC2/PLAT/ISCU/CSRP1/CTSH/VWF/CFD/SPARC/A2M	CESC
HALLMARK_INFLAMMATORY_RESPONSE	2.81491	0.0285714	STAB1/CCL17/RHOG/CCL22/EMP3/SLAMF1/AXL/CD48/PTGIR/PDPN/LTA/NOD2/IL15RA/LAMP3/GNA15/CD14/EBI3/IL4R/CD40/P2RX7/CCR7/CCL5/TNFRSF1B/IL10RA/TNFSF10/CSF1/PIK3R5/RASGRP1/BDKRB1/CDKN1A/MMP14/GPR183/IL18RAP/CMKLR1/LCK/LCP2/MXD1/SELL/RTP4/CX3CL1/C3AR1/IL15/NLRP3/CXCR6/SPHK1/KCNA3/NFKBIA/CYBB/TLR2/IL2RB/CCL2/IL7R/CD69/CLEC5A/RELA/BST2/CHST2/IL12B	CESC
HALLMARK_KRAS_SIGNALING_DN	2.0509	0.0285714	KCNMB1/SYNPO/COPZ2/LYPD3/NUDT11/P2RX6/LGALS7/AKR1B10/PKP1/PDCD1/CD207/KRT13/SPRR3/KRT5/GAMT/CD40LG/TGM1/RYR1/CD80/CLDN16/NGB/SLC12A3/MX1/KRT1/ITIH3/TCL1A/ZBTB16/KCNN1/SHOX2/RSAD2/CHST2/KRT15/IL12B/GDNF/ALOX12B/CALML5	CESC
HALLMARK_INTERFERON_GAMMA_RESPONSE	3.33495	0.0294118	C1R/SLC25A28/VAMP5/C1S/IRF5/PML/PIM1/STAT2/SERPING1/MX2/IL15RA/IL4R/CD40/ISG20/BTG1/CCL5/SLAMF7/IL10RA/TNFSF10/GZMA/CD86/PARP12/PTPN6/STAT4/CDKN1A/FGL2/SOCS1/CMKLR1/SELP/IRF4/LCP2/DHX58/RTP4/BPGM/GPR18/TRAFD1/SP110/IL15/VCAM1/VAMP8/GBP6/OASL/NLRC5/HERC6/CD274/ZBP1/UPP1/NFKBIA/B2M/MT2A/MX1/FCGR1A/SOD2/IL2RB/CCL2/ST3GAL5/CSF2RB/OAS2/IL18BP/CD69/IFI30/RSAD2/XCL1/IFI44/BST2/GBP4/SAMD9L/IRF7/IFI27	CESC
HALLMARK_DNA_REPAIR	-1.63776	0.0298507	POLH/NUDT21/NME4/NELFCD/ERCC3/IMPDH2/RFC5/TYMS/TAF9/EIF1B/ADCY6/CANT1/TAF6/SRSF6/DDB1/ZWINT/RRM2B/RNMT/ERCC4/ERCC2/PRIM1/POM121/SSRP1/POLD3/STX3/HPRT1/SDCBP/GTF2H3/REV3L/CCNO/CSTF3/ARL6IP1/ERCC8/TMED2/RFC3	CESC
HALLMARK_IL2_STAT5_SIGNALING	2.56155	0.030303	FLT3LG/ECM1/CD79B/MAPKAPK2/TRAF1/LTB/CST7/PIM1/TNFRSF4/CD48/CAPG/HOPX/IL4R/AGER/TNFRSF1B/RNH1/IL10RA/CTLA4/TNFSF10/CSF1/TNFRSF8/CD86/FGL2/RHOH/SOCS1/BATF/CCND2/SELP/IRF4/ICOS/MXD1/SELL/PTH1R/RORA/TIAM1/F2RL2/GLIPR2/GPR65/SMPDL3A/BATF3/TNFRSF18/IRF6/GATA1/CCND3/ADAM19/IL2RA/IL2RB/AHNAK/GABARAPL1/TLR7/DHRS3/NCS1/COL6A1/SOCS2/GBP4/PRKCH/CISH/EOMES/CCR4/ITIH5/CD83	CESC
HALLMARK_P53_PATHWAY	2.20927	0.030303	DEF6/PHLDA3/NUPR1/SFN/TAX1BP3/RNF19B/DGKA/S100A4/PRMT2/TSPYL2/BTG1/HRAS/NINJ1/TGFB1/CDKN1A/VDR/SOCS1/CCND2/CDKN2B/GM2A/SDC1/MXD1/RAD9A/ERCC5/RAP2B/ALOX15B/TRAFD1/IER5/BLCAP/PERP/ABCC5/VAMP8/FDXR/CLCA2/STOM/RHBDF2/SPHK1/UPP1/CDH13/PIDD1/CCND3/PLK3/PTPN14/ISCU/HMOX1/IFI30/TM4SF1/ZBTB16/SERTAD3/NHLH2/ZNF365	CESC
HALLMARK_TNFA_SIGNALING_VIA_NFKB	2.28864	0.030303	TRAF1/RNF19B/SPSB1/GFPT2/MSC/RELB/IL15RA/BTG1/CCL5/NFKB2/CSF1/NINJ1/STAT5A/CDKN1A/GPR183/MXD1/IER5/PNRC1/CD80/JUNB/TNF/SPHK1/SMAD3/CEBPD/NFKBIA/PLAU/TLR2/SOD2/IER2/CCL2/PER1/IL7R/ZC3H12A/CD69/RELA/IL12B/CFLAR/CCL4/NFKBIE/BTG3/EHD1/TRIP10/JAG1/FOSL2/TNFAIP8/CD83/CEBPB/BTG2/ETS2/PTPRE/BCL3/MARCKS/GADD45A/IL1A/TNFRSF9/SNN/ACKR3/SERPINE1/MCL1/ICAM1/CXCL10/EFNA1/CSF2/IRF1/HBEGF/TUBB2A/PLEK/OLR1/MAP3K8…	CESC
HALLMARK_EPITHELIAL_MESENCHYMAL_TRANSITION	3.52835	0.03125	ECM1/LRP1/COL16A1/COL8A2/EMP3/BGN/COL7A1/ITGB5/GPC1/MYL9/LGALS1/BMP1/CAPG/FBLN2/VIM/WIPF1/MMP2/IGFBP4/MGP/PCOLCE/COMP/TAGLN/PRRX1/TGFB1/COL6A2/LOXL1/GLIPR1/MMP14/PMP22/FLNA/THY1/SFRP4/SDC1/FBLN1/EDIL3/GREM1/COL1A1/SNAI2/DCN/COL5A3/WNT5A/IL15/VCAM1/EFEMP2/MYLK/PDLIM4/ACTA2/COL1A2/LRRC15/FBN1/LUM/HTRA1/COL6A3/PDGFRB/THBS2/COL3A1/COL5A1/SPARC/TGFBI/SFRP1/NTM/RGS4/BASP1/CRLF1/COL5A2/GAS1/ABI3BP/ELN/M…	CESC
HALLMARK_PEROXISOME	-1.76145	0.03125	SLC23A2/ERCC3/ALDH9A1/IDI1/SLC25A4/SLC27A2/FDPS/SLC25A17/RETSAT/SLC25A19/HSD17B4/ALDH1A1/SCP2/IDE/ELOVL5/RDH11/ACSL4/FADS1/LONP2/SMARCC1/ISOC1/TOP2A/IDH1/CAT/MSH2/ABCD3	CESC
HALLMARK_APICAL_JUNCTION	2.71991	0.0322581	COL16A1/TRAF1/STX4/TRO/EVL/JUP/MYL9/PARD6G/BMP1/NEGR1/THBS3/MMP2/ZYX/HRAS/CD86/MAPK11/CADM3/MMP9/DSC3/NFASC/ACTN2/LAYN/THY1/JAM3/ACTB/KRT31/CX3CL1/GAMT/ALOX15B/ARHGEF6/VCAM1/NLGN2/ADAM23/RRAS/CLDN15/ACTG2/CLDN11/CLDN5/RAC2/SIRPA/FBN1/CD274/PECAM1/SPEG/CDH3/VWF/TGFBI/SYK/CD209/SORBS3/DMP1/CALB2/ACTN3/NRXN2/SHC1/LDLRAP1/NEXN/SRC/GNAI2	CESC
HALLMARK_COMPLEMENT	2.21019	0.0322581	GNGT2/C1R/LRP1/RHOG/C1S/WAS/PIM1/STX4/S100A9/SERPING1/APOBEC3G/GZMK/GNG2/CCL5/C1QA/GZMA/S100A12/PIK3R5/SPOCK2/RASGRP1/CLU/FCER1G/HSPA1A/MMP14/L3MBTL4/ACTN2/LCK/LCP2/GZMB/FYN/C1QC/CD40LG	CESC
HALLMARK_MYOGENESIS	3.22901	0.0322581	EPHB3/DMPK/COX7A1/LSP1/AEBP1/ITGB5/KIFC3/EFS/DAPK2/CRYAB/PDLIM7/SGCA/HDAC5/HSPB2/HSPB8/TAGLN/TGFB1/CLU/CDKN1A/COL6A2/DES/MYL7/TNNT3/GNAO1/ACTN2/GSN/FXYD1/ANKRD2/COL1A1/PTGIS/FST/MYH11/PYGM/MAPRE3/MYLK/RYR1/CASQ1/CTF1/MYH1/SIRT2/MYBPC3/MYL3/SPHK1/CDH13/SPEG/MYBPH/SMTN/COL6A3/FHL1/PTP4A3/COL3A1/CHRNB1/MEF2C/CFD/NCAM1/SPARC/TNNT2/SORBS3/ACTN3/MEF2D/MYH8/SVIL/APLNR/GABARAPL2/SOD3/IGFBP7/NOS1/LAMA2/CD…	CESC
HALLMARK_ALLOGRAFT_REJECTION	4.26945	0.0333333	STAB1/IL16/LY86/CCL22/WAS/LTB/CSK/CD3D/GBP2/CCL19/MAP4K1/CD3E/CD2/SPI1/SIT1/ZAP70/CD7/CD247/CAPG/FCGR2B/HLA-E/IL4R/CD4/CD40/CFP/FGR/CCL5/CD96/CSF1/GZMA/CD86/ITK/HCLS1/TGFB1/PTPN6/STAT4/MMP9/CXCR3/SOCS1/IL18RAP/IGSF6/CD79A/ITGAL/CCND2/NCF4/CD8A/FLNA/ITGB2/CCR2/LCK/THY1/IRF4/LCP2/GZMB/CD3G/CD28/CD40LG/IL15/NLRP3/CD80/CCR5/PRF1/TNF/GPR65/IKBKB/IL2RG/CCND3/B2M/PRKCB/TLR2/CCL13/SRGN/IL2RA/TAP2/IL2RB/C…	CESC
HALLMARK_KRAS_SIGNALING_UP	2.0463	0.0333333	GYPC/TRAF1/LAT2/MAP4K1/CD37/JUP/GFPT2/MAFB/LY96/LAPTM5/IKZF1/PDCD1LG2/CLEC4A/TNFRSF1B/IL10RA/ENG/PRDM1/PRRX1/FCER1G/MMP9/GABRA3/PLVAP/CCND2/HOXD11/GPNMB/CMKLR1/ITGB2/F13A1/MMP11/BPGM/C3AR1/DOCK2/LCP1/IL2RG/PECAM1/PCP4/PLAU/PLAT/CROT/ANGPTL4/TMEM158/IL7R/GNG11/ANKH/TSPAN7	CESC
HALLMARK_UV_RESPONSE_DN	-1.53366	0.0441176	VAV2/CITED2/ATRX/NFIB/TGFBR2/ADD3/ICA1/SCAF8/INSIG1/SFMBT1/SYNJ2/SLC7A1/GCNT1/AGGF1/ATP2B1/ATRN/PHF3/CDON/BCKDHB/DDAH1	CESC
HALLMARK_ANGIOGENESIS	1.56844	0.047619	S100A4/THBD/CCND2/SLCO2A1/LUM/COL3A1/LPL/KCNJ8/COL5A2/VTN/JAG1	CESC
HALLMARK_MITOTIC_SPINDLE	-2.68279	0.0104167	KIF3B/NDC80/CENPF/CCNB2/SORBS2/TOP2A/MARCKS/RAPGEF5/LMNB1/RASA1/PDLIM5/SPTBN1/AURKA/CDK1/TPX2/RASA2/TUBGCP5/KIF23/SSH2/INCENP/KIF15/CENPE/GEMIN4/ALS2/KIF11/KIF4A/NIN/MYH10/DOCK4/EPB41L2/MID1/ARHGAP29/BUB1/DLGAP5/ARFGEF1/KATNA1/CEP192/RACGAP1/RICTOR/WASF2/NF1/TLK1/BRCA2/ALMS1/HOOK3/TUBGCP3/TTK/ANLN/CDC42/CLIP1/RABGAP1/VCL/WASL/RALBP1/PCGF5/CCDC88A/KIF20B/FBXO5/EPB41/DYNC1H1/SMC4/STAU1/LATS1/WASF1/…	BRCA
HALLMARK_MTORC1_SIGNALING	-3.31059	0.0106383	SLC37A4/HSPE1/ADIPOR2/EDEM1/PNP/LGMN/ELOVL6/ASNS/SLC2A1/LDLR/EEF1E1/GSR/ATP6V1D/DHCR7/PSMA4/ABCF2/LTA4H/RDH11/ADD3/SKAP2/PSMC6/PSPH/AURKA/HPRT1/SLC7A5/STARD4/SLC7A11/STIP1/PRDX1/RRM2/PHGDH/SQLE/PSMA3/FADS2/INSIG1/PIK3R3/HSPA5/ENO1/UFM1/CACYBP/CTSC/BUB1/IFRD1/SRD5A1/TES/HSPA4/ACLY/PSME3/P4HA1/UNG/MCM4/FADS1/BCAT1/CDC25A/NFIL3/CTH/ACSL3/PSMG1/SCD/SERP1/POLR3G/DHFR/HSP90B1/EIF2S2/ACACA/CCNG1/VLDLR/U…	BRCA
HALLMARK_E2F_TARGETS	-3.29068	0.0107527	PLK1/BARD1/TUBB/CDK4/PHF5A/ORC6/KIF2C/DONSON/PCNA/AK2/SRSF1/RPA2/CCNE1/CCNB2/MLH1/TOP2A/TRIP13/WEE1/LMNB1/UBR7/ORC2/MKI67/ANP32E/PSIP1/CDCA8/NAP1L1/GINS1/BUB1B/CKS1B/E2F8/AURKA/CDK1/TIPIN/SLBP/GINS4/HMGB3/CENPE/PPM1D/RRM2/PLK4/PRDX4/MELK/KIF4A/CTPS1/XRCC6/KPNA2/NCAPD2/DLGAP5/RAD50/RACGAP1/RAN/RAD51AP1/TRA2B/SSRP1/GINS3/HMMR/UNG/MCM4/BRCA2/CTCF/MAD2L1/TMPO/CDC25A/DIAPH3/EED/PDS5B/RAD1/MCM6/DSCC1/A…	BRCA
HALLMARK_G2M_CHECKPOINT	-3.25877	0.0107527	FANCC/RAD54L/E2F2/PLK1/PRC1/BARD1/CDK4/ORC6/ARID4A/KIF2C/NUSAP1/SRSF1/CENPA/RPA2/NDC80/CENPF/CCNB2/TOP2A/POLQ/CDC6/PBK/MARCKS/SLC38A1/LMNB1/EXO1/EFNA5/MKI67/CKS1B/AURKA/FOXN3/CDK1/TPX2/SLC7A5/KIF23/DMD/INCENP/KIF15/PRMT5/HMGB3/CDC7/CENPE/PLK4/KIF11/SQLE/KIF4A/CCNA2/KPNA2/NCL/BUB1/PURA/KATNA1/RBL1/RACGAP1/TRA2B/TFDP1/HMMR/BRCA2/CTCF/MAD2L1/TMPO/TTK/MTF2/CDC25A/PRPF4B/PDS5B/E2F3/MCM6/CUL4A/HUS1/KIF…	BRCA
HALLMARK_DNA_REPAIR	-1.4932	0.0108696	NFX1/NT5C3A/AGO4/HPRT1/NCBP2/CSTF3/DCTN4/POLR2K/ARL6IP1/POM121/POLH/SSRP1/UMPS/STX3/POLR2C/PRIM1/GTF2B/POLR2D/SMAD5/AK3/SDCBP/ERCC8/CLP1/SF3A3/RFC3/RRM2B/POLD3/ERCC4/RALA/DDB1/POLA1/GTF2H3/RNMT/TMED2/REV3L/GTF2H1/TAF13/NUDT21	BRCA
HALLMARK_HEME_METABOLISM	-2.17239	0.0108696	YPEL5/HMBS/GDE1/IGSF3/MOCOS/CA1/E2F2/MXI1/BPGM/MBOAT2/OPTN/NUDT4/ASNS/SLC2A1/TRIM10/ELL2/FBXO9/SLC30A10/MINPP1/NR3C1/BNIP3L/SLC30A1/ERMAP/TRAK2/CAST/LPIN2/TFDP2/SLC7A11/CAT/HTATIP2/SEC14L1/GAPVD1/RCL1/DAAM1/RNF19A/KAT2B/FOXJ2/ALDH6A1/TNRC6B/FOXO3/SLC11A2/BMP2K/MFHAS1/XK/CPOX/ENDOD1/EPB41/SDCBP/ARL2BP/KDM7A/FECH/NNT/ISCA1/KLF3/ATG4A/GCLC/BACH1/SYNJ1/MOSPD1/XPO7/CLCN3/NEK7/TOP1/NCOA4/CDC27/TFRC/ARH…	BRCA
HALLMARK_MYC_TARGETS_V1	-3.318	0.0108696	PCNA/CCT7/SSBP1/CBX3/SRSF1/AIMP2/CLNS1A/SNRPB2/AP3S1/PSMA4/PSMA1/COX5A/ORC2/SF3A1/NAP1L1/PSMC6/HPRT1/PABPC4/ILF2/PSMA6/ACP1/NCBP2/PRDX4/PSMB2/EIF4H/CCNA2/RSL1D1/CTPS1/XRCC6/KPNA2/VDAC1/GNL3/NPM1/RAN/TRA2B/GLO1/VDAC3/IFRD1/PRPS2/TFDP1/MCM4/C1QBP/MAD2L1/HSP90AB1/UBE2E1/HNRNPR/MCM6/CNBP/DHX15/EIF4E/SLC25A3/GSPT1/CCT5/EIF2S2/NOLC1/POLE3/PABPC1/PWP1/KPNB1/PSMD14/YWHAE/PRDX3/CCT2/PSMD7/PTGES3/SSB/SET/C…	BRCA
HALLMARK_UV_RESPONSE_UP	-1.66556	0.0108696	BTG3/E2F5/PPIF/STIP1/GCH1/GGH/CASP3/GRPEL1/EPCAM/PPP1R2/CREG1/ATP6V1C1/CDKN2B/CHRNA5/SOD2/POLE3/EIF5/CYB5B/DNAJA1/TGFBRAP1/ALAS1/HSPA13/AGO2/TFRC/CEBPG/GLS/PPAT/AMD1/EIF2S3/CDC5L/DDX21	BRCA
HALLMARK_ADIPOGENESIS	-2.76857	0.010989	LIFR/NDUFA5/GPAM/DHCR7/ESYT1/GPHN/MDH2/SAMM50/ACAA2/COX7B/CAT/SLC5A6/DRAM2/NKIRAS1/TANK/GPD2/DECR1/ANGPT1/AIFM1/ABCA1/TKT/PPP1R15B/ACO2/PLIN2/CD302/GRPEL1/ACLY/BCL2L13/PHYH/SOWAHC/MAP4K3/HADH/SDHC/ATP1B3/SUCLG1/CPT2/MRPL15/LPCAT3/IFNGR1/SDHB/APLP2/HIBCH/PRDX3/COQ3/SCP2/IDH3A/IDH1/DNAJB9/RTN3/ACOX1/GBE1/ME1/PGM1/PTCD3/CHUK/ATL2/PPM1B/MTCH2/CS/RNF11/IMMT/YWHAG/G3BP2/UBQLN1/ACADM/GHITM/RIOK3/MCCC1/C…	BRCA
HALLMARK_COMPLEMENT	-1.81329	0.010989	CDH13/PLSCR1/LGMN/PLA2G7/XPNPEP1/SCG3/BRPF3/LAP3/RAF1/F8/MMP12/L3MBTL4/DGKG/LTA4H/CD55/PIK3CG/CPM/LYN/CP/SERPINB2/PLA2G4A/PRDM4/CBLB/PCLO/ANXA5/LIPA/GCA/GPD2/CD59/HSPA5/CTSC/DOCK4/CASP3/CALM1/DOCK9/DYRK2/JAK2/PHEX/DGKH/PPP2CB/RBSN/PDP1/USP8/VCPIP1/GNB4/USP14/PREP/ME1/GMFB/ADAM9/KIF2A/USP15/PIK3CA/GNAI3/LAMP2/USP16/FDX1	BRCA
HALLMARK_FATTY_ACID_METABOLISM	-2.40997	0.010989	ADIPOR2/HSD17B4/AUH/GABARAPL1/SDHA/SMS/RAP1GDS1/ACSL5/MDH2/ADH7/OSTC/RDH11/ACAA2/ADSL/ACAT2/PRDX6/PTS/GPD2/DECR1/AADAT/HSDL2/ACO2/ETFDH/HADH/DLST/EHHADH/SDHC/FH/SUCLG1/CPOX/CPT2/ALDH9A1/SERINC1/SUCLG2/ACSL1/HIBCH/ACSL4/HSPH1/METAP1/BCKDHB/PPARA/IDH1/HSP90AA1/PDHA1/IDI1/ACOX1/ODC1/ME1/HMGCS1/LDHA/HADHB/SUCLA2/MDH1/HCCS/NBN/ACADM/SDHD/DLD	BRCA
HALLMARK_HYPOXIA	-1.7576	0.010989	TPI1/VEGFA/RORA/ERRFI1/ETS1/ALDOC/SLC2A5/MXI1/ADORA2B/SLC37A4/CHST3/LDHC/SLC2A1/ADM/TPD52/PPARGC1A/XPNPEP1/LALBA/LOX/PRKCA/CSRP2/HDLBP/NR3C1/BNIP3L/PAM/PKP1/PNRC1/SDC2/CP/VHL/TMEM45A/HSPA5/GCNT2/ENO1/EXT1/NDRG1/EGFR/PLIN2/TES/P4HA1/FOXO3/KDM3A/NFIL3/PDK3/RBPJ/VLDLR/GPI/HK2/ATP7A/RRAGD/KLHL24/ZNF292/PGM2/GBE1/PGM1/LDHA/PGK1/UGP2/AK4/PDK1	BRCA
HALLMARK_OXIDATIVE_PHOSPHORYLATION	-2.88617	0.010989	UQCRB/GLUD1/SDHA/UQCRH/TIMM17A/NDUFB3/ATP6V1D/NDUFA5/OGDH/COX5A/MDH2/NDUFA9/TIMM8B/ACAA2/COX7A2L/COX7B/FXN/MPC1/DECR1/AIFM1/VDAC1/ACO2/GRPEL1/VDAC3/ALDH6A1/ETFDH/PHYH/DLST/SDHC/SUPV3L1/FH/LDHB/COX15/RHOT1/SUCLG1/MTRR/HADHA/ATP6V1C1/MRPL15/MFN2/SLC25A3/MRPL35/PDP1/SDHB/SLC25A5/GPI/OAT/PRDX3/ETFA/NDUFB5/NNT/ISCA1/HSPA9/ALAS1/IDH3A/IDH1/VDAC2/COX10/PDHA1/UQCRC2/CYCS/MRPS22/UQCRFS1/ACAT1/LDHA/HADHB/S…	BRCA
HALLMARK_GLYCOLYSIS	-2.16447	0.0111111	B3GNT3/MERTK/TPI1/VEGFA/GOT2/GOT1/NT5E/B4GALT4/MXI1/ADORA2B/BPNT1/B4GALT1/SLC37A4/SRD5A3/LDHC/LCT/CENPA/HS6ST2/HDLBP/KIF20A/PAM/SDC2/MDH2/ECD/PMM2/AURKA/CDK1/IL13RA1/HSPA5/ENO1/MET/EXT1/EGFR/ALDH7A1/TGFA/GALK2/HMMR/P4HA1/PKP2/PPP2CB/ARPP19/SDHC/PDK3/GNE/CTH/SLC35A3/ALDH9A1/AK3/DSC2/VLDLR/PLOD2/AGL/DEPDC1/PRPS1/HK2/EXT2/PGAM1/RRAGD/GCLC/COPB2/IDH1/HOMER1/ZNF292/ME2/PGM2/ME1/KIF2A/SLC25A13/LDHA/RPE…	BRCA
HALLMARK_INFLAMMATORY_RESPONSE	-1.70893	0.011236	MSR1/HRH1/NFKB1/MYC/CXCL6/PSEN1/IL1R1/CCL7/OSMR/ADORA2B/TLR3/ITGB3/CYBB/CCL24/ADM/CALCRL/SLC4A4/LDLR/IL1A/NMI/MXD1/PDE4B/PROK2/MARCO/ITGB8/AHR/RAF1/TNFSF15/RNF144B/CD55/AQP9/LYN/SLC31A2/CXCL8/PVR/GCH1/ACVR2A/KCNJ2/DCBLD2/MET/ABCA1/TLR1/ROS1/SLC11A2/RIPK2/OPRK1/FZD5/ATP2B1/EIF2AK2/SLC7A1/SGMS2/ABI1/HIF1A/IFNAR1/ATP2A2/GNAI3/NAMPT/KIF1B/ATP2C1/SLC31A1	BRCA
HALLMARK_SPERMATOGENESIS	-2.01479	0.0114943	CCT6B/HTR5A/TALDO1/CLVS1/SYCP1/TLE4/CDKN3/NEK2/NF2/MAP7/RAD17/STRBP/SLC2A5/ELOVL3/KIF2C/CRISP2/LDHC/SCG3/CCNB2/NCAPH/ART3/MLF1/MTNR1A/BRAF/AURKA/DMRT1/CDK1/IL12RB2/BUB1/ZC3H14/MLLT10/VDAC3/PIAS2/STAM2/TTK/TOPBP1/PSMG1/DBF4/HSPA4L/CLPB/SIRT1/LPIN1/IDE/CSNK2A2/MTOR/TSN/GMCL1/AGFG1/PRKAR2A	BRCA
HALLMARK_PI3K_AKT_MTOR_SIGNALING	-1.98613	0.0117647	PLA2G12A/MAPK8/ITPR2/PTEN/CDK1/PLCB1/PIK3R3/EGFR/YWHAB/RPS6KA3/MAP3K7/CLTC/UBE2N/EIF4E/PIKFYVE/HSP90B1/SMAD2/ACACA/ATF1/UBE2D3/TBK1/GSK3B/CAB39/ACTR3/MAPK1/NCK1/PDK1/PTPN11/ACTR2/PPP2R1B/PRKAR2A	BRCA
HALLMARK_PEROXISOME	-1.86433	0.0119048	HSD17B4/CRABP1/SLC23A2/TOP2A/PEX5/ACSL5/LONP2/RDH11/STS/CAT/PEX2/ABCD3/PRDX1/CADM1/CTPS1/FADS1/EHHADH/CNBP/ALDH9A1/NUDT19/SOD2/BCL10/ACSL1/PABPC1/ACSL4/SCP2/PEX13/IDH1/IDE/IDI1/ACOX1/SMARCC1/VPS4B/MSH2	BRCA
HALLMARK_PROTEIN_SECRETION	-3.26096	0.0119048	SCRN1/ARFIP1/SNAP23/ANP32E/BET1/SEC24D/NAPG/MON2/CTSC/ABCA1/TMED10/AP3B1/EGFR/ARFGEF1/SCAMP1/ARFGAP3/VAMP3/SNX2/SEC31A/RPS6KA3/ADAM10/ATP1A1/CLTC/RAB22A/ARFGEF2/SGMS1/STX7/RAB2A/OCRL/IGF2R/BNIP3/ATP7A/M6PR/COPB2/CLCN3/RAB9A/YIPF6/TMX1/TMED2/RAB5A/RAB14/COPB1/SEC22B/STX12/GOLGA4/MAPK1/AP1G1/LMAN1/STAM/DNM1L/VPS4B/LAMP2/USO1/KIF1B/ARCN1/ZW10	BRCA
HALLMARK_UNFOLDED_PROTEIN_RESPONSE	-2.55311	0.0120482	EDEM1/NOP14/FKBP14/ASNS/CNOT2/HERPUD1/EIF4A2/DCP2/SRPRB/CKS1B/SLC7A5/ATF6/EIF4G1/CNOT6/GEMIN4/HSPA5/ALDH18A1/NPM1/NFYB/NFYA/DCP1A/SEC31A/EIF2AK3/DKC1/EIF4E/SERP1/SLC30A5/YWHAZ/HSP90B1/NOLC1/CNOT4/PDIA6/PSAT1/SPCS3/HSPA9/MTHFD2/HYOU1/DNAJB9/TTC37/PAIP1/CEBPG/SDAD1/DNAJC3/KIF5B/DDX10/SSR1/EIF2S1/XPOT	BRCA
HALLMARK_UV_RESPONSE_DN	-2.24006	0.0120482	NFKB1/PRKAR2B/MYC/CELF2/KIT/PTPN21/SFMBT1/ABCC1/PTGFR/ADORA2B/WDR37/ITGB3/CDC42BPA/ATP2B4/KALRN/PRDM2/LDLR/MAP1B/LAMC1/PRKCA/NR3C1/PDLIM5/RND3/SDC2/GCNT1/ADD3/AGGF1/PTEN/RASA2/ANXA4/DDAH1/ACVR2A/CDK13/INSIG1/PIK3R3/MET/LTBP1/TJP1/MIOS/ARHGEF9/DYRK1A/NFIB/ATP2B1/ATRN/NIPBL/NR1D2/SCAF8/VLDLR/PLCB4/SLC7A1/BCKDHB/PHF3/BMPR1A/NOTCH2/NEK7/ATRX/DLG1/MAPK14/ATP2C1	BRCA
HALLMARK_CHOLESTEROL_HOMEOSTASIS	-1.92244	0.0123457	ANTXR2/GLDC/TMEM97/FABP5/ERRFI1/ALDOC/PLSCR1/LGMN/ALCAM/ACSS2/AVPR1A/LDLR/DHCR7/PNRC1/MAL2/ACAT2/STARD4/FDFT1/ANXA5/SQLE/FADS2/GNAI1/CTNNB1/NFIL3/PDK3/SCD/HMGCR/IDI1/SC5D/HMGCS1	BRCA
HALLMARK_ANDROGEN_RESPONSE	-2.61228	0.0126582	B4GALT1/ARID5B/ANKH/TPD52/TNFAIP8/ELL2/SMS/GSR/LIFR/PDLIM5/DBI/VAPA/CDC14B/GPD1L/SEC24D/APPBP2/INSIG1/XRCC6/ZBTB10/NDRG1/UAP1/SLC26A2/FADS1/ELK4/PIAS1/HERC3/FKBP5/RPS6KA3/ACSL3/ITGAV/SCD/SLC38A2/ABCC4/XRCC5/NGLY1/CENPN/CDK6/HMGCR/SPCS3/DNAJB9/IDI1/NCOA4/HMGCS1/PGM3/UBE2J1/LMAN1/GNAI3	BRCA
HALLMARK_MYC_TARGETS_V2	-1.91655	0.0135135	TMEM97/PLK1/CDK4/HSPE1/CBX3/AIMP2/PLK4/RCL1/GNL3/NPM1/UNG/MCM4/TFB2M/MPHOSPH10/SUPV3L1/NOLC1/PRMT3/HK2/UTP20/NDUFAF4/NIP7/HSPD1/DDX18/WDR43	BRCA
HALLMARK_TGF_BETA_SIGNALING	-1.93586	0.0135135	SMURF1/ACVR1/CDH1/SPTBN1/KLF10/SMAD1/XIAP/FNTA/HIPK2/TJP1/WWTR1/CTNNB1/SMURF2/BMPR2/MAP3K7/PPM1A/UBE2D3/APC/TGFBR1/BMPR1A/TRIM33	BRCA
HALLMARK_INTERFERON_GAMMA_RESPONSE	-1.38418	0.0224719	FCGR1A/OASL/IL2RB/IFI27/PARP12/ITGB7/FPR1/TNFAIP6/HLA-B/NOD1/TXNIP/PFKP/B2M/PARP14/IL7/RSAD2/CD38/NFKB1/CMPK2/USP18/MYD88/METTL7B/CASP8/ADAR/IDO1/PTPN2/IFIT2/CCL7/ST8SIA4/TDRD7/SAMHD1/ISOC1/SAMD9L/BPGM/ARID5B/SSPN/EIF4E3/CD274/PLSCR1/STAT3/PNP/LATS2/ZNFX1/RIPK1/NMI/GBP4/PDE4B/VCAM1/LAP3/DDX60/NUP93/PLA2G4A/GCH1/STAT1/PSMB2/PSMA3/IFIH1/TRIM25/NCOA3/CASP3/PELI1/SPPL2A/IFNAR2/JAK2/APOL6/RIPK2/SOD2/E…	BRCA
HALLMARK_BILE_ACID_METABOLISM	-1.51634	0.0361446	PXMP2/BBOX1/PEX12/ABCD2/PECR/HACL1/GNPAT/ISOC1/OPTN/PEX19/HSD17B4/SLC23A2/HAO1/ACSL5/LONP2/AQP9/NEDD4/CYP39A1/CAT/ABCD3/FADS2/ABCA1/PEX1/FADS1/PHYH/CYP7B1/ALDH9A1/ACSL1/NPC1/SCP2/PEX13/IDH1/IDI1/GCLM/PNPLA8	BRCA
HALLMARK_G2M_CHECKPOINT	-5.62664	0.0133333	CTCF/PTTG1/MCM5/STMN1/ATRX/SNRPD1/PURA/CDC27/MAPK14/CDC45/CDK4/BUB3/KIF5B/KATNA1/POLA2/HMGB3/ORC6/PDS5B/CHAF1A/TRAIP/CUL3/SQLE/AURKB/RASAL2/MNAT1/WRN/UBE2C/RPA2/SLC12A2/UCK2/BIRC5/PAFAH1B1/E2F2/EZH2/E2F1/SUV39H1/TRA2B/CUL4A/MYC/BRCA2/RBM14/MKI67/CBX1/LBR/RPS6KA5/HUS1/NCL/SRSF10/SLC38A1/RBL1/POLQ/E2F3/ODF2/PBK/HSPA8/AMD1/EFNA5/CASP8AP2/SYNCRIP/CCNF/CDKN3/CENPA/DR1/CCNB2/MYBL2/NDC80/KIF23/PLK1/CDC2…	BLCA
HALLMARK_E2F_TARGETS	-6.06271	0.0136986	POLD2/MCM7/CDK4/CDCA3/PNN/RFC2/CIT/EED/POLA2/HMGB3/ORC6/PDS5B/RAN/RAD50/AURKB/HMGB2/RPA2/GINS3/BIRC5/ASF1A/PRDX4/EZH2/SUV39H1/TRA2B/MYC/BRCA2/PRPS1/ASF1B/HELLS/MKI67/LYAR/BRMS1L/LBR/HUS1/UNG/TIMELESS/E2F8/KIF18B/POLD3/PSMC3IP/WEE1/NUP107/PPP1R8/RPA3/DNMT1/RAD1/UBE2T/CCP110/TUBG1/SPAG5/TCF19/SYNCRIP/CDKN3/SLBP/ANP32E/NUDT21/CCNB2/MYBL2/PLK1/CDC20/TIPIN/DIAPH3/CENPE/GSPT1/SMC6/BUB1B/DCK/KIF2C/ESPL1…	BLCA
HALLMARK_MTORC1_SIGNALING	-4.72152	0.0136986	COPS5/ELOVL6/SSR1/SLC9A3R1/ENO1/SLC7A5/DHCR7/USO1/ABCF2/TOMM40/SORD/NMT1/ATP6V1D/SHMT2/ELOVL5/LDHA/SC5D/ARPC5L/GSK3B/GCLC/SCD/SLC37A4/RPN1/PHGDH/PSMC6/ME1/LTA4H/SKAP2/HK2/PPA1/SQLE/GTF2H1/DHCR24/ACTR3/SRD5A1/PSMC2/STIP1/HSPA4/ACTR2/GOT1/TRIB3/PDK1/IDI1/HMBS/ACSL3/TCEA1/HSPA5/HPRT1/UNG/ACLY/PSMB5/PSPH/PRDX1/POLR3G/TXNRD1/ACACA/TUBG1/CCNG1/CACYBP/CCNF/PSMD12/ADIPOR2/PLK1/PSMD14/ATP2A2/PGK1/HMGCR/EI…	BLCA
HALLMARK_GLYCOLYSIS	-2.83987	0.0138889	TXN/ADORA2B/GOT2/ENO1/HAX1/UGP2/ECD/EFNA3/GALK2/MET/STMN1/ARPP19/LDHA/NSDHL/GCLC/BPNT1/SLC37A4/ME1/HK2/GNE/TGFA/ALDH9A1/ME2/RPE/GOT1/EGFR/AK3/PMM2/PRPS1/GFPT1/COPB2/HSPA5/HOMER1/SLC25A13/PAXIP1/CENPA/AGL/FKBP4/DSC2/PGK1/CTH/CDK1/PGM2/MDH2/MDH1/PKP2/KIF20A/SLC35A3/SDHC/DEPDC1/NANP/AURKA/KIF2A/HMMR/DLD	BLCA
HALLMARK_MITOTIC_SPINDLE	-4.03474	0.0138889	ITSN1/NOTCH2/FGD6/ARFGEF1/KIF3B/NF1/TUBGCP3/ABI1/CDC27/CENPJ/ARHGAP29/TRIO/EZR/ALS2/KNTC1/PCNT/KIF5B/SPTAN1/KATNA1/SPTBN1/ARHGEF12/CNTRL/PPP4R2/RASAL2/CD2AP/BCL2L11/DLG1/RABGAP1/BIRC5/MYO1E/PAFAH1B1/KIF1B/WASF2/CEP72/EPB41/NCK1/TUBD1/BRCA2/APC/TLK1/CEP192/NIN/ARHGAP5/ARF6/FGD4/RALBP1/ROCK1/FLNB/CCNB2/WASF1/NDC80/KIF23/PLK1/RASA1/YWHAE/CENPE/MYH10/KIF2C/ALMS1/ESPL1/CEP57/SMC3/CDK1/KIF11/CENPF/STAU…	BLCA
HALLMARK_ADIPOGENESIS	-3.13591	0.0140845	ESRRA/ELOVL6/ITSN1/GPAM/PTCD3/DHCR7/MGLL/AK2/UQCRC1/SCP2/NMT1/RREB1/ABCA1/SUCLG1/ME1/TKT/NKIRAS1/PHYH/PLIN2/PPM1B/PRDX3/CYC1/HADH/APLP2/COQ3/CHUK/GRPEL1/ACLY/GPD2/BCL2L13/PPP1R15B/GPHN/YWHAG/CAT/RETSAT/ADIPOR2/CMPK1/ATL2/G3BP2/BCKDHA/CRAT/AIFM1/CPT2/MRPL15/GHITM/MDH2/RTN3/SOWAHC/ACO2/DBT/IDH3A/MTCH2/SDHB/ACADM/LPCAT3/SDHC/IMMT/UBQLN1/CS/DLD/DLAT	BLCA
HALLMARK_HEME_METABOLISM	-2.40784	0.0140845	PPOX/TYR/SLC6A8/SLC25A37/SNCA/SLC10A3/SLC30A10/YPEL5/ATP6V0A1/NUDT4/FBXO7/SLC30A1/KLF3/LAMP2/KAT2B/ABCG2/SLC11A2/KHNYN/XPO7/MINPP1/GLRX5/CDC27/RHCE/ADIPOR1/GCLC/PRDX2/HTRA2/SYNJ1/CA2/IGSF3/HTATIP2/ARHGEF12/NCOA4/BMP2K/RNF123/MFHAS1/E2F2/NNT/ALAD/BACH1/EPB41/UBAC1/DCAF11/HDGF/ALDH6A1/HMBS/TCEA1/MBOAT2/EIF2AK1/FBXO34/GCLM/CAT/DCUN1D1/TFRC/XK/FECH/ISCA1/TOP1/RCL1/GAPVD1/DCAF10/GMPS	BLCA
HALLMARK_OXIDATIVE_PHOSPHORYLATION	-4.24513	0.0140845	GOT2/NDUFA4/ATP6V1H/PHB2/UQCRC1/NDUFS2/ATP6V1D/SLC25A11/COX7A2L/LDHA/RHOT1/SUCLG1/UQCRH/HTRA2/NDUFA8/PHYH/PDHB/PRDX3/CYC1/SUCLA2/VDAC2/NNT/ABCB7/TIMM17A/MTRR/GRPEL1/ALDH6A1/PMPCA/HADHB/FXN/ATP6V1C1/ALAS1/VDAC1/MFN2/VDAC3/UQCRC2/COX11/MRPL35/RETSAT/HADHA/SDHA/ACAT1/DLST/MRPS22/BCKDHA/UQCRFS1/AIFM1/MRPS30/NDUFB6/MRPL15/MDH2/MDH1/FH/ACO2/ISCA1/NDUFB5/OPA1/OGDH/IDH3A/NDUFS1/SLC25A5/SDHB/ACADM/FDX1/SD…	BLCA
HALLMARK_FATTY_ACID_METABOLISM	-3.59657	0.0142857	PPARA/ACSL4/PRDX6/MGLL/BPHL/RAP1GDS1/BCKDHB/ELOVL5/LDHA/NSDHL/SUCLG1/ME1/CA2/UGDH/ALDH3A2/FASN/APEX1/ALDH9A1/PDHB/HADH/DHCR24/SUCLA2/ALAD/HSD17B4/HSPH1/IDI1/SUCLG2/HADHB/GPD2/AUH/CBR1/GRHPR/HSP90AA1/RETSAT/ADIPOR2/SDHA/ACAT2/DLST/CRAT/HMGCS1/NBN/CPT2/MDH2/MDH1/FH/ACO2/SMS/ACADM/SDHC/ODC1/EHHADH/HCCS/HSDL2/SDHD/PDHA1/DLD	BLCA
HALLMARK_MYC_TARGETS_V1	-5.35327	0.0142857	LSM2/PSMD1/CUL1/COPS5/ORC2/NOP56/CLNS1A/GOT2/SRSF3/PHB2/PABPC1/MCM5/SNRPD1/RSL1D1/LDHA/PSMD3/UBE2E1/CNBP/CDC45/POLD2/MCM7/CDK4/NHP2/BUB3/NCBP2/PSMC6/RAN/SF3B3/CCT7/APEX1/PSMA1/PRDX3/CYC1/RFC4/PPM1G/HNRNPA3/PRDX4/TRA2B/MYC/HDGF/HSP90AB1/HDAC2/TYMS/EIF4E/HPRT1/STARD7/CCT2/PHB/CDK2/ABCE1/CCT3/EIF3J/SSB/UBA2/SF3A1/VDAC1/VDAC3/CBX3/PTGES3/SYNCRIP/NPM1/XPOT/DHX15/EIF4G2/MRPL9/PCBP1/CDC20/MRPS18B/PSMD14…	BLCA
HALLMARK_BILE_ACID_METABOLISM	-2.12274	0.0144928	PFKM/PEX11A/GC/SLC27A2/SCP2/SLC29A1/PEX12/ABCA1/RXRA/BCAR3/PECR/PEX1/PXMP2/PHYH/ALDH9A1/DHCR24/TFCP2L1/PEX7/ABCD3/NPC1/HACL1/HSD17B4/IDI1/GCLM/CAT/PEX19/RETSAT/ISOC1	BLCA
HALLMARK_ESTROGEN_RESPONSE_LATE	-2.28079	0.0144928	NAB2/DCXR/METTL3/TIAM1/DLG5/FKBP5/AREG/PPIF/SLC9A3R1/TPD52L1/RNASEH2A/NMU/BTG3/SLC7A5/DHCR7/SLC27A2/SORD/SLC29A1/ELOVL5/MYB/DYNLT3/FRK/CA2/UGDH/RABEP1/ALDH3A2/HOMER2/TSPAN13/ASS1/SLC26A2/RBBP8/TFAP2C/HPRT1/SLC16A1/NRIP1/FLNB/HSPA4L/CDC20/FKBP4/IMPA2/OPN3/CDC6/PLK4/UNC13B/KIF20A/TOP2A/STIL	BLCA
HALLMARK_DNA_REPAIR	-2.74782	0.0147059	TMED2/RFC2/NCBP2/POLA2/GTF3C5/GTF2B/MPC2/CSTF3/SF3A3/NELFB/DCTN4/GTF2H1/UPF3B/RFC4/REV3L/RPA2/POLR2K/ERCC8/RAD51/AK3/RALA/ARL6IP1/TYMS/TAF6/TSG101/HPRT1/POLR2D/POLR2A/POLD3/CLP1/ZWINT/POM121/RPA3/NUDT21/DDB1/FEN1/GTF2H3/NFX1/RFC5/RFC3/PCNA/RNMT/ERCC4/PRIM1/UMPS/SSRP1/POLA1	BLCA
HALLMARK_ESTROGEN_RESPONSE_EARLY	-1.85562	0.0147059	SYBU/TIAM1/FKBP5/AREG/PPIF/PEX11A/SLC9A3R1/TPD52L1/MREG/SLC7A5/DHCR7/MYBL1/GAB2/SLC27A2/SLC39A6/ELOVL5/MYB/DYNLT3/SH3BP5/FRK/MYBBP1A/FASN/SLC7A2/AKAP1/SLC26A2/MYC/RBBP8/TFAP2C/CLDN7/SLC16A1/WWC1/NRIP1/FLNB/FKBP4/OPN3/TMEM164/ISG20L2	BLCA
HALLMARK_UV_RESPONSE_UP	-2.36972	0.0147059	BTG3/CEBPG/NAT1/TMBIM6/MARK2/EIF5/CHRNA5/RPN1/CA2/GCH1/PARP2/RFC4/BCL2L11/TGFBRAP1/STIP1/HSPA13/GRPEL1/EPCAM/LHX2/AGO2/CDK2/ATP6V1C1/ALAS1/GGH/AMD1/FEN1/FKBP4/TFRC/SIGMAR1/HNRNPU/DDX21/DNAJA1/CCNE1/CDC5L/CTSV/EIF2S3/PPAT/POLE3/CDKN2B	BLCA
HALLMARK_XENOBIOTIC_METABOLISM	-1.79302	0.0147059	MAN1A1/BPHL/NMT1/SHMT2/ARPP19/ELOVL5/SAR1B/TMBIM6/GCLC/PGD/CA2/GCH1/UGDH/ALDH9A1/PGRMC1/PTGR1/NPC1/ABHD6/HACL1/ENTPD5/HPRT1/CBR1/ALAS1/MCCC2/NFS1/PTGES3/CAT/RETSAT/ATP2A2/AHCY/ACO2/ACP1/GART/MTHFD1	BLCA
HALLMARK_PEROXISOME	-2.43168	0.0149254	ATXN1/ALB/PEX11A/ACSL4/SLC27A2/PABPC1/SCP2/ELOVL5/CNBP/SLC25A17/PEX5/ALDH9A1/HSD11B2/DHCR24/CDK7/ABCD3/HSD17B4/IDI1/PRDX1/FDPS/CAT/RETSAT/SLC25A19/CTPS1/SMARCC1/CRAT/VPS4B/ISOC1/EHHADH/TOP2A/MSH2	BLCA
HALLMARK_PROTEIN_SECRETION	-3.80338	0.0149254	LAMP2/SCRN1/RAB22A/RAB5A/CLTA/ARFGEF1/ATP6V1H/USO1/LMAN1/ABCA1/OCRL/IGF2R/SGMS1/TMED2/CAV2/NAPG/DNM1L/TMED10/STAM/SNX2/KIF1B/ARFGEF2/ATP7A/EGFR/COPB2/TOM1L1/TSG101/GOLGA4/CLTC/MAPK1/RAB9A/ANP32E/SCAMP1/ATP1A1/YIPF6/ARCN1/TPD52/TMX1/COPB1/RAB14/AP3B1/VPS4B/M6PR/RPS6KA3/ZW10	BLCA
HALLMARK_SPERMATOGENESIS	-2.79891	0.0149254	AGFG1/COIL/RAD17/SIRT1/PARP2/MLLT10/MTNR1A/RFC4/SLC12A2/MLF1/EZH2/MAP7/TSN/VDAC3/CLPB/CDKN3/CCNB2/HSPA4L/KIF2C/GMCL1/PSMG1/CDK1/MTOR/NCAPH/DBF4/PRKAR2A/TOPBP1/NEK2/ZC3H14/TTK/AURKA/BUB1/STRBP	BLCA
HALLMARK_PI3K_AKT_MTOR_SIGNALING	-2.59713	0.015625	ARHGDIA/TIAM1/PRKAG1/SMAD2/RALB/UBE2N/GSK3B/CDK4/RAF1/ACTR3/MAPKAP1/CAB39/E2F1/NCK1/ACTR2/EGFR/TRIB3/PDK1/PTPN11/EIF4E/CDK2/ATF1/YWHAB/CLTC/ACACA/MAPK1/MAPK9/CDK1/PRKAR2A/RPS6KA3/PPP2R1B	BLCA
HALLMARK_UNFOLDED_PROTEIN_RESPONSE	-3.4261	0.015625	DNAJC3/NOP56/SSR1/EXOSC10/SLC7A5/CEBPG/DCP2/NHP2/ATF6/KIF5B/TUBB2A/DCP1A/TTC37/EIF4G1/EXOC2/SLC30A5/EIF4A3/EIF4E/HSPA5/PAIP1/NPM1/PDIA6/NOP14/XPOT/HYOU1/CNOT6/EXOSC2/NOLC1/SDAD1/YWHAZ/CKS1B/PSAT1/MTHFD2/GEMIN4/EIF2S1/DKC1/DDX10/HSPA9	BLCA
HALLMARK_ANDROGEN_RESPONSE	-2.94003	0.015873	FKBP5/APPBP2/TNFAIP8/XRCC5/HERC3/SORD/ELOVL5/LMAN1/CDC14B/SCD/HOMER2/NCOA4/DHCR24/PGM3/STK39/SLC26A2/IDI1/ACSL3/MAP7/CENPN/VAPA/UAP1/HMGCR/GNAI3/TPD52/HMGCS1/RPS6KA3/SMS	BLCA
HALLMARK_MYC_TARGETS_V2	-3.33838	0.0175439	LAS1L/NOP56/TBRG4/SORD/MCM5/RABEPK/BYSL/SLC29A2/CDK4/HK2/MYBBP1A/TCOF1/MYC/PHB/UNG/CBX3/UTP20/NPM1/PLK1/WDR43/PLK4/NOLC1/TFB2M/DDX18/RCL1/PRMT3/MCM4/HSPD1/AIMP2	BLCA
HALLMARK_HEDGEHOG_SIGNALING	1.87387	0.0204082	THY1/CRMP1/ACHE/TLE3/GLI1/UNC5C/HEY2/SLIT1/LDB1/PML	BLCA
HALLMARK_MYOGENESIS	2.83202	0.0322581	COX7A1/IGFBP7/KIFC3/CTF1/PTP4A3/MYL4/ANKRD2/CACNA1H/TPM2/HSPB2/ACHE/SGCA/DMPK/HRC/SH2B1/PDLIM7/CLU/SMTN/TAGLN/AEBP1/SSPN/FXYD1/COL6A2/MYOM1/LDB3/MAPRE3/MYH11/DES/MYL3/PLXNB2/ITGA7/MEF2C/TGFB1/PYGM/SPARC/SPEG/KCNH1/GADD45B/OCEL1/TSC2/MYH2/LAMA2/SOD3/MYH1/PICK1/PSEN2/MYH8/HSPB8/COL6A3/GABARAPL2/IGF1/ACTC1/COL1A1/MYL6B/SGCD/DTNA/CRYAB/CASQ2/PVALB/KCNH2/TNNT2/NCAM1/MYOM2/MYH3/GPX3/ACTN2/TNNC2/CKMT2/A…	BLCA
HALLMARK_EPITHELIAL_MESENCHYMAL_TRANSITION	2.44953	0.0344828	LOXL1/EFEMP2/IGFBP4/PCOLCE/MMP2/ELN/THY1/SPOCK1/MSX1/TPM2/FBLN5/TIMP1/MYL9/ACTA2/COMP/FZD8/TAGLN/VIM/EDIL3/P3H1/CDH6/BGN/COL6A2/LGALS1/NTM/SLIT3/DPYSL3/COL8A2/VCAM1/TGFB1/COL16A1/SFRP4/SPARC/GADD45B/FMOD/HTRA1/LAMA2/MGP/PDLIM4/CDH11/EMP3/PDGFRB/PPIB/COL6A3/LUM/CTHRC1/GEM/VCAN/DCN/LRP1/COL1A1/SGCD/GJA1/WIPF1/GPC1/CALD1/ENO2/COL1A2	BLCA
HALLMARK_ANGIOGENESIS	1.55348	0.0425532	MSX1/TIMP1/KCNJ8/PRG2/LUM/VCAN/CCND2/FGFR1/COL3A1/COL5A2/S100A4/JAG2/PGLYRP1/FSTL1/PDGFA	BLCA
HALLMARK_ADIPOGENESIS	-4.6158	0.0153846	NMT1/ME1/ACLY/CYC1/PTCD3/DHCR7/BCKDHA/TANK/AIFM1/CMBL/ESRRA/PGM1/LIPE/SCP2/UQCRC1/NDUFAB1/PPM1B/MTCH2/QDPR/GRPEL1/ELOVL6/COQ5/LPCAT3/MDH2/SDHB/G3BP2/COQ9/HIBCH/MCCC1/GHITM/PRDX3/ACADS/CS/SUCLG1/SDHC/ACO2/IMMT/DLD/CPT2/DLAT/DBT/ACADM	ACC
HALLMARK_OXIDATIVE_PHOSPHORYLATION	-5.61075	0.015873	NDUFS4/ALAS1/SDHD/GOT2/ISCU/CYC1/NDUFB3/ATP6V1E1/FDX1/BCKDHA/OPA1/PDHX/AIFM1/MFN2/NNT/COX7A2L/MRPL35/ATP6V1D/ATP6V0C/UQCRC1/NDUFAB1/ETFA/FH/HADHA/IDH3B/LDHB/SDHA/GRPEL1/OGDH/NDUFS2/ACAT1/SLC25A3/MDH2/SDHB/UQCRC2/HSPA9/DLST/UQCRFS1/AFG3L2/ETFDH/LRPPRC/PRDX3/CS/SUCLG1/MRPS30/SDHC/ACADSB/MTX2/ACO2/NDUFV1/SUCLA2/MDH1/IMMT/HADHB/DLD/DLAT/ACADM/NDUFS1	ACC
HALLMARK_GLYCOLYSIS	-2.47147	0.016129	PGM2/GOT2/ME1/GNPDA1/NSDHL/UGP2/RRAGD/HS2ST1/SLC35A3/GALK2/MDH2/BPNT1/ME2/AGL/COG2/SDHC/ALDH9A1/SLC25A13/MDH1/DLD	ACC
HALLMARK_MTORC1_SIGNALING	-3.97582	0.016129	INSIG1/SCD/USO1/FADS2/CANX/ACTR3/ACACA/SQLE/EBP/IDH1/ACSL3/UCHL5/TMEM97/PDK1/LDLR/RDH11/CCT6A/PGK1/HSPA4/GOT1/GTF2H1/PSME3/SLC1A4/CCNG1/SRD5A1/NMT1/ME1/ACLY/TM7SF2/STARD4/IDI1/DHCR7/HSPD1/M6PR/PGM1/ATP6V1D/HMGCS1/CYP51A1/RAB1A/PSPH/PSMC2/PSMD14/HMGCR/QDPR/SC5D/ELOVL5/ELOVL6/TXNRD1/TBK1/GGA2/HSPA9/FDXR/DHCR24/IMMT	ACC
HALLMARK_PROTEIN_SECRETION	-3.04306	0.016129	USO1/MAPK1/ZW10/YIPF6/STX7/CLN5/TSG101/RAB14/GALC/GOLGA4/RAB9A/SNX2/NAPG/TOM1L1/KIF1B/SEC22B/CLTC/M6PR/VPS4B/IGF2R/ATP1A1/RAB22A/STX12/ARFGEF2/COG2	ACC
HALLMARK_CHOLESTEROL_HOMEOSTASIS	-2.40313	0.0166667	MVD/SCD/FADS2/LSS/SQLE/EBP/TMEM97/LDLR/FDPS/SREBF2/ACSS2/FDFT1/MVK/ACAT2/TM7SF2/STARD4/IDI1/DHCR7/NSDHL/PCYT2/HMGCS1/CYP51A1/HMGCR/SC5D	ACC
HALLMARK_FATTY_ACID_METABOLISM	-4.45698	0.0169492	ACSL4/HMGCS2/ACSS1/ACSM3/GABARAPL1/RETSAT/HSDL2/RDH11/BMPR1B/CRAT/ACOT8/NBN/MCEE/HSD17B4/ACAT2/SDHD/ME1/SERINC1/IDI1/SUCLG2/ACOT2/NSDHL/BPHL/ECI2/HMGCS1/FH/IDH3B/AUH/SDHA/ELOVL5/TP53INP2/FABP2/MDH2/BCKDHB/DLST/HIBCH/ETFDH/MLYCD/ACADS/SUCLG1/SDHC/ALDH9A1/ACO2/HMGCL/SUCLA2/MDH1/DHCR24/HADHB/DLD/CPT2/ACADM	ACC
HALLMARK_SPERMATOGENESIS	-2.0537	0.0169492	STAM2/SCG3/DDX25/PRKAR2A/TLE4/RAD17/LPIN1/CLPB/HSPA4L	ACC
HALLMARK_HEME_METABOLISM	-2.25204	0.0175439	OSBP2/EPB41/KLF3/ISCA1/ALDH6A1/PC/HEBP1/XK/TOP1/RNF123/GCLM/ATP6V0A1/NNT/NFE2L1/FN3K/SNCA/RAP1GAP/FECH/ARL2BP/GDE1/MOCOS/DCAF11	ACC
HALLMARK_BILE_ACID_METABOLISM	-3.09462	0.0178571	PEX1/RETSAT/PHYH/ABCD1/PEX7/PNPLA8/TTR/PEX12/NUDT12/HSD17B4/PEX13/IDI1/PRDX5/GCLM/ISOC1/LIPE/SCP2/NR0B2/PEX19/PFKM/MLYCD/NR1H4/FDXR/ALDH9A1/ABCD3/DHCR24	ACC
HALLMARK_PEROXISOME	-3.13366	0.0178571	ACSL4/SCGB1A1/RETSAT/RDH11/FDPS/STS/CRAT/ACOT8/ABCD1/MSH2/TTR/PEX5/HSD17B4/PEX13/BCL10/IDI1/PRDX5/VPS4B/ECI2/ISOC1/SCP2/ELOVL5/MLYCD/ALDH9A1/HMGCL/ABCD3/DHCR24	ACC
HALLMARK_XENOBIOTIC_METABOLISM	-2.91761	0.0181818	IDH1/MTHFD1/ABHD6/ALDH2/POR/TMEM97/CYP17A1/GABARAPL1/SAR1B/RETSAT/ACP1/MBL2/PDLIM5/SLC35D1/PC/ENTPD5/PAPSS2/TMBIM6/PGRMC1/ALAS1/NMT1/ASL/BPHL/MCCC2/SLC46A3/PTGES3/NFS1/CYFIP2/RAP1GAP/LONP1/ELOVL5/ETFDH/PINK1/ALDH9A1/ACO2	ACC
HALLMARK_IL2_STAT5_SIGNALING	2.43379	0.0222222	FLT3LG/AGER/PHLDA1/IFITM3/IL3RA/SLC1A5/ADAM19/ECM1/MAP3K8/NRP1/NFKBIZ/MUC1/POU2F1/AHNAK/PRAF2/TRAF1/COL6A1/SPRY4/CDCP1/CD81/MYO1C/TNFRSF4/CST7/TNFRSF18/CTSZ/BATF3/IFNGR1/TNFRSF1B/COCH	ACC
HALLMARK_INFLAMMATORY_RESPONSE	1.99855	0.0222222	GABBR1/AXL/LTA/CCR7/EMP3/IFNGR2/PTGIR/MARCO/INHBA/IL15RA/AQP9/CHST2/TIMP1/IFITM1/PLAUR/RIPK2/MEFV/IL18RAP/TPBG/TNFRSF1B/IRF1/RELA/MMP14/C5AR1/ABCA1/CD70/CXCL9/LY6E/NOD2/SLAMF1/CD48/TLR2/CCL5/GPR132/CD40/CSF3R/RHOG/SLC28A2/CXCL10/IRF7/CCL17/CMKLR1/SCN1B/PSEN1/ACVR2A/HIF1A/TLR3	ACC
HALLMARK_EPITHELIAL_MESENCHYMAL_TRANSITION	3.73912	0.0238095	PDLIM4/VCAN/GAS1/LGALS1/PRRX1/TPM4/MMP2/COLGALT1/COL5A1/CTHRC1/NNMT/BMP1/COL6A2/ECM1/BGN/PMP22/SERPINH1/THBS2/SFRP4/VIM/EMP3/INHBA/FBLN5/COL8A2/CRLF1/TIMP1/TGFB1/IGFBP4/THY1/HTRA1/PLAUR/FSTL1/SNAI2/ITGB5/FBLN1/COL1A2/EFEMP2/ELN/DCN/SAT1/LUM/COL1A1/TAGLN/LRP1/MMP14/COL6A3/MYLK/COMP/FMOD/FOXC2/FN1/PLOD1	ACC
HALLMARK_COAGULATION	1.94339	0.0243902	CTSK/C1R/MMP2/SH2B2/BMP1/MMP9/MSRB2/PLAT/CTSB/DUSP6/F12/TIMP1/C9/HTRA1/CAPN5/TF/LRP1/CFH/MMP14/C2/COMP/FN1/CFD/SERPING1/TFPI2	ACC
HALLMARK_ALLOGRAFT_REJECTION	2.25423	0.025	GZMB/RPS9/ZAP70/CD79A/MAP4K1/RPL39/CCL11/CFP/RPS19/MMP9/IFNGR2/INHBA/BCL3/DEGS1/TIMP1/GZMA/CXCR3/TGFB1/THY1/ELANE/CCL19/RIPK2/IL18RAP/EIF5A/KLRD1/CD8A/CD3E/CD7/CD247/IFNGR1/CD2/IL11/CD3D/TRAT1/C2/CD96/FGR/HLA-DOB/IGSF6/CXCL9/IL27RA/STAT4/TLR2/CCL5/IL2RG/CD40/IL2/CXCL13/CD47/WAS/CD86/IRF7/ITGAL/RPL9	ACC
HALLMARK_APICAL_JUNCTION	2.40565	0.025	ZYX/VASP/VCAN/ADAM15/NLGN2/MMP2/PTEN/CNN2/TIAL1/BMP1/THBS3/CERCAM/PFN1/ITGA10/GNAI2/PARD6G/ACTN1/MMP9/HRAS/MSN/TRAF1/RRAS/CLDN18/RSU1	ACC
HALLMARK_PI3K_AKT_MTOR_SIGNALING	-1.83028	0.0327869	MAPK1/PIKFYVE/RALB/GRB2/ACTR3/PRKAA2/ACACA/ITPR2/PDK1/DUSP3/YWHAB/CDKN1B/PRKAR2A/ATF1/CDK4/CLTC/PRKAG1/PTPN11/CAB39/TBK1	ACC
HALLMARK_MYC_TARGETS_V1	-1.99453	0.0333333	CCT4/PSMD1/SERBP1/ACP1/PGK1/CCT5/VDAC1/PSMA6/PSMB2/TUFM/C1QBP/PCBP1/GOT2/CYC1/EIF4G2/CDK4/CCT7/HSPD1/PTGES3/NDUFAB1/PSMD14/CCT2/MRPS18B/SLC25A3/PRDX3	ACC
HALLMARK_TNFA_SIGNALING_VIA_NFKB	1.6493	0.0444444	CCNL1/CLCF1/PHLDA1/IER3/CEBPD/MAP3K8/IFNGR2/INHBA/IL15RA/TRAF1/GFPT2/EFNA1/TNFAIP8/CXCL2/IER2/BCL3/SMAD3/TNFAIP2/PLAUR	ACC
HALLMARK_ANDROGEN_RESPONSE	-1.59666	0.0491803	NKX3-1/INSIG1/SCD/SGK1/ACSL3/APPBP2/PDLIM5/BMPR1B/ABHD2/GPD1L/IDI1/HMGCS1/HMGCR/ELOVL5/DHCR24	ACC
