# Supplementary material for: Pan-cancer analysis of cuproptosis regulation patterns and identification of mTOR-target responder in clear cell renal cell carcinoma
Source: Biol Direct. 2022 Oct 8;17:28. doi: 10.1186/s13062-022-00340-y (PMC9548146; doi:10.1186/s13062-022-00340-y)
Supplement: Supplementary file 23 — Additional file 23: Table S10. OncoSore and oncoScape of CEScore-related genes. [file 13062_2022_340_MOESM23_ESM.xlsx]

## Sheet: Supplementary Table 10
Supplementary Table 10
OncoSore and Oncoscape of CEScore-related genes
Genesymbol	OG.Score	OG.Expr	OncoScore
TIMM9	0	0	22.7729
TIMM13	0	0	21.1163
ATP6V1D	1	0	15.2119
VDAC2	0	0	23.4641
COX15	0	0	9.4354
COX7B	0	0	18.97
SUCLA2	1	1	13.1209
SLC25A4	1	0	19.4205
NDUFS4	3	0	9.40206
ISCA1	0	0	4.75716
SUCLG1	0	0	7.73635
PMPCA	2	0	9.92056
MRPL35	0	0	33.3333
ACADM	1	1	15.4048
CYC1	0	0	4.23209
TIMM8B	1	0	36.0529
SDHA	1	0	39.3599
UQCRC1	0	0	22.0866
ETFA	0	0	10.1938
TIMM17A	0	0	44.6425
NDUFA8	1	0	14.711
PDHB	0	0	15.7489
ETFDH	0	0	6.43671
ALAS1	0	0	22.7906
SDHC	0	0	62.3911
GPI	0	0	29.6867
MRPL15	0	0	28.125
MTX2	0	0	20.8932
PDHA1	1	0	21.2444
SLC25A6	0	0	4.44323
ABCB7	0	0	20.0848
COX5A	0	0	14.3488
UQCRH	1	0	33.7242
HADHA	1	1	19.4058
OXA1L	0	0	4.22326
MFN2	0	0	15.6007
MDH1	0	0	13.4071
MDH2	1	0	23.4468
IDH3A	1	0	20.9965
LDHB	0	0	42.2566
PRDX3	1	0	42.0684
SLC25A3	0	0	15.6834
GOT2	0	0	29.4528
GRPEL1	0	0	23.4375
SDHB	1	0	71.2397
CS	0	0	14.0657
FDX1	0	0	21.519
ACO2	0	0	10.4655
DLST	0	0	13.4323
CYCS	1	0	34.2456
VDAC1	2	0	33.0504
FH	1	0	13.072
DLD	3	1	54.5144
HCCS	0	0	87.0641
LDHA	0	0	50.5787
NDUFS1	1	1	24.6272
AFG3L2	0	0	5.83422
LRPPRC	1	0	65.4376
AIFM1	0	0	45.2545
SLC25A5	1	0	34.9093
HSPA9	3	0	49.0033
UQCRC2	0	0	26.7723
ACAT1	0	0	24.3321
IMMT	0	0	19.7374
SDHD	0	0	72.5298
DLAT	0	0	20.5658
VDAC3	0	0	19.9891
HTRA2	0	0	36.9335
ACADSB	1	0	29.9015
NDUFA4	1	0	21.4962
CYB5A	0	0	21.8164
MRPS12	0	0	24.0352
NDUFS2	0	0	15.0393
MTRR	2	0	25.0883
MPC1	0	-	31.0064
SUPV3L1	1	0	21.839
PHYH	0	0	7.9513
IDH1	0	0	86.8256
COX11	0	0	19.0277
NDUFB6	0	0	20.7011
COX7A2L	1	0	33.3069
TOMM22	0	0	18.5643
ATP6V0C	1	0	41.3117
HADHB	0	0	14.4866
MRPL11	0	0	30.044
ATP6V1C1	0	0	45.1183
BCKDHA	0	0	4.86322
ATP6V1H	0	0	16.2895
PDHX	0	0	10.9545
MRPS30	1	0	52.9027
NDUFAB1	0	0	16.9711
NNT	1	0	12.153
NDUFB3	0	0	10.5785
MRPS22	0	0	6.27729
NDUFB5	0	0	20.1208
OPA1	1	0	13.6327
UQCRFS1	1	0	34.2062
OAT	0	0	15.7795
HSD17B10	0	0	12.4117
NDUFV1	0	0	13.8756
NDUFA6	0	0	10.6161
MRPL34	0	0	0
COX8A	0	0	14.0625
IDH3B	0	0	19.1692
POR	2	0	17.222
MRPS11	0	0	32.3152
NDUFB2	1	0	25
SLC25A12	1	0	9.34434
CPT1A	2	0	24.2389
FXN	2	0	9.41058
SLC25A20	0	0	13.9654
NDUFA5	1	0	27.2511
RETSAT	2	1	12.8734
RHOT1	0	0	21.2371
COX10	0	0	12.5418
OGDH	1	0	23.7441
ALDH6A1	0	0	37.9401
COX6C	0	0	28.543
NDUFC2	0	0	20.3201
NDUFA2	2	0	10.2987
NDUFS7	1	0	12.4624
SLC25A11	1	0	38.0221
ATP6V1F	1	0	36.7882
SURF1	0	0	4.86648
ATP6V0E1	1	0	27.5911
MRPS15	0	0	12.3023
ACAA2	0	0	17.4635
COX6A1	0	0	11.9026
ATP6V0B	1	0	28.125
NDUFS6	1	0	14.1426
COX5B	0	0	24.3566
COX7A2	0	0	17.854
PHB2	0	0	25.0726
ATP6V1G1	0	0	29.4221
ATP6V1E1	1	1	14.1047
NDUFA9	1	0	17.2062
COX7C	1	0	18.1758
TIMM10	0	0	12.5
TIMM50	1	0	28.2852
BAX	0	0	52.1359
GLUD1	0	0	17.08
COX4I1	0	0	20.7351
UQCR10	0	0	15.8004
MGST3	0	0	20.1303
PDP1	0	0	9.82553
IDH2	0	0	81.5124
NDUFA1	0	0	17.1578
UQCRB	0	0	30.7855
NQO2	0	0	45.7024
CASP7	1	0	55.2202
ATP1B1	0	0	27.7947
ECHS1	0	0	22.8058
NDUFS3	0	0	25.0038
MTRF1	0	0	4.44323
DECR1	1	0	27.1517
NDUFB8	0	0	23.7177
NDUFC1	0	0	25
NDUFV2	0	0	10.0967
COX17	0	0	6.24873
NDUFA7	0	0	10.5336
UQCR11	0	0	41.6667
NDUFB4	0	0	28.0678
ATP6AP1	0	0	18.2167
ECI1	-	-	9.45222
ACAA1	1	0	23.0389
COX6B1	0	0	23.8861
ETFB	2	0	6.79717
NDUFA3	0	0	12.0176
NDUFB7	0	0	40.6401
NDUFS8	0	0	16.8307
UQCRQ	1	0	21.157
NDUFB1	0	0	22.8178
BDH2	0	0	32.7052
PDK4	1	0	21.9636
MAOB	0	0	10.7745
IDH3G	0	0	38.7783
ECH1	1	0	23.2578
ISCU	2	0	17.582
GPX4	1	0	32.6683
RHOT2	0	0	21.811
ACADVL	0	0	6.10657
