# Supplementary material for: Pan-cancer analysis of cuproptosis regulation patterns and identification of mTOR-target responder in clear cell renal cell carcinoma
Source: Biol Direct. 2022 Oct 8;17:28. doi: 10.1186/s13062-022-00340-y (PMC9548146; doi:10.1186/s13062-022-00340-y)
Supplement: Supplementary file 24 — Additional file 24: Table S11. Univariate Cox analysis of cuproptosis-related targeted genes in KIRC. [file 13062_2022_340_MOESM24_ESM.xlsx]

## Sheet: TargetGene_OS_Cox
Supplementary Table 10
Univariate Cox analysis of cuproptosis-associated oxidative phosphorylation genes in KIRC
Genes	beta	HR	HR.confint.lower	HR.confint.upper	wald.test	p.value
TIMM9	-0.13	0.88	0.7	1.1	1.3	0.26
VDAC2	-0.18	0.84	0.68	1	2.8	0.093
MRPL35	-0.18	0.83	0.67	1	2.5	0.12
TIMM8B	-0.066	0.94	0.75	1.2	0.32	0.57
SDHA	-0.18	0.84	0.71	0.98	4.8	0.029
UQCRC1	-0.084	0.92	0.76	1.1	0.72	0.4
TIMM17A	-0.099	0.91	0.73	1.1	0.83	0.36
ALAS1	-0.18	0.83	0.69	1	3.8	0.052
SDHC	-0.26	0.77	0.64	0.93	7.6	0.0058
GPI	-0.085	0.92	0.76	1.1	0.74	0.39
MRPL15	0.05	1.1	0.85	1.3	0.21	0.64
UQCRH	-0.097	0.91	0.76	1.1	1.2	0.27
MDH2	-0.12	0.89	0.73	1.1	1.4	0.24
LDHB	-0.056	0.95	0.8	1.1	0.42	0.52
PRDX3	-0.19	0.82	0.71	0.96	6.3	0.012
GOT2	-0.13	0.88	0.72	1.1	1.7	0.2
GRPEL1	-0.23	0.8	0.64	0.99	4.3	0.039
SDHB	-0.23	0.79	0.67	0.93	7.6	0.0058
CYCS	0.0021	1	0.84	1.2	0	0.98
VDAC1	-0.2	0.82	0.68	0.98	5	0.026
DLD	-0.23	0.8	0.69	0.93	8.5	0.0036
HCCS	-0.19	0.83	0.69	0.99	4.2	0.041
LDHA	-0.081	0.92	0.78	1.1	0.95	0.33
NDUFS1	-0.32	0.73	0.62	0.86	14	0.00018
LRPPRC	-0.36	0.7	0.6	0.82	21	5.7e-06
AIFM1	-0.18	0.84	0.72	0.97	5.7	0.017
SLC25A5	-0.15	0.86	0.73	1	3.3	0.07
HSPA9	-0.2	0.82	0.68	0.97	5.1	0.024
UQCRC2	-0.19	0.82	0.7	0.97	5.2	0.023
ACAT1	-0.29	0.75	0.67	0.83	29	5.8e-08
SDHD	-0.24	0.78	0.67	0.92	9.5	0.0021
HTRA2	-0.082	0.92	0.76	1.1	0.72	0.4
ACADSB	-0.4	0.67	0.59	0.76	39	4.2e-10
CYB5A	-0.26	0.77	0.69	0.86	20	6.9e-06
MRPS12	0.33	1.4	1.1	1.7	9.3	0.0023
MTRR	-0.12	0.88	0.74	1.1	1.9	0.17
MPC1	-0.29	0.75	0.63	0.89	11	0.00074
SUPV3L1	0.033	1	0.78	1.4	0.05	0.82
IDH1	0.1	1.1	0.92	1.3	1.2	0.28
COX7A2L	-0.15	0.86	0.7	1	2.2	0.14
ATP6V0C	-0.046	0.95	0.84	1.1	0.5	0.48
MRPL11	0.0026	1	0.78	1.3	0	0.98
ATP6V1C1	-0.25	0.78	0.65	0.94	6.9	0.0086
MRPS30	-0.27	0.76	0.64	0.91	9.4	0.0022
UQCRFS1	-0.22	0.8	0.67	0.95	6.4	0.011
MRPS11	0.16	1.2	0.89	1.6	1.3	0.26
NDUFB2	-0.026	0.97	0.78	1.2	0.06	0.81
CPT1A	-0.31	0.73	0.64	0.84	21	5.6e-06
NDUFA5	-0.26	0.77	0.63	0.94	6.4	0.011
OGDH	-0.28	0.76	0.65	0.88	13	0.00027
ALDH6A1	-0.35	0.71	0.63	0.79	39	4.4e-10
COX6C	0.28	1.3	1.1	1.6	6	0.014
SLC25A11	-0.18	0.83	0.69	1	3.4	0.067
ATP6V1F	0.033	1	0.86	1.2	0.12	0.73
ATP6V0E1	0.02	1	0.82	1.3	0.03	0.85
ATP6V0B	0.035	1	0.85	1.3	0.12	0.73
COX5B	0.26	1.3	1.1	1.6	6.8	0.009
PHB2	0.11	1.1	0.87	1.4	0.77	0.38
ATP6V1G1	-0.26	0.77	0.61	0.97	5.1	0.024
TIMM50	0.27	1.3	0.98	1.8	3.3	0.07
BAX	0.15	1.2	0.92	1.4	1.6	0.21
IDH2	-0.037	0.96	0.8	1.2	0.15	0.7
UQCRB	-0.087	0.92	0.73	1.2	0.55	0.46
NQO2	0.026	1	0.84	1.3	0.06	0.8
CASP7	-0.19	0.83	0.7	0.98	4.8	0.028
ATP1B1	-0.27	0.76	0.67	0.87	16	5.5e-05
ECHS1	-0.091	0.91	0.76	1.1	0.96	0.33
NDUFS3	0.039	1	0.81	1.3	0.09	0.76
DECR1	-0.097	0.91	0.72	1.1	0.71	0.4
NDUFB8	0.16	1.2	0.93	1.5	1.8	0.18
NDUFC1	-0.13	0.88	0.71	1.1	1.5	0.23
UQCR11	0.069	1.1	0.86	1.3	0.38	0.54
NDUFB4	0.13	1.1	0.91	1.4	1.3	0.25
ACAA1	-0.14	0.87	0.74	1	2.8	0.093
COX6B1	0.21	1.2	0.99	1.5	3.5	0.06
NDUFB7	0.033	1	0.87	1.2	0.13	0.72
NDUFB1	0.097	1.1	0.88	1.4	0.74	0.39
BDH2	-0.29	0.75	0.65	0.86	16	7.8e-05
PDK4	-0.26	0.77	0.72	0.83	44	3.9e-11
IDH3G	0.05	1.1	0.81	1.4	0.14	0.71
ECH1	-0.095	0.91	0.78	1.1	1.4	0.24
GPX4	0.039	1	0.86	1.3	0.17	0.68
RHOT2	0.33	1.4	1.1	1.8	6.7	0.0098

## Sheet: TargetGene_PFS_Cox
Supplementary Table 11
Univariate Cox analysis of cuproptosis-associated oxidative phosphorylation genes in KIRC
Genes	beta	HR	HR.confint.lower	HR.confint.upper	wald.test	p.value
TIMM9	-0.16	0.86	0.68	1.1	1.8	0.19
VDAC2	-0.17	0.84	0.68	1	2.5	0.11
MRPL35	-0.31	0.73	0.59	0.91	8.2	0.0042
TIMM8B	-0.069	0.93	0.74	1.2	0.35	0.56
SDHA	-0.15	0.86	0.72	1	3.2	0.074
UQCRC1	-0.089	0.91	0.75	1.1	0.82	0.37
TIMM17A	-0.2	0.82	0.66	1	3.4	0.067
ALAS1	-0.27	0.77	0.64	0.92	8.2	0.0041
SDHC	-0.34	0.71	0.59	0.85	14	0.00021
GPI	-0.1	0.9	0.74	1.1	1	0.31
MRPL15	0.061	1.1	0.85	1.3	0.3	0.58
UQCRH	-0.26	0.77	0.65	0.91	9.2	0.0025
MDH2	-0.08	0.92	0.75	1.1	0.59	0.44
LDHB	-0.1	0.9	0.76	1.1	1.4	0.23
PRDX3	-0.22	0.8	0.69	0.93	8.5	0.0035
GOT2	-0.25	0.78	0.65	0.95	6.3	0.012
GRPEL1	-0.3	0.74	0.6	0.92	7.6	0.0058
SDHB	-0.26	0.77	0.66	0.92	8.9	0.0029
CYCS	-0.03	0.97	0.81	1.2	0.11	0.74
VDAC1	-0.15	0.86	0.71	1	2.2	0.14
DLD	-0.28	0.75	0.65	0.87	14	0.00018
HCCS	-0.24	0.78	0.66	0.93	7.4	0.0064
LDHA	0.018	1	0.85	1.2	0.04	0.84
NDUFS1	-0.4	0.67	0.57	0.79	22	2.1e-06
LRPPRC	-0.38	0.69	0.59	0.8	22	2.5e-06
AIFM1	-0.22	0.8	0.69	0.93	8.2	0.0043
SLC25A5	-0.19	0.82	0.7	0.97	5.4	0.02
HSPA9	-0.2	0.82	0.68	0.98	4.6	0.033
UQCRC2	-0.3	0.74	0.63	0.87	14	0.00019
ACAT1	-0.34	0.71	0.64	0.8	38	6.2e-10
SDHD	-0.27	0.76	0.66	0.89	12	0.00057
HTRA2	-0.072	0.93	0.77	1.1	0.53	0.47
ACADSB	-0.47	0.63	0.55	0.71	54	1.8e-13
CYB5A	-0.23	0.79	0.7	0.9	14	0.00016
MRPS12	0.36	1.4	1.2	1.8	11	0.0009
MTRR	-0.17	0.84	0.71	1	3.5	0.062
MPC1	-0.43	0.65	0.55	0.77	25	6.1e-07
SUPV3L1	-0.29	0.75	0.58	0.97	4.9	0.027
IDH1	0.16	1.2	0.96	1.4	2.3	0.13
COX7A2L	-0.13	0.88	0.71	1.1	1.5	0.22
ATP6V0C	-0.079	0.92	0.82	1	1.7	0.19
MRPL11	0.093	1.1	0.85	1.4	0.5	0.48
ATP6V1C1	-0.31	0.73	0.61	0.88	11	0.00096
MRPS30	-0.31	0.74	0.62	0.88	12	0.00062
UQCRFS1	-0.28	0.76	0.64	0.9	9.9	0.0017
MRPS11	-0.026	0.97	0.75	1.3	0.04	0.85
NDUFB2	-0.016	0.98	0.79	1.2	0.02	0.89
CPT1A	-0.37	0.69	0.6	0.79	28	9.5e-08
NDUFA5	-0.27	0.76	0.62	0.94	6.6	0.01
OGDH	-0.28	0.76	0.65	0.89	12	0.00048
ALDH6A1	-0.4	0.67	0.6	0.75	48	4.2e-12
COX6C	0.25	1.3	1	1.6	4.7	0.03
SLC25A11	-0.2	0.82	0.67	0.99	4.4	0.037
ATP6V1F	0.066	1.1	0.88	1.3	0.46	0.5
ATP6V0E1	0.031	1	0.82	1.3	0.07	0.79
ATP6V0B	-0.078	0.93	0.76	1.1	0.56	0.45
COX5B	0.24	1.3	1	1.6	5.7	0.017
PHB2	0.15	1.2	0.9	1.5	1.4	0.24
ATP6V1G1	-0.34	0.71	0.57	0.89	8.8	0.0029
TIMM50	0.13	1.1	0.86	1.5	0.82	0.36
BAX	0.15	1.2	0.92	1.5	1.5	0.21
IDH2	-0.12	0.89	0.73	1.1	1.5	0.22
UQCRB	-0.09	0.91	0.72	1.2	0.55	0.46
NQO2	-0.061	0.94	0.77	1.2	0.35	0.55
CASP7	-0.21	0.81	0.68	0.96	5.9	0.015
ATP1B1	-0.27	0.76	0.67	0.87	16	6.8e-05
ECHS1	-0.15	0.86	0.72	1	2.7	0.1
NDUFS3	-0.042	0.96	0.75	1.2	0.11	0.75
DECR1	-0.22	0.81	0.65	1	3.7	0.054
NDUFB8	0.027	1	0.81	1.3	0.05	0.82
NDUFC1	-0.13	0.88	0.71	1.1	1.4	0.24
UQCR11	0.085	1.1	0.87	1.4	0.57	0.45
NDUFB4	0.19	1.2	0.96	1.5	2.5	0.11
ACAA1	-0.17	0.84	0.71	1	4.1	0.044
COX6B1	0.25	1.3	1	1.6	4.8	0.029
NDUFB7	0.084	1.1	0.9	1.3	0.77	0.38
NDUFB1	-0.0045	1	0.79	1.2	0	0.97
BDH2	-0.39	0.67	0.59	0.77	32	1.5e-08
PDK4	-0.18	0.84	0.77	0.91	19	1.5e-05
IDH3G	-0.061	0.94	0.74	1.2	0.24	0.62
ECH1	-0.041	0.96	0.81	1.1	0.23	0.63
GPX4	0.075	1.1	0.89	1.3	0.57	0.45
RHOT2	0.032	1	0.84	1.3	0.09	0.76
