# Supplementary material for: Pan-cancer analysis of cuproptosis regulation patterns and identification of mTOR-target responder in clear cell renal cell carcinoma
Source: Biol Direct. 2022 Oct 8;17:28. doi: 10.1186/s13062-022-00340-y (PMC9548146; doi:10.1186/s13062-022-00340-y)
Supplement: Supplementary file 25 — Additional file 25: Table S12. CRP genes and each coefficient. [file 13062_2022_340_MOESM25_ESM.xlsx]

## Sheet: Supplementary Table 12
Supplementary Table 12
CRP genes and each coefficient
Gene	Coefficient
SDHC	0.118247
PRDX3	0.0458936
DLD	0.0231898
AIFM1	-0.0220802
HSPA9	0.102977
ACAT1	-0.124995
SDHD	0.148567
ACADSB	-0.134498
MPC1	-0.114319
ATP6V1C1	0.00234876
OGDH	-0.190095
ALDH6A1	-0.0978977
COX5B	0.143022
ATP1B1	-0.0402035
BDH2	-0.0544301
PDK4	-0.135349
RHOT2	0.364573
