# Supplementary material for: Pan-cancer analysis of cuproptosis regulation patterns and identification of mTOR-target responder in clear cell renal cell carcinoma
Source: Biol Direct. 2022 Oct 8;17:28. doi: 10.1186/s13062-022-00340-y (PMC9548146; doi:10.1186/s13062-022-00340-y)
Supplement: Supplementary file 26 — Additional file 26: Table S13. Univariate Cox analysis in clinical data in KIRC. [file 13062_2022_340_MOESM26_ESM.xlsx]

## Sheet: Supplementary Table 13
Supplementary Table 13
Univariate Cox analysis in clinical data in KIRC
Overall Survival
Factors	beta	HR	HR.confint.lower	HR.confint.upper	wald.test	p-value
Age	0.51	1.7	1.2	2.3	11	0.00072
Gender	0.064	1.1	0.78	1.5	0.16	0.69
Stage	0.64	1.9	1.7	2.2	91	1.4e-21
Grade	0.83	2.3	1.9	2.8	65	8.3e-16
CRP score	1.2	3.3	2.6	4.1	100	1.8e-23
Progress-Free Survival
Factors	beta	HR	HR.confint.lower	HR.confint.upper	wald.test	p-value
Age	0.13	1.1	0.83	1.6	0.64	0.43
Gender	-0.43	0.65	0.46	0.93	5.7	0.017
Stage	1	2.7	2.3	3.2	160	3.3e-36
Grade	1.1	3	2.4	3.7	91	1.3e-21
CRP score	1.1	2.9	2.3	3.7	72	1.8e-17
