# Supplementary material for: Pan-cancer analysis of cuproptosis regulation patterns and identification of mTOR-target responder in clear cell renal cell carcinoma
Source: Biol Direct. 2022 Oct 8;17:28. doi: 10.1186/s13062-022-00340-y (PMC9548146; doi:10.1186/s13062-022-00340-y)
Supplement: Supplementary file 27 — Additional file 27: Table S14. Clinical baseline data of training cohort and validate cohorts in ccRCC. [file 13062_2022_340_MOESM27_ESM.xlsx]

## Sheet: Supplementary Table 14
Supplementary Table 14
Clinical baseline data of training cohort and validate cohorts in ccRCC
	Braun study		E-MTAB-1980		Everolimus cohort		TCGA-KIRC		Overall
	Low	High	Low	High	Low	High	Low	High	Low	High	p-value
	(N=60)	(N=60)	(N=51)	(N=50)	(N=105)	(N=25)	(N=268)	(N=267)	(N=484)	(N=402)
Age
<= 65	41 (68.3%)	35 (58.3%)	26 (51.0%)	31 (62.0%)	66 (62.9%)	17 (68.0%)	170 (63.4%)	165 (61.8%)	303 (62.6%)	248 (61.7%)	0.843
>65	19 (31.7%)	24 (40.0%)	25 (49.0%)	19 (38.0%)	39 (37.1%)	7 (28.0%)	98 (36.6%)	102 (38.2%)	181 (37.4%)	152 (37.8%)
Missing	0 (0%)	1 (1.7%)	0 (0%)	0 (0%)	0 (0%)	1 (4.0%)	0 (0%)	0 (0%)	0 (0%)	2 (0.5%)
Gender
Male	43 (71.7%)	51 (85.0%)	33 (64.7%)	44 (88.0%)	75 (71.4%)	17 (68.0%)	162 (60.4%)	187 (70.0%)	313 (64.7%)	299 (74.4%)	<0.001
Female	17 (28.3%)	9 (15.0%)	18 (35.3%)	6 (12.0%)	30 (28.6%)	8 (32.0%)	106 (39.6%)	80 (30.0%)	171 (35.3%)	103 (25.6%)
Stage
I	0 (0%)	0 (0%)	0 (0%)	0 (0%)	0 (0%)	0 (0%)	173 (64.6%)	96 (36.0%)	173 (35.7%)	96 (23.9%)	NA
II	0 (0%)	0 (0%)	0 (0%)	0 (0%)	0 (0%)	0 (0%)	26 (9.7%)	32 (12.0%)	26 (5.4%)	32 (8.0%)
III	0 (0%)	0 (0%)	0 (0%)	0 (0%)	0 (0%)	0 (0%)	50 (18.7%)	73 (27.3%)	50 (10.3%)	73 (18.2%)
IV	0 (0%)	0 (0%)	0 (0%)	0 (0%)	0 (0%)	0 (0%)	19 (7.1%)	66 (24.7%)	19 (3.9%)	66 (16.4%)
Missing	60 (100%)	60 (100%)	51 (100%)	50 (100%)	105 (100%)	25 (100%)	0 (0%)	0 (0%)	216 (44.6%)	135 (33.6%)
Grade
G1	0 (0%)	0 (0%)	0 (0%)	0 (0%)	0 (0%)	0 (0%)	10 (3.7%)	4 (1.5%)	10 (2.1%)	4 (1.0%)	NA
G2	0 (0%)	0 (0%)	0 (0%)	0 (0%)	0 (0%)	0 (0%)	149 (55.6%)	82 (30.7%)	149 (30.8%)	82 (20.4%)
G3	0 (0%)	0 (0%)	0 (0%)	0 (0%)	0 (0%)	0 (0%)	90 (33.6%)	117 (43.8%)	90 (18.6%)	117 (29.1%)
G4	0 (0%)	0 (0%)	0 (0%)	0 (0%)	0 (0%)	0 (0%)	15 (5.6%)	60 (22.5%)	15 (3.1%)	60 (14.9%)
Missing	60 (100%)	60 (100%)	51 (100%)	50 (100%)	105 (100%)	25 (100%)	4 (1.5%)	4 (1.5%)	220 (45.5%)	139 (34.6%)
OS
Death	37 (61.7%)	46 (76.7%)	5 (9.8%)	18 (36.0%)	88 (83.8%)	20 (80.0%)	47 (17.5%)	126 (47.2%)	177 (36.6%)	210 (52.2%)	<0.001
Alive	23 (38.3%)	14 (23.3%)	46 (90.2%)	32 (64.0%)	17 (16.2%)	5 (20.0%)	221 (82.5%)	141 (52.8%)	307 (63.4%)	192 (47.8%)
PFS
Progress	53 (88.3%)	52 (86.7%)	0 (0%)	0 (0%)	97 (92.4%)	20 (80.0%)	47 (17.5%)	114 (42.7%)	197 (40.7%)	186 (46.3%)	NA
Progress-free	7 (11.7%)	8 (13.3%)	0 (0%)	0 (0%)	8 (7.6%)	5 (20.0%)	221 (82.5%)	153 (57.3%)	236 (48.8%)	166 (41.3%)
Missing	0 (0%)	0 (0%)	51 (100%)	50 (100%)	0 (0%)	0 (0%)	0 (0%)	0 (0%)	51 (10.5%)	50 (12.4%)
CEScore
Low	23 (38.3%)	37 (61.7%)	17 (33.3%)	34 (68.0%)	47 (44.8%)	18 (72.0%)	79 (29.5%)	189 (70.8%)	166 (34.3%)	278 (69.2%)	<0.001
High	37 (61.7%)	23 (38.3%)	34 (66.7%)	16 (32.0%)	58 (55.2%)	7 (28.0%)	189 (70.5%)	78 (29.2%)	318 (65.7%)	124 (30.8%)
High:high-risk CRP score; Low: low-risk CRP score; OS: Overall survival; PFS: Progree-Free Survival; CEScore: Cuproptosis Enrichment Score;
