# Supplementary material for: Pan-cancer analysis of cuproptosis regulation patterns and identification of mTOR-target responder in clear cell renal cell carcinoma
Source: Biol Direct. 2022 Oct 8;17:28. doi: 10.1186/s13062-022-00340-y (PMC9548146; doi:10.1186/s13062-022-00340-y)
Supplement: Supplementary file 28 — Additional file 28: Table S15. The expression and prognostic analysis of the other significant GSEA terms. [file 13062_2022_340_MOESM28_ESM.xlsx]

## Sheet: PROTEIN_SECRETION
Supplementary Table 15
The expression and prognostic analysis of the other significant GSEA terms
Cancer_type	Symbol	survival_type	Hazard_Ratio	Cox p value	Logrank_p_value	Higher_risk_of_death
ACC	ABCA1	OS	0.664956	0.305571	0.30213	Lower expr.
ACC	ABCA1	PFS	0.582637	0.0881306	0.0844863	Lower expr.
ACC	ABCA1	DSS	0.616425	0.24482	0.240166	Lower expr.
ACC	ABCA1	DFI	0.504675	0.277398	0.268346	Lower expr.
ACC	ADAM10	OS	1.98997	0.0789668	0.0736791	Higher expr.
ACC	ADAM10	PFS	2.14215	0.0160534	0.0138329	Higher expr.
ACC	ADAM10	DSS	1.99535	0.0900743	0.0843338	Higher expr.
ACC	ADAM10	DFI	2.20571	0.198615	0.187879	Higher expr.
ACC	ANP32E	OS	2.85783	0.010036	0.00714048	Higher expr.
ACC	ANP32E	PFS	3.37513	0.00022732	9.8119e-05	Higher expr.
ACC	ANP32E	DSS	2.96314	0.0112378	0.00788492	Higher expr.
ACC	ANP32E	DFI	4.99738	0.0191433	0.00972935	Higher expr.
ACC	AP1G1	OS	0.571282	0.172836	0.167393	Lower expr.
ACC	AP1G1	PFS	0.634344	0.147082	0.141798	Lower expr.
ACC	AP1G1	DSS	0.61145	0.240942	0.236313	Lower expr.
ACC	AP1G1	DFI	0.536818	0.323773	0.316254	Lower expr.
ACC	AP2B1	OS	1.03853	0.920486	0.918322	Higher expr.
ACC	AP2B1	PFS	1.49371	0.192051	0.187872	Higher expr.
ACC	AP2B1	DSS	1.06753	0.867888	0.865546	Higher expr.
ACC	AP2B1	DFI	2.06072	0.249426	0.239298	Higher expr.
ACC	AP2M1	OS	1.52236	0.277945	0.274189	Higher expr.
ACC	AP2M1	PFS	1.86945	0.0462952	0.0430407	Higher expr.
ACC	AP2M1	DSS	1.3982	0.398945	0.396528	Higher expr.
ACC	AP2M1	DFI	6.76679	0.0146319	0.00473341	Higher expr.
ACC	AP2S1	OS	2.35185	0.0312691	0.0267232	Higher expr.
ACC	AP2S1	PFS	1.68819	0.090639	0.0877568	Higher expr.
ACC	AP2S1	DSS	2.20369	0.051484	0.0460999	Higher expr.
ACC	AP2S1	DFI	0.668213	0.551938	0.54926	Lower expr.
ACC	AP3B1	OS	0.331273	0.00845814	0.00569535	Lower expr.
ACC	AP3B1	PFS	0.30227	0.000344755	0.00014798	Lower expr.
ACC	AP3B1	DSS	0.316415	0.00939053	0.00615377	Lower expr.
ACC	AP3B1	DFI	0.11654	0.006084	0.000995963	Lower expr.
ACC	AP3S1	OS	1.2956	0.498094	0.496579	Higher expr.
ACC	AP3S1	PFS	0.864572	0.634256	0.636955	Lower expr.
ACC	AP3S1	DSS	1.19258	0.654795	0.654132	Higher expr.
ACC	AP3S1	DFI	0.578969	0.384644	0.378839	Lower expr.
ACC	ARCN1	OS	1.42882	0.35302	0.349011	Higher expr.
ACC	ARCN1	PFS	1.2123	0.530895	0.528669	Higher expr.
ACC	ARCN1	DSS	1.31286	0.49326	0.490015	Higher expr.
ACC	ARCN1	DFI	1.06548	0.917232	0.917218	Higher expr.
ACC	ARF1	OS	1.26055	0.541674	0.540737	Higher expr.
ACC	ARF1	PFS	0.980159	0.94774	0.944131	Lower expr.
ACC	ARF1	DSS	1.22463	0.606558	0.605928	Higher expr.
ACC	ARF1	DFI	1.01021	0.986639	0.986639	Higher expr.
ACC	ARFGAP3	OS	1.12023	0.764628	0.76457	Higher expr.
ACC	ARFGAP3	PFS	1.64943	0.106265	0.103626	Higher expr.
ACC	ARFGAP3	DSS	1.24445	0.579348	0.578505	Higher expr.
ACC	ARFGAP3	DFI	3.75593	0.0512281	0.0364057	Higher expr.
ACC	ARFGEF1	OS	0.676644	0.313272	0.309931	Lower expr.
ACC	ARFGEF1	PFS	0.812815	0.50023	0.500158	Lower expr.
ACC	ARFGEF1	DSS	0.668991	0.319362	0.315816	Lower expr.
ACC	ARFGEF1	DFI	0.589805	0.399806	0.394351	Lower expr.
ACC	ARFGEF2	OS	0.971744	0.939791	0.939695	Lower expr.
ACC	ARFGEF2	PFS	0.948461	0.862876	0.86214	Lower expr.
ACC	ARFGEF2	DSS	1.0714	0.86065	0.860544	Higher expr.
ACC	ARFGEF2	DFI	0.362472	0.134039	0.117979	Lower expr.
ACC	ARFIP1	OS	1.03132	0.935206	0.933044	Higher expr.
ACC	ARFIP1	PFS	0.810077	0.491517	0.488427	Lower expr.
ACC	ARFIP1	DSS	1.0594	0.883429	0.881093	Higher expr.
ACC	ARFIP1	DFI	0.892182	0.850731	0.850652	Lower expr.
ACC	ATP1A1	OS	0.521045	0.0987846	0.0922923	Lower expr.
ACC	ATP1A1	PFS	0.638899	0.147645	0.14385	Lower expr.
ACC	ATP1A1	DSS	0.561458	0.152862	0.146281	Lower expr.
ACC	ATP1A1	DFI	0.678944	0.524052	0.521515	Lower expr.
ACC	ATP6V1B1	OS	2.76702	0.0120847	0.00882237	Higher expr.
ACC	ATP6V1B1	PFS	1.93954	0.0341709	0.0306287	Higher expr.
ACC	ATP6V1B1	DSS	2.60226	0.0206366	0.0162438	Higher expr.
ACC	ATP6V1B1	DFI	1.25254	0.710395	0.709816	Higher expr.
ACC	ATP6V1H	OS	0.426062	0.0352886	0.0300178	Lower expr.
ACC	ATP6V1H	PFS	0.557558	0.059531	0.0560227	Lower expr.
ACC	ATP6V1H	DSS	0.40924	0.0358092	0.0300061	Lower expr.
ACC	ATP6V1H	DFI	0.872727	0.822381	0.822247	Lower expr.
ACC	ATP7A	OS	0.195849	0.000428529	9.2777e-05	Lower expr.
ACC	ATP7A	PFS	0.361953	0.0018875	0.00118751	Lower expr.
ACC	ATP7A	DSS	0.207035	0.000768317	0.000209859	Lower expr.
ACC	ATP7A	DFI	0.288574	0.0480111	0.0353082	Lower expr.
ACC	BET1	OS	0.457319	0.0481163	0.0426766	Lower expr.
ACC	BET1	PFS	0.656427	0.171957	0.168928	Lower expr.
ACC	BET1	DSS	0.49527	0.0825225	0.0763829	Lower expr.
ACC	BET1	DFI	0.869522	0.818076	0.817934	Lower expr.
ACC	BNIP3	OS	1.86031	0.115765	0.109861	Higher expr.
ACC	BNIP3	PFS	1.74135	0.0736218	0.069955	Higher expr.
ACC	BNIP3	DSS	2.00347	0.0921044	0.0855715	Higher expr.
ACC	BNIP3	DFI	1.35146	0.619309	0.617992	Higher expr.
ACC	CAV2	OS	0.503801	0.0830138	0.0775684	Lower expr.
ACC	CAV2	PFS	0.392419	0.00361008	0.00257184	Lower expr.
ACC	CAV2	DSS	0.467936	0.0660901	0.0601736	Lower expr.
ACC	CAV2	DFI	0.577045	0.365346	0.359425	Lower expr.
ACC	CD63	OS	0.773322	0.50172	0.500333	Lower expr.
ACC	CD63	PFS	0.647579	0.160523	0.157574	Lower expr.
ACC	CD63	DSS	0.779921	0.531927	0.530644	Lower expr.
ACC	CD63	DFI	0.688457	0.538676	0.536354	Lower expr.
ACC	CLCN3	OS	0.626874	0.228442	0.224042	Lower expr.
ACC	CLCN3	PFS	0.854585	0.607634	0.604447	Lower expr.
ACC	CLCN3	DSS	0.680863	0.334183	0.331022	Lower expr.
ACC	CLCN3	DFI	0.823177	0.748383	0.748003	Lower expr.
ACC	CLN5	OS	0.406971	0.026544	0.0219684	Lower expr.
ACC	CLN5	PFS	0.398943	0.00422776	0.00308528	Lower expr.
ACC	CLN5	DSS	0.435875	0.0444001	0.0388739	Lower expr.
ACC	CLN5	DFI	0.669286	0.509377	0.506615	Lower expr.
ACC	CLTA	OS	2.35996	0.0306796	0.0261792	Higher expr.
ACC	CLTA	PFS	1.46643	0.215819	0.21298	Higher expr.
ACC	CLTA	DSS	2.38833	0.0358298	0.0306618	Higher expr.
ACC	CLTA	DFI	1.05378	0.931205	0.931198	Higher expr.
ACC	CLTC	OS	0.973499	0.943578	0.943547	Lower expr.
ACC	CLTC	PFS	1.04691	0.880655	0.881071	Higher expr.
ACC	CLTC	DSS	0.93948	0.874067	0.873975	Lower expr.
ACC	CLTC	DFI	0.763298	0.655749	0.654774	Lower expr.
ACC	COG2	OS	0.695168	0.342114	0.339281	Lower expr.
ACC	COG2	PFS	0.724474	0.294679	0.291929	Lower expr.
ACC	COG2	DSS	0.759892	0.486486	0.484997	Lower expr.
ACC	COG2	DFI	0.513417	0.288537	0.279771	Lower expr.
ACC	COPB1	OS	2.84475	0.0103036	0.00736309	Higher expr.
ACC	COPB1	PFS	1.88655	0.0419763	0.0385828	Higher expr.
ACC	COPB1	DSS	2.95993	0.0111939	0.00783847	Higher expr.
ACC	COPB1	DFI	2.95136	0.0913675	0.0779018	Higher expr.
ACC	COPB2	OS	1.24398	0.565957	0.565059	Higher expr.
ACC	COPB2	PFS	1.44757	0.230912	0.229518	Higher expr.
ACC	COPB2	DSS	1.2135	0.623997	0.623332	Higher expr.
ACC	COPB2	DFI	1.08295	0.896281	0.896255	Higher expr.
ACC	COPE	OS	1.31427	0.471501	0.471652	Higher expr.
ACC	COPE	PFS	1.05215	0.867792	0.871992	Higher expr.
ACC	COPE	DSS	1.36112	0.434054	0.433774	Higher expr.
ACC	COPE	DFI	0.75258	0.650437	0.649343	Lower expr.
ACC	CTSC	OS	0.92246	0.831631	0.829359	Lower expr.
ACC	CTSC	PFS	0.96475	0.906689	0.908449	Lower expr.
ACC	CTSC	DSS	0.886385	0.759505	0.756999	Lower expr.
ACC	CTSC	DFI	1.45709	0.549724	0.547423	Higher expr.
ACC	DNM1L	OS	0.390312	0.0209073	0.016689	Lower expr.
ACC	DNM1L	PFS	0.34462	0.00128378	0.000780385	Lower expr.
ACC	DNM1L	DSS	0.377964	0.0228664	0.0180613	Lower expr.
ACC	DNM1L	DFI	0.237622	0.0341613	0.0213142	Lower expr.
ACC	DST	OS	0.458514	0.0541744	0.048227	Lower expr.
ACC	DST	PFS	0.734805	0.316505	0.315181	Lower expr.
ACC	DST	DSS	0.486428	0.0807372	0.0742351	Lower expr.
ACC	DST	DFI	0.742753	0.623954	0.622687	Lower expr.
ACC	EGFR	OS	0.981273	0.960457	0.960373	Lower expr.
ACC	EGFR	PFS	1.04188	0.893356	0.89777	Higher expr.
ACC	EGFR	DSS	0.954385	0.906201	0.90607	Lower expr.
ACC	EGFR	DFI	0.784447	0.690545	0.689852	Lower expr.
ACC	ERGIC3	OS	0.684579	0.321982	0.31899	Lower expr.
ACC	ERGIC3	PFS	0.553075	0.0581684	0.0546597	Lower expr.
ACC	ERGIC3	DSS	0.599762	0.205722	0.200679	Lower expr.
ACC	ERGIC3	DFI	0.303885	0.0798191	0.0637214	Lower expr.
ACC	GALC	OS	0.683699	0.320059	0.316919	Lower expr.
ACC	GALC	PFS	0.931947	0.817655	0.817014	Lower expr.
ACC	GALC	DSS	0.746665	0.45844	0.456649	Lower expr.
ACC	GALC	DFI	0.570567	0.372397	0.366271	Lower expr.
ACC	GBF1	OS	2.31631	0.0358603	0.0309952	Higher expr.
ACC	GBF1	PFS	1.7009	0.0849976	0.0817555	Higher expr.
ACC	GBF1	DSS	2.50105	0.0285783	0.0237199	Higher expr.
ACC	GBF1	DFI	0.952266	0.937912	0.937906	Lower expr.
ACC	GLA	OS	2.4908	0.0224412	0.0185126	Higher expr.
ACC	GLA	PFS	1.38252	0.291371	0.289039	Higher expr.
ACC	GLA	DSS	2.69182	0.0179688	0.014123	Higher expr.
ACC	GLA	DFI	0.388025	0.226016	0.208996	Lower expr.
ACC	GNAS	OS	0.476223	0.0602664	0.0548519	Lower expr.
ACC	GNAS	PFS	0.471699	0.0176025	0.0151588	Lower expr.
ACC	GNAS	DSS	0.461663	0.06108	0.0551614	Lower expr.
ACC	GNAS	DFI	0.386222	0.129825	0.115985	Lower expr.
ACC	GOLGA4	OS	0.840111	0.646663	0.6462	Lower expr.
ACC	GOLGA4	PFS	0.997182	0.992639	0.994342	Lower expr.
ACC	GOLGA4	DSS	0.938838	0.873209	0.873322	Lower expr.
ACC	GOLGA4	DFI	1.02382	0.969033	0.969032	Higher expr.
ACC	GOSR2	OS	0.976404	0.949657	0.94963	Lower expr.
ACC	GOSR2	PFS	0.943276	0.848478	0.849775	Lower expr.
ACC	GOSR2	DSS	0.955981	0.908717	0.908657	Lower expr.
ACC	GOSR2	DFI	0.806414	0.722582	0.722071	Lower expr.
ACC	ICA1	OS	0.408539	0.0252673	0.0214812	Lower expr.
ACC	ICA1	PFS	0.381747	0.0032454	0.0023693	Lower expr.
ACC	ICA1	DSS	0.350121	0.0140187	0.0107509	Lower expr.
ACC	ICA1	DFI	0.313182	0.0623811	0.0499341	Lower expr.
ACC	IGF2R	OS	0.810036	0.578765	0.577979	Lower expr.
ACC	IGF2R	PFS	0.954384	0.87848	0.877929	Lower expr.
ACC	IGF2R	DSS	0.893732	0.774965	0.774925	Lower expr.
ACC	IGF2R	DFI	0.812718	0.732088	0.731627	Lower expr.
ACC	KIF1B	OS	1.38085	0.398435	0.396196	Higher expr.
ACC	KIF1B	PFS	1.62518	0.116541	0.112262	Higher expr.
ACC	KIF1B	DSS	1.38323	0.414005	0.411744	Higher expr.
ACC	KIF1B	DFI	0.862625	0.813756	0.81359	Lower expr.
ACC	KRT18	OS	0.753234	0.460776	0.460879	Lower expr.
ACC	KRT18	PFS	0.842271	0.57678	0.578475	Lower expr.
ACC	KRT18	DSS	0.655858	0.297943	0.295606	Lower expr.
ACC	KRT18	DFI	1.27576	0.692694	0.692037	Higher expr.
ACC	LAMP2	OS	0.476826	0.0612273	0.0558802	Lower expr.
ACC	LAMP2	PFS	0.471764	0.0176828	0.015112	Lower expr.
ACC	LAMP2	DSS	0.513784	0.0998871	0.0943784	Lower expr.
ACC	LAMP2	DFI	0.248065	0.0397363	0.0260457	Lower expr.
ACC	LMAN1	OS	1.32774	0.457149	0.45379	Higher expr.
ACC	LMAN1	PFS	1.3141	0.373785	0.370452	Higher expr.
ACC	LMAN1	DSS	1.30955	0.495682	0.492308	Higher expr.
ACC	LMAN1	DFI	2.14111	0.231233	0.22093	Higher expr.
ACC	M6PR	OS	0.675601	0.30529	0.300752	Lower expr.
ACC	M6PR	PFS	0.761447	0.373341	0.37394	Lower expr.
ACC	M6PR	DSS	0.64722	0.274048	0.268828	Lower expr.
ACC	M6PR	DFI	1.07789	0.901714	0.901692	Higher expr.
ACC	MAPK1	OS	1.59628	0.22333	0.219054	Higher expr.
ACC	MAPK1	PFS	1.92908	0.0389235	0.0356587	Higher expr.
ACC	MAPK1	DSS	1.58809	0.246244	0.241926	Higher expr.
ACC	MAPK1	DFI	4.64832	0.0264762	0.01565	Higher expr.
ACC	MON2	OS	0.692981	0.344935	0.343487	Lower expr.
ACC	MON2	PFS	0.579355	0.0845858	0.0809734	Lower expr.
ACC	MON2	DSS	0.689162	0.357604	0.356203	Lower expr.
ACC	MON2	DFI	0.35711	0.129453	0.113481	Lower expr.
ACC	NAPA	OS	0.594586	0.177152	0.171462	Lower expr.
ACC	NAPA	PFS	0.52746	0.0402983	0.0372307	Lower expr.
ACC	NAPA	DSS	0.604692	0.207803	0.201913	Lower expr.
ACC	NAPA	DFI	0.571458	0.359301	0.353306	Lower expr.
ACC	NAPG	OS	0.613363	0.202035	0.198417	Lower expr.
ACC	NAPG	PFS	0.776761	0.40936	0.408885	Lower expr.
ACC	NAPG	DSS	0.669527	0.309755	0.307812	Lower expr.
ACC	NAPG	DFI	1.92403	0.33449	0.325976	Higher expr.
ACC	OCRL	OS	0.595179	0.180732	0.175754	Lower expr.
ACC	OCRL	PFS	0.694572	0.23584	0.23202	Lower expr.
ACC	OCRL	DSS	0.64363	0.268186	0.264221	Lower expr.
ACC	OCRL	DFI	0.706879	0.567109	0.565176	Lower expr.
ACC	PAM	OS	0.313601	0.00590428	0.00367955	Lower expr.
ACC	PAM	PFS	0.418317	0.00671771	0.00519044	Lower expr.
ACC	PAM	DSS	0.335226	0.010606	0.00735094	Lower expr.
ACC	PAM	DFI	0.752888	0.639572	0.638453	Lower expr.
ACC	PPT1	OS	1.22038	0.600456	0.599568	Higher expr.
ACC	PPT1	PFS	0.986296	0.96406	0.962172	Lower expr.
ACC	PPT1	DSS	1.10219	0.804641	0.80439	Higher expr.
ACC	PPT1	DFI	1.22221	0.742004	0.741603	Higher expr.
ACC	RAB14	OS	1.8736	0.104273	0.0988963	Higher expr.
ACC	RAB14	PFS	1.94948	0.0339273	0.0312095	Higher expr.
ACC	RAB14	DSS	2.14219	0.062075	0.0562683	Higher expr.
ACC	RAB14	DFI	1.35018	0.622516	0.621255	Higher expr.
ACC	RAB22A	OS	0.848613	0.664673	0.666286	Lower expr.
ACC	RAB22A	PFS	0.917106	0.777038	0.776443	Lower expr.
ACC	RAB22A	DSS	0.869414	0.72167	0.723644	Lower expr.
ACC	RAB22A	DFI	0.593138	0.405049	0.39974	Lower expr.
ACC	RAB2A	OS	0.644307	0.256277	0.252229	Lower expr.
ACC	RAB2A	PFS	0.706722	0.259093	0.256122	Lower expr.
ACC	RAB2A	DSS	0.554307	0.15262	0.146499	Lower expr.
ACC	RAB2A	DFI	0.331268	0.102868	0.0863361	Lower expr.
ACC	RAB5A	OS	0.517192	0.089988	0.0848302	Lower expr.
ACC	RAB5A	PFS	0.807098	0.4846	0.483063	Lower expr.
ACC	RAB5A	DSS	0.508859	0.0952377	0.0896561	Lower expr.
ACC	RAB5A	DFI	0.675716	0.519547	0.516949	Lower expr.
ACC	RAB9A	OS	0.137421	2.9632e-05	1.99387e-06	Lower expr.
ACC	RAB9A	PFS	0.217695	8.1313e-06	1.30279e-06	Lower expr.
ACC	RAB9A	DSS	0.125689	5.0075e-05	2.80235e-06	Lower expr.
ACC	RAB9A	DFI	0.265525	0.0306764	0.020731	Lower expr.
ACC	RER1	OS	2.57553	0.0237919	0.0190877	Higher expr.
ACC	RER1	PFS	1.46512	0.217105	0.215559	Higher expr.
ACC	RER1	DSS	2.43477	0.0363407	0.0307221	Higher expr.
ACC	RER1	DFI	1.72832	0.3665	0.360551	Higher expr.
ACC	RPS6KA3	OS	1.12357	0.758159	0.760062	Higher expr.
ACC	RPS6KA3	PFS	1.16308	0.621924	0.619667	Higher expr.
ACC	RPS6KA3	DSS	1.24993	0.571123	0.572103	Higher expr.
ACC	RPS6KA3	DFI	1.26726	0.697028	0.696373	Higher expr.
ACC	SCAMP1	OS	0.404864	0.0258074	0.0212962	Lower expr.
ACC	SCAMP1	PFS	0.3081	0.000425207	0.000198592	Lower expr.
ACC	SCAMP1	DSS	0.392194	0.0280046	0.0229089	Lower expr.
ACC	SCAMP1	DFI	0.238852	0.0348142	0.0218707	Lower expr.
ACC	SCAMP3	OS	3.06454	0.00606733	0.00393424	Higher expr.
ACC	SCAMP3	PFS	3.08886	0.000611922	0.000315736	Higher expr.
ACC	SCAMP3	DSS	3.14702	0.00738251	0.00475858	Higher expr.
ACC	SCAMP3	DFI	3.06086	0.0757168	0.0618153	Higher expr.
ACC	SCRN1	OS	1.38271	0.404065	0.401806	Higher expr.
ACC	SCRN1	PFS	1.69407	0.0891673	0.0862266	Higher expr.
ACC	SCRN1	DSS	1.45355	0.355075	0.352047	Higher expr.
ACC	SCRN1	DFI	1.66503	0.400827	0.395795	Higher expr.
ACC	SEC22B	OS	0.446403	0.0411973	0.0361957	Lower expr.
ACC	SEC22B	PFS	0.368002	0.00210342	0.00137753	Lower expr.
ACC	SEC22B	DSS	0.48032	0.0693777	0.0637271	Lower expr.
ACC	SEC22B	DFI	0.275615	0.04113	0.0291633	Lower expr.
ACC	SEC24D	OS	1.03018	0.937447	0.93535	Higher expr.
ACC	SEC24D	PFS	0.891454	0.707383	0.704123	Lower expr.
ACC	SEC24D	DSS	1.15699	0.711635	0.709109	Higher expr.
ACC	SEC24D	DFI	0.572242	0.373983	0.367853	Lower expr.
ACC	SEC31A	OS	0.931309	0.851725	0.851557	Lower expr.
ACC	SEC31A	PFS	0.781922	0.424473	0.422235	Lower expr.
ACC	SEC31A	DSS	1.02821	0.9438	0.943765	Higher expr.
ACC	SEC31A	DFI	0.907481	0.872847	0.872798	Lower expr.
ACC	SGMS1	OS	1.48721	0.30561	0.302249	Higher expr.
ACC	SGMS1	PFS	1.47245	0.208766	0.205874	Higher expr.
ACC	SGMS1	DSS	1.5762	0.259498	0.255188	Higher expr.
ACC	SGMS1	DFI	0.809606	0.73687	0.736407	Lower expr.
ACC	SH3GL2	OS	1.05244	0.893148	0.89526	Higher expr.
ACC	SH3GL2	PFS	0.825002	0.530795	0.525988	Lower expr.
ACC	SH3GL2	DSS	1.19111	0.660828	0.662317	Higher expr.
ACC	SH3GL2	DFI	0.333889	0.106418	0.0901328	Lower expr.
ACC	SNAP23	OS	0.426168	0.0313861	0.0268182	Lower expr.
ACC	SNAP23	PFS	0.419576	0.00633368	0.00493121	Lower expr.
ACC	SNAP23	DSS	0.359331	0.0165418	0.0125008	Lower expr.
ACC	SNAP23	DFI	0.613742	0.422458	0.417968	Lower expr.
ACC	SNX2	OS	0.594043	0.17503	0.170167	Lower expr.
ACC	SNX2	PFS	0.504692	0.029598	0.0262769	Lower expr.
ACC	SNX2	DSS	0.598295	0.197932	0.192971	Lower expr.
ACC	SNX2	DFI	0.372637	0.115874	0.101781	Lower expr.
ACC	SOD1	OS	0.891447	0.762687	0.760283	Lower expr.
ACC	SOD1	PFS	0.996453	0.990744	0.990671	Lower expr.
ACC	SOD1	DSS	0.916305	0.824567	0.822057	Lower expr.
ACC	SOD1	DFI	1.81187	0.3449	0.337986	Higher expr.
ACC	SSPN	OS	1.59666	0.221496	0.217173	Higher expr.
ACC	SSPN	PFS	0.976531	0.938135	0.940543	Lower expr.
ACC	SSPN	DSS	1.8432	0.130248	0.124231	Higher expr.
ACC	SSPN	DFI	0.93242	0.9085	0.908482	Lower expr.
ACC	STAM	OS	0.582467	0.163145	0.157896	Lower expr.
ACC	STAM	PFS	0.741692	0.331531	0.327488	Lower expr.
ACC	STAM	DSS	0.570964	0.165047	0.159371	Lower expr.
ACC	STAM	DFI	0.986373	0.981994	0.981994	Lower expr.
ACC	STX12	OS	1.18651	0.652489	0.651929	Higher expr.
ACC	STX12	PFS	1.0923	0.772384	0.773053	Higher expr.
ACC	STX12	DSS	1.23989	0.585445	0.584514	Higher expr.
ACC	STX12	DFI	0.656771	0.502689	0.499555	Lower expr.
ACC	STX16	OS	0.405281	0.0267731	0.0220867	Lower expr.
ACC	STX16	PFS	0.643795	0.156258	0.154236	Lower expr.
ACC	STX16	DSS	0.429198	0.0416608	0.0360037	Lower expr.
ACC	STX16	DFI	0.598651	0.398049	0.392953	Lower expr.
ACC	STX7	OS	0.613629	0.2024	0.197872	Lower expr.
ACC	STX7	PFS	0.425798	0.00748905	0.00593496	Lower expr.
ACC	STX7	DSS	0.615079	0.222032	0.217406	Lower expr.
ACC	STX7	DFI	0.308795	0.0620772	0.0486189	Lower expr.
ACC	TMED10	OS	1.30258	0.490813	0.489396	Higher expr.
ACC	TMED10	PFS	1.81207	0.060333	0.0570583	Higher expr.
ACC	TMED10	DSS	1.17113	0.690529	0.690132	Higher expr.
ACC	TMED10	DFI	2.62097	0.125003	0.111076	Higher expr.
ACC	TMED2	OS	1.43726	0.34229	0.339541	Higher expr.
ACC	TMED2	PFS	1.0327	0.916179	0.914686	Higher expr.
ACC	TMED2	DSS	1.43588	0.361898	0.359162	Higher expr.
ACC	TMED2	DFI	0.685891	0.548619	0.546287	Lower expr.
ACC	TMX1	OS	1.17582	0.669531	0.669151	Higher expr.
ACC	TMX1	PFS	1.27404	0.430709	0.429905	Higher expr.
ACC	TMX1	DSS	1.07096	0.862108	0.862208	Higher expr.
ACC	TMX1	DFI	0.965095	0.953248	0.953246	Lower expr.
ACC	TOM1L1	OS	0.773477	0.501544	0.500151	Lower expr.
ACC	TOM1L1	PFS	0.825081	0.532014	0.530659	Lower expr.
ACC	TOM1L1	DSS	0.738039	0.444626	0.442624	Lower expr.
ACC	TOM1L1	DFI	1.13956	0.830942	0.830831	Higher expr.
ACC	TPD52	OS	0.245815	0.00158107	0.000675004	Lower expr.
ACC	TPD52	PFS	0.453481	0.0142474	0.0119783	Lower expr.
ACC	TPD52	DSS	0.215561	0.0012031	0.000412	Lower expr.
ACC	TPD52	DFI	0.506957	0.264613	0.255745	Lower expr.
ACC	TSG101	OS	1.73025	0.157659	0.152393	Higher expr.
ACC	TSG101	PFS	2.13869	0.0164723	0.0139323	Higher expr.
ACC	TSG101	DSS	1.72775	0.17565	0.170144	Higher expr.
ACC	TSG101	DFI	6.24796	0.019639	0.00778783	Higher expr.
ACC	TSPAN8	OS	1.60698	0.21718	0.212834	Higher expr.
ACC	TSPAN8	PFS	1.75365	0.0712837	0.0676338	Higher expr.
ACC	TSPAN8	DSS	1.82392	0.138774	0.13291	Higher expr.
ACC	TSPAN8	DFI	2.2753	0.191	0.178921	Higher expr.
ACC	USO1	OS	0.516535	0.0894125	0.0837454	Lower expr.
ACC	USO1	PFS	0.427318	0.00764013	0.00595002	Lower expr.
ACC	USO1	DSS	0.560807	0.14728	0.14171	Lower expr.
ACC	USO1	DFI	0.148094	0.0152765	0.00526641	Lower expr.
ACC	VAMP3	OS	0.933121	0.855619	0.857742	Lower expr.
ACC	VAMP3	PFS	0.990343	0.974757	0.976463	Lower expr.
ACC	VAMP3	DSS	0.910896	0.813162	0.815345	Lower expr.
ACC	VAMP3	DFI	1.11266	0.860614	0.86055	Higher expr.
ACC	VAMP4	OS	0.543317	0.117016	0.112039	Lower expr.
ACC	VAMP4	PFS	0.704585	0.259618	0.25789	Lower expr.
ACC	VAMP4	DSS	0.586502	0.181365	0.177121	Lower expr.
ACC	VAMP4	DFI	0.608777	0.417182	0.412651	Lower expr.
ACC	VPS45	OS	2.0828	0.0640869	0.0587357	Higher expr.
ACC	VPS45	PFS	1.30478	0.388178	0.386347	Higher expr.
ACC	VPS45	DSS	1.9031	0.112974	0.10723	Higher expr.
ACC	VPS45	DFI	1.05773	0.926469	0.926459	Higher expr.
ACC	VPS4B	OS	1.0131	0.972566	0.972489	Higher expr.
ACC	VPS4B	PFS	1.39451	0.280002	0.27893	Higher expr.
ACC	VPS4B	DSS	1.12992	0.756685	0.756274	Higher expr.
ACC	VPS4B	DFI	1.5052	0.500979	0.498054	Higher expr.
ACC	YIPF6	OS	0.806331	0.57108	0.572138	Lower expr.
ACC	YIPF6	PFS	0.833881	0.552895	0.549623	Lower expr.
ACC	YIPF6	DSS	0.784591	0.538944	0.539809	Lower expr.
ACC	YIPF6	DFI	0.384594	0.15937	0.144216	Lower expr.
ACC	YKT6	OS	1.1484	0.718946	0.720606	Higher expr.
ACC	YKT6	PFS	0.920602	0.787735	0.786367	Lower expr.
ACC	YKT6	DSS	1.32525	0.487426	0.487512	Higher expr.
ACC	YKT6	DFI	0.579306	0.38697	0.381316	Lower expr.
ACC	ZW10	OS	1.48386	0.302297	0.300187	Higher expr.
ACC	ZW10	PFS	1.50527	0.183867	0.181722	Higher expr.
ACC	ZW10	DSS	1.49216	0.314113	0.311996	Higher expr.
ACC	ZW10	DFI	1.41859	0.564193	0.562224	Higher expr.
BLCA	ABCA1	OS	0.905889	0.51054	0.510757	Lower expr.
BLCA	ABCA1	PFS	1.07331	0.593225	0.591827	Higher expr.
BLCA	ABCA1	DSS	0.811481	0.253249	0.252795	Lower expr.
BLCA	ABCA1	DFI	1.2902	0.48512	0.483958	Higher expr.
BLCA	ADAM10	OS	1.1833	0.263793	0.262729	Higher expr.
BLCA	ADAM10	PFS	1.10167	0.464649	0.464836	Higher expr.
BLCA	ADAM10	DSS	1.22145	0.273475	0.272671	Higher expr.
BLCA	ADAM10	DFI	1.21366	0.590612	0.590037	Higher expr.
BLCA	ANP32E	OS	0.920944	0.584583	0.584266	Lower expr.
BLCA	ANP32E	PFS	1.101	0.470068	0.469091	Higher expr.
BLCA	ANP32E	DSS	0.915416	0.628765	0.628119	Lower expr.
BLCA	ANP32E	DFI	1.03401	0.927177	0.927174	Higher expr.
BLCA	AP1G1	OS	1.10875	0.492146	0.491924	Higher expr.
BLCA	AP1G1	PFS	1.31798	0.0385905	0.0380329	Higher expr.
BLCA	AP1G1	DSS	1.13557	0.486929	0.486198	Higher expr.
BLCA	AP1G1	DFI	1.68986	0.151511	0.14699	Higher expr.
BLCA	AP2B1	OS	1.17463	0.285142	0.284317	Higher expr.
BLCA	AP2B1	PFS	1.14746	0.300496	0.300163	Higher expr.
BLCA	AP2B1	DSS	1.27709	0.18189	0.180738	Higher expr.
BLCA	AP2B1	DFI	0.706536	0.348268	0.345908	Lower expr.
BLCA	AP2M1	OS	1.28759	0.093453	0.0927558	Higher expr.
BLCA	AP2M1	PFS	1.16412	0.251735	0.251095	Higher expr.
BLCA	AP2M1	DSS	1.31257	0.136464	0.135427	Higher expr.
BLCA	AP2M1	DFI	1.47726	0.284593	0.281728	Higher expr.
BLCA	AP2S1	OS	1.23513	0.16254	0.16184	Higher expr.
BLCA	AP2S1	PFS	1.15149	0.288655	0.28812	Higher expr.
BLCA	AP2S1	DSS	1.3416	0.109943	0.108756	Higher expr.
BLCA	AP2S1	DFI	0.953168	0.89443	0.89442	Lower expr.
BLCA	AP3B1	OS	1.15095	0.351456	0.350807	Higher expr.
BLCA	AP3B1	PFS	1.23101	0.118325	0.117667	Higher expr.
BLCA	AP3B1	DSS	1.28872	0.167873	0.166808	Higher expr.
BLCA	AP3B1	DFI	1.18933	0.630208	0.629785	Higher expr.
BLCA	AP3S1	OS	1.30559	0.0782598	0.0774729	Higher expr.
BLCA	AP3S1	PFS	1.15236	0.287526	0.286994	Higher expr.
BLCA	AP3S1	DSS	1.39092	0.071474	0.0703389	Higher expr.
BLCA	AP3S1	DFI	1.39434	0.363827	0.361743	Higher expr.
BLCA	ARCN1	OS	1.72092	0.00041374	0.000352999	Higher expr.
BLCA	ARCN1	PFS	1.81806	1.11e-05	8.30691e-06	Higher expr.
BLCA	ARCN1	DSS	1.94129	0.000448618	0.000353447	Higher expr.
BLCA	ARCN1	DFI	1.97423	0.0621346	0.0574165	Higher expr.
BLCA	ARF1	OS	1.00211	0.988808	0.990747	Higher expr.
BLCA	ARF1	PFS	1.07178	0.601103	0.600824	Higher expr.
BLCA	ARF1	DSS	0.879567	0.483255	0.481917	Lower expr.
BLCA	ARF1	DFI	0.981218	0.958146	0.958145	Lower expr.
BLCA	ARFGAP3	OS	0.847513	0.273795	0.273979	Lower expr.
BLCA	ARFGAP3	PFS	0.776012	0.0578084	0.0569533	Lower expr.
BLCA	ARFGAP3	DSS	0.910892	0.611234	0.611466	Lower expr.
BLCA	ARFGAP3	DFI	0.730101	0.389396	0.387621	Lower expr.
BLCA	ARFGEF1	OS	0.876789	0.382647	0.382649	Lower expr.
BLCA	ARFGEF1	PFS	1.01093	0.934587	0.935453	Higher expr.
BLCA	ARFGEF1	DSS	0.871594	0.451383	0.451078	Lower expr.
BLCA	ARFGEF1	DFI	0.878557	0.720954	0.720771	Lower expr.
BLCA	ARFGEF2	OS	0.9152	0.554809	0.55545	Lower expr.
BLCA	ARFGEF2	PFS	0.947161	0.681822	0.680493	Lower expr.
BLCA	ARFGEF2	DSS	0.91711	0.634407	0.634608	Lower expr.
BLCA	ARFGEF2	DFI	0.856262	0.668674	0.66837	Lower expr.
BLCA	ARFIP1	OS	0.832504	0.223594	0.22261	Lower expr.
BLCA	ARFIP1	PFS	0.929553	0.581836	0.580466	Lower expr.
BLCA	ARFIP1	DSS	0.877499	0.472848	0.471881	Lower expr.
BLCA	ARFIP1	DFI	1.09749	0.801334	0.801264	Higher expr.
BLCA	ATP1A1	OS	1.34424	0.0508042	0.0498239	Higher expr.
BLCA	ATP1A1	PFS	1.29526	0.0517894	0.0511636	Higher expr.
BLCA	ATP1A1	DSS	1.396	0.0694704	0.0680967	Higher expr.
BLCA	ATP1A1	DFI	1.10362	0.785012	0.784927	Higher expr.
BLCA	ATP6V1B1	OS	1.28314	0.0988758	0.0983695	Higher expr.
BLCA	ATP6V1B1	PFS	1.34254	0.0273699	0.0267437	Higher expr.
BLCA	ATP6V1B1	DSS	1.48934	0.0329077	0.0317774	Higher expr.
BLCA	ATP6V1B1	DFI	1.32513	0.438207	0.436742	Higher expr.
BLCA	ATP6V1H	OS	0.884009	0.412269	0.412167	Lower expr.
BLCA	ATP6V1H	PFS	0.909386	0.472934	0.472335	Lower expr.
BLCA	ATP6V1H	DSS	0.898273	0.555997	0.555236	Lower expr.
BLCA	ATP6V1H	DFI	0.808713	0.55759	0.556877	Lower expr.
BLCA	ATP7A	OS	1.01853	0.902677	0.903456	Higher expr.
BLCA	ATP7A	PFS	1.22789	0.12285	0.122514	Higher expr.
BLCA	ATP7A	DSS	1.04563	0.80674	0.807923	Higher expr.
BLCA	ATP7A	DFI	1.36278	0.391597	0.389763	Higher expr.
BLCA	BET1	OS	0.828907	0.212803	0.21237	Lower expr.
BLCA	BET1	PFS	0.895997	0.407831	0.407902	Lower expr.
BLCA	BET1	DSS	0.900726	0.567002	0.56764	Lower expr.
BLCA	BET1	DFI	0.977601	0.950481	0.95048	Lower expr.
BLCA	BNIP3	OS	1.05893	0.702864	0.703937	Higher expr.
BLCA	BNIP3	PFS	1.10081	0.468148	0.468673	Higher expr.
BLCA	BNIP3	DSS	0.977419	0.900108	0.899721	Lower expr.
BLCA	BNIP3	DFI	0.893082	0.754091	0.753967	Lower expr.
BLCA	CAV2	OS	1.33769	0.053973	0.0529536	Higher expr.
BLCA	CAV2	PFS	1.23356	0.113553	0.113011	Higher expr.
BLCA	CAV2	DSS	1.33589	0.112877	0.111508	Higher expr.
BLCA	CAV2	DFI	1.46207	0.292009	0.289156	Higher expr.
BLCA	CD63	OS	0.946815	0.715873	0.715571	Lower expr.
BLCA	CD63	PFS	0.91369	0.497351	0.496755	Lower expr.
BLCA	CD63	DSS	1.01526	0.93365	0.933239	Higher expr.
BLCA	CD63	DFI	0.655049	0.246912	0.243612	Lower expr.
BLCA	CLCN3	OS	0.968981	0.833663	0.833136	Lower expr.
BLCA	CLCN3	PFS	1.0229	0.864476	0.86588	Higher expr.
BLCA	CLCN3	DSS	1.08159	0.667282	0.667765	Higher expr.
BLCA	CLCN3	DFI	1.79618	0.120029	0.114895	Higher expr.
BLCA	CLN5	OS	0.991247	0.95327	0.953387	Lower expr.
BLCA	CLN5	PFS	0.971128	0.82516	0.824954	Lower expr.
BLCA	CLN5	DSS	0.916805	0.633963	0.633504	Lower expr.
BLCA	CLN5	DFI	1.06859	0.854337	0.854312	Higher expr.
BLCA	CLTA	OS	0.905879	0.510739	0.509993	Lower expr.
BLCA	CLTA	PFS	0.95867	0.750321	0.750485	Lower expr.
BLCA	CLTA	DSS	0.776325	0.169706	0.168823	Lower expr.
BLCA	CLTA	DFI	0.571671	0.130271	0.125388	Lower expr.
BLCA	CLTC	OS	1.34243	0.0508765	0.0500536	Higher expr.
BLCA	CLTC	PFS	1.42617	0.00764369	0.00732346	Higher expr.
BLCA	CLTC	DSS	1.44358	0.0456301	0.0445089	Higher expr.
BLCA	CLTC	DFI	1.56597	0.21372	0.209978	Higher expr.
BLCA	COG2	OS	0.820434	0.191096	0.189973	Lower expr.
BLCA	COG2	PFS	0.83086	0.16461	0.164099	Lower expr.
BLCA	COG2	DSS	0.750134	0.117659	0.116269	Lower expr.
BLCA	COG2	DFI	0.690935	0.320399	0.317793	Lower expr.
BLCA	COPB1	OS	1.27729	0.103606	0.102567	Higher expr.
BLCA	COPB1	PFS	1.26887	0.0724858	0.0717247	Higher expr.
BLCA	COPB1	DSS	1.33648	0.111838	0.110621	Higher expr.
BLCA	COPB1	DFI	1.14449	0.707924	0.707715	Higher expr.
BLCA	COPB2	OS	1.36793	0.0385749	0.0377808	Higher expr.
BLCA	COPB2	PFS	1.40646	0.0105697	0.0101666	Higher expr.
BLCA	COPB2	DSS	1.37021	0.0861038	0.0848907	Higher expr.
BLCA	COPB2	DFI	1.8161	0.0984492	0.0936557	Higher expr.
BLCA	COPE	OS	0.98086	0.89781	0.897348	Lower expr.
BLCA	COPE	PFS	0.953742	0.720821	0.721226	Lower expr.
BLCA	COPE	DSS	0.823813	0.294025	0.293683	Lower expr.
BLCA	COPE	DFI	0.694776	0.319182	0.316579	Lower expr.
BLCA	CTSC	OS	1.25133	0.136355	0.135525	Higher expr.
BLCA	CTSC	PFS	1.11183	0.424185	0.423342	Higher expr.
BLCA	CTSC	DSS	1.21345	0.288134	0.287116	Higher expr.
BLCA	CTSC	DFI	1.19295	0.625727	0.625285	Higher expr.
BLCA	DNM1L	OS	0.827163	0.207756	0.207524	Lower expr.
BLCA	DNM1L	PFS	0.826585	0.151277	0.151074	Lower expr.
BLCA	DNM1L	DSS	0.860613	0.41042	0.410649	Lower expr.
BLCA	DNM1L	DFI	0.708395	0.340716	0.338405	Lower expr.
BLCA	DST	OS	0.988419	0.938103	0.939167	Lower expr.
BLCA	DST	PFS	0.899403	0.423246	0.422767	Lower expr.
BLCA	DST	DSS	0.992203	0.965692	0.966149	Lower expr.
BLCA	DST	DFI	1.25306	0.537825	0.536986	Higher expr.
BLCA	EGFR	OS	1.86131	5.7498e-05	4.3543e-05	Higher expr.
BLCA	EGFR	PFS	1.72054	5.5375e-05	4.4836e-05	Higher expr.
BLCA	EGFR	DSS	2.28516	1.7276e-05	9.89848e-06	Higher expr.
BLCA	EGFR	DFI	2.08837	0.0433621	0.0388527	Higher expr.
BLCA	ERGIC3	OS	1.21494	0.196516	0.195919	Higher expr.
BLCA	ERGIC3	PFS	1.13546	0.338596	0.338582	Higher expr.
BLCA	ERGIC3	DSS	1.35195	0.102207	0.100824	Higher expr.
BLCA	ERGIC3	DFI	1.15192	0.694851	0.694613	Higher expr.
BLCA	GALC	OS	0.929401	0.625481	0.626079	Lower expr.
BLCA	GALC	PFS	1.01761	0.894982	0.893927	Higher expr.
BLCA	GALC	DSS	1.03761	0.839605	0.83906	Higher expr.
BLCA	GALC	DFI	1.23813	0.557997	0.557256	Higher expr.
BLCA	GBF1	OS	1.2959	0.0858503	0.0850563	Higher expr.
BLCA	GBF1	PFS	1.27834	0.0643093	0.0635679	Higher expr.
BLCA	GBF1	DSS	1.56934	0.0153388	0.0145276	Higher expr.
BLCA	GBF1	DFI	1.70031	0.151884	0.147227	Higher expr.
BLCA	GLA	OS	1.00005	0.999725	0.999545	Higher expr.
BLCA	GLA	PFS	1.06935	0.612952	0.612672	Higher expr.
BLCA	GLA	DSS	1.013	0.943478	0.943463	Higher expr.
BLCA	GLA	DFI	1.40428	0.348887	0.346629	Higher expr.
BLCA	GNAS	OS	1.08866	0.572043	0.5712	Higher expr.
BLCA	GNAS	PFS	1.10847	0.437696	0.436728	Higher expr.
BLCA	GNAS	DSS	1.23925	0.242024	0.240789	Higher expr.
BLCA	GNAS	DFI	0.571557	0.136981	0.131977	Lower expr.
BLCA	GOLGA4	OS	0.939241	0.67673	0.677883	Lower expr.
BLCA	GOLGA4	PFS	1.10064	0.470829	0.47173	Higher expr.
BLCA	GOLGA4	DSS	0.914166	0.622786	0.622417	Lower expr.
BLCA	GOLGA4	DFI	1.046	0.900875	0.900867	Higher expr.
BLCA	GOSR2	OS	1.25637	0.131218	0.130272	Higher expr.
BLCA	GOSR2	PFS	1.19727	0.176457	0.175815	Higher expr.
BLCA	GOSR2	DSS	1.36533	0.0910111	0.0897332	Higher expr.
BLCA	GOSR2	DFI	1.18822	0.632114	0.631697	Higher expr.
BLCA	ICA1	OS	0.870884	0.359812	0.359538	Lower expr.
BLCA	ICA1	PFS	0.893646	0.398656	0.399169	Lower expr.
BLCA	ICA1	DSS	0.66791	0.0315084	0.0304633	Lower expr.
BLCA	ICA1	DFI	0.724254	0.379945	0.377986	Lower expr.
BLCA	IGF2R	OS	1.47288	0.0106447	0.0101524	Higher expr.
BLCA	IGF2R	PFS	1.51881	0.00179604	0.00166156	Higher expr.
BLCA	IGF2R	DSS	1.50968	0.0249755	0.0240121	Higher expr.
BLCA	IGF2R	DFI	1.89784	0.0826697	0.0775635	Higher expr.
BLCA	KIF1B	OS	1.50987	0.00700525	0.00658995	Higher expr.
BLCA	KIF1B	PFS	1.41348	0.00959329	0.00925351	Higher expr.
BLCA	KIF1B	DSS	1.90653	0.000705777	0.000570056	Higher expr.
BLCA	KIF1B	DFI	1.50113	0.261803	0.258644	Higher expr.
BLCA	KRT18	OS	0.785576	0.110998	0.110159	Lower expr.
BLCA	KRT18	PFS	0.80199	0.0982926	0.0975362	Lower expr.
BLCA	KRT18	DSS	0.537208	0.00131154	0.0010953	Lower expr.
BLCA	KRT18	DFI	0.483773	0.0538119	0.0488187	Lower expr.
BLCA	LAMP2	OS	1.48122	0.0101279	0.00964495	Higher expr.
BLCA	LAMP2	PFS	1.44915	0.00550904	0.00524208	Higher expr.
BLCA	LAMP2	DSS	1.82496	0.00164627	0.00139951	Higher expr.
BLCA	LAMP2	DFI	2.05728	0.0508584	0.0460664	Higher expr.
BLCA	LMAN1	OS	1.45318	0.013591	0.0130286	Higher expr.
BLCA	LMAN1	PFS	1.51042	0.00203463	0.00188894	Higher expr.
BLCA	LMAN1	DSS	1.57467	0.0140758	0.013301	Higher expr.
BLCA	LMAN1	DFI	1.41434	0.335563	0.333169	Higher expr.
BLCA	M6PR	OS	0.872712	0.364907	0.364939	Lower expr.
BLCA	M6PR	PFS	0.867319	0.283727	0.283305	Lower expr.
BLCA	M6PR	DSS	0.813089	0.256373	0.255715	Lower expr.
BLCA	M6PR	DFI	0.91896	0.814661	0.814608	Lower expr.
BLCA	MAPK1	OS	1.16835	0.30243	0.301449	Higher expr.
BLCA	MAPK1	PFS	1.23321	0.116232	0.116044	Higher expr.
BLCA	MAPK1	DSS	1.25685	0.214512	0.213485	Higher expr.
BLCA	MAPK1	DFI	1.19778	0.619433	0.618974	Higher expr.
BLCA	MON2	OS	0.878453	0.388632	0.388179	Lower expr.
BLCA	MON2	PFS	0.90817	0.467675	0.467326	Lower expr.
BLCA	MON2	DSS	0.89619	0.547432	0.54704	Lower expr.
BLCA	MON2	DFI	1.01722	0.962394	0.962393	Higher expr.
BLCA	NAPA	OS	0.813213	0.171334	0.17047	Lower expr.
BLCA	NAPA	PFS	0.777011	0.0585218	0.057911	Lower expr.
BLCA	NAPA	DSS	0.756317	0.129408	0.128462	Lower expr.
BLCA	NAPA	DFI	0.795951	0.527088	0.526212	Lower expr.
BLCA	NAPG	OS	0.864425	0.333296	0.332684	Lower expr.
BLCA	NAPG	PFS	0.965007	0.787755	0.788495	Lower expr.
BLCA	NAPG	DSS	0.8003	0.225425	0.224211	Lower expr.
BLCA	NAPG	DFI	1.20759	0.606554	0.606036	Higher expr.
BLCA	OCRL	OS	0.922215	0.589611	0.590555	Lower expr.
BLCA	OCRL	PFS	1.07751	0.572294	0.572826	Higher expr.
BLCA	OCRL	DSS	1.05361	0.774439	0.774136	Higher expr.
BLCA	OCRL	DFI	1.28397	0.489436	0.488319	Higher expr.
BLCA	PAM	OS	1.3665	0.0394746	0.0385318	Higher expr.
BLCA	PAM	PFS	1.27234	0.0701969	0.0694533	Higher expr.
BLCA	PAM	DSS	1.45585	0.040937	0.0396886	Higher expr.
BLCA	PAM	DFI	0.907322	0.78962	0.78954	Lower expr.
BLCA	PPT1	OS	1.26658	0.117757	0.116603	Higher expr.
BLCA	PPT1	PFS	1.18209	0.208731	0.208208	Higher expr.
BLCA	PPT1	DSS	1.26019	0.206027	0.204496	Higher expr.
BLCA	PPT1	DFI	0.891989	0.754306	0.754178	Lower expr.
BLCA	RAB14	OS	1.07391	0.634488	0.633979	Higher expr.
BLCA	RAB14	PFS	1.0932	0.500548	0.500075	Higher expr.
BLCA	RAB14	DSS	0.999962	0.999832	0.999745	Lower expr.
BLCA	RAB14	DFI	0.668001	0.274799	0.271587	Lower expr.
BLCA	RAB22A	OS	1.38696	0.0320176	0.0311542	Higher expr.
BLCA	RAB22A	PFS	1.49457	0.00277711	0.00259886	Higher expr.
BLCA	RAB22A	DSS	1.77133	0.0026367	0.00229615	Higher expr.
BLCA	RAB22A	DFI	2.08033	0.0447255	0.0401902	Higher expr.
BLCA	RAB2A	OS	1.10173	0.520116	0.519411	Higher expr.
BLCA	RAB2A	PFS	1.15785	0.269713	0.269429	Higher expr.
BLCA	RAB2A	DSS	1.07409	0.695231	0.695143	Higher expr.
BLCA	RAB2A	DFI	1.05604	0.880188	0.880173	Higher expr.
BLCA	RAB5A	OS	0.883516	0.410279	0.410068	Lower expr.
BLCA	RAB5A	PFS	0.837509	0.181914	0.181098	Lower expr.
BLCA	RAB5A	DSS	0.825523	0.293649	0.292682	Lower expr.
BLCA	RAB5A	DFI	0.865798	0.689686	0.689436	Lower expr.
BLCA	RAB9A	OS	0.968536	0.831595	0.831753	Lower expr.
BLCA	RAB9A	PFS	0.967054	0.800702	0.800122	Lower expr.
BLCA	RAB9A	DSS	1.03099	0.867077	0.86683	Higher expr.
BLCA	RAB9A	DFI	1.68644	0.165082	0.160393	Higher expr.
BLCA	RER1	OS	0.905648	0.511691	0.510773	Lower expr.
BLCA	RER1	PFS	1.04666	0.731514	0.730892	Higher expr.
BLCA	RER1	DSS	0.960892	0.827319	0.82718	Lower expr.
BLCA	RER1	DFI	0.835583	0.624805	0.624354	Lower expr.
BLCA	RPS6KA3	OS	0.991035	0.952133	0.952537	Lower expr.
BLCA	RPS6KA3	PFS	1.04904	0.718155	0.719234	Higher expr.
BLCA	RPS6KA3	DSS	1.0495	0.790738	0.791787	Higher expr.
BLCA	RPS6KA3	DFI	0.945013	0.875253	0.875237	Lower expr.
BLCA	SCAMP1	OS	0.967008	0.823212	0.82238	Lower expr.
BLCA	SCAMP1	PFS	0.940426	0.64281	0.642287	Lower expr.
BLCA	SCAMP1	DSS	1.10326	0.590943	0.591437	Higher expr.
BLCA	SCAMP1	DFI	1.14531	0.707022	0.706812	Higher expr.
BLCA	SCAMP3	OS	1.07001	0.652052	0.651965	Higher expr.
BLCA	SCAMP3	PFS	1.03214	0.81136	0.811613	Higher expr.
BLCA	SCAMP3	DSS	1.11465	0.55126	0.551503	Higher expr.
BLCA	SCAMP3	DFI	0.830273	0.607192	0.606681	Lower expr.
BLCA	SCRN1	OS	1.62477	0.00152928	0.0013742	Higher expr.
BLCA	SCRN1	PFS	1.38735	0.0141132	0.013673	Higher expr.
BLCA	SCRN1	DSS	1.8531	0.000995937	0.000824949	Higher expr.
BLCA	SCRN1	DFI	1.69899	0.145748	0.141103	Higher expr.
BLCA	SEC22B	OS	0.92311	0.595239	0.596315	Lower expr.
BLCA	SEC22B	PFS	0.968966	0.812616	0.81291	Lower expr.
BLCA	SEC22B	DSS	0.917149	0.636479	0.636701	Lower expr.
BLCA	SEC22B	DFI	0.872732	0.707257	0.707052	Lower expr.
BLCA	SEC24D	OS	1.16328	0.317769	0.316154	Higher expr.
BLCA	SEC24D	PFS	1.27417	0.069521	0.0687497	Higher expr.
BLCA	SEC24D	DSS	1.22571	0.268544	0.267553	Higher expr.
BLCA	SEC24D	DFI	1.50282	0.265628	0.262435	Higher expr.
BLCA	SEC31A	OS	1.38651	0.0306123	0.0297844	Higher expr.
BLCA	SEC31A	PFS	1.30016	0.0478618	0.0472417	Higher expr.
BLCA	SEC31A	DSS	1.44597	0.0448077	0.043567	Higher expr.
BLCA	SEC31A	DFI	0.740263	0.423568	0.421834	Lower expr.
BLCA	SGMS1	OS	0.997835	0.98851	0.988749	Lower expr.
BLCA	SGMS1	PFS	1.03411	0.800849	0.800405	Higher expr.
BLCA	SGMS1	DSS	1.08254	0.664584	0.66503	Higher expr.
BLCA	SGMS1	DFI	1.22291	0.579626	0.579008	Higher expr.
BLCA	SH3GL2	OS	0.82313	0.19574	0.195207	Lower expr.
BLCA	SH3GL2	PFS	0.835867	0.177329	0.176608	Lower expr.
BLCA	SH3GL2	DSS	0.692743	0.0462767	0.0451375	Lower expr.
BLCA	SH3GL2	DFI	0.805012	0.546602	0.545821	Lower expr.
BLCA	SNAP23	OS	1.10543	0.504484	0.504096	Higher expr.
BLCA	SNAP23	PFS	1.1039	0.455118	0.454558	Higher expr.
BLCA	SNAP23	DSS	1.11666	0.544892	0.544363	Higher expr.
BLCA	SNAP23	DFI	1.13806	0.719504	0.719318	Higher expr.
BLCA	SNX2	OS	1.15263	0.34555	0.345114	Higher expr.
BLCA	SNX2	PFS	1.11797	0.400422	0.401147	Higher expr.
BLCA	SNX2	DSS	1.1608	0.413195	0.413083	Higher expr.
BLCA	SNX2	DFI	1.43308	0.331526	0.328987	Higher expr.
BLCA	SOD1	OS	0.837223	0.238149	0.23695	Lower expr.
BLCA	SOD1	PFS	0.900135	0.426751	0.426403	Lower expr.
BLCA	SOD1	DSS	0.919752	0.645837	0.645763	Lower expr.
BLCA	SOD1	DFI	0.889737	0.74602	0.745883	Lower expr.
BLCA	SSPN	OS	1.07447	0.634129	0.63221	Higher expr.
BLCA	SSPN	PFS	1.16047	0.262786	0.261532	Higher expr.
BLCA	SSPN	DSS	1.18719	0.349808	0.3488	Higher expr.
BLCA	SSPN	DFI	1.07373	0.843259	0.843226	Higher expr.
BLCA	STAM	OS	1.08799	0.574546	0.574689	Higher expr.
BLCA	STAM	PFS	1.16074	0.261081	0.260578	Higher expr.
BLCA	STAM	DSS	1.03423	0.853297	0.854	Higher expr.
BLCA	STAM	DFI	0.905548	0.783073	0.782988	Lower expr.
BLCA	STX12	OS	0.955413	0.761087	0.761444	Lower expr.
BLCA	STX12	PFS	0.986255	0.916637	0.918292	Lower expr.
BLCA	STX12	DSS	0.938734	0.728416	0.728109	Lower expr.
BLCA	STX12	DFI	0.856196	0.66821	0.667903	Lower expr.
BLCA	STX16	OS	0.800221	0.138479	0.137358	Lower expr.
BLCA	STX16	PFS	0.901967	0.436588	0.436471	Lower expr.
BLCA	STX16	DSS	0.892131	0.531335	0.531033	Lower expr.
BLCA	STX16	DFI	1.05924	0.874579	0.874562	Higher expr.
BLCA	STX7	OS	0.856784	0.303354	0.302822	Lower expr.
BLCA	STX7	PFS	0.866312	0.27812	0.277847	Lower expr.
BLCA	STX7	DSS	0.820628	0.279347	0.278415	Lower expr.
BLCA	STX7	DFI	0.748249	0.420244	0.418627	Lower expr.
BLCA	TMED10	OS	1.41039	0.0229169	0.022243	Higher expr.
BLCA	TMED10	PFS	1.51733	0.00178023	0.00165456	Higher expr.
BLCA	TMED10	DSS	1.60525	0.0106509	0.00995632	Higher expr.
BLCA	TMED10	DFI	1.54744	0.228037	0.22442	Higher expr.
BLCA	TMED2	OS	1.01514	0.920419	0.919206	Higher expr.
BLCA	TMED2	PFS	1.06482	0.635509	0.636647	Higher expr.
BLCA	TMED2	DSS	1.08566	0.653869	0.653655	Higher expr.
BLCA	TMED2	DFI	1.01451	0.968111	0.968111	Higher expr.
BLCA	TMX1	OS	1.15405	0.340893	0.34081	Higher expr.
BLCA	TMX1	PFS	1.14955	0.293033	0.293146	Higher expr.
BLCA	TMX1	DSS	1.29827	0.154939	0.154303	Higher expr.
BLCA	TMX1	DFI	1.58271	0.209429	0.205544	Higher expr.
BLCA	TOM1L1	OS	1.07317	0.638044	0.639206	Higher expr.
BLCA	TOM1L1	PFS	1.12579	0.371683	0.371804	Higher expr.
BLCA	TOM1L1	DSS	1.0133	0.942098	0.942955	Higher expr.
BLCA	TOM1L1	DFI	1.37376	0.38383	0.381854	Higher expr.
BLCA	TPD52	OS	0.766137	0.0768795	0.0761488	Lower expr.
BLCA	TPD52	PFS	0.886747	0.36582	0.365157	Lower expr.
BLCA	TPD52	DSS	0.770586	0.152891	0.15182	Lower expr.
BLCA	TPD52	DFI	0.796068	0.527668	0.526795	Lower expr.
BLCA	TSG101	OS	1.00966	0.948961	0.950668	Higher expr.
BLCA	TSG101	PFS	0.954912	0.727492	0.728233	Lower expr.
BLCA	TSG101	DSS	1.0648	0.730141	0.730914	Higher expr.
BLCA	TSG101	DFI	0.809898	0.557782	0.557056	Lower expr.
BLCA	TSPAN8	OS	0.71208	0.0251102	0.0244773	Lower expr.
BLCA	TSPAN8	PFS	0.81212	0.116807	0.115945	Lower expr.
BLCA	TSPAN8	DSS	0.636825	0.0152009	0.0143974	Lower expr.
BLCA	TSPAN8	DFI	0.724895	0.371151	0.3691	Lower expr.
BLCA	USO1	OS	0.942171	0.691257	0.691902	Lower expr.
BLCA	USO1	PFS	0.99139	0.947876	0.947506	Lower expr.
BLCA	USO1	DSS	0.925691	0.671308	0.671243	Lower expr.
BLCA	USO1	DFI	0.865426	0.688	0.687745	Lower expr.
BLCA	VAMP3	OS	1.27664	0.105897	0.104908	Higher expr.
BLCA	VAMP3	PFS	1.25188	0.0910178	0.0904215	Higher expr.
BLCA	VAMP3	DSS	1.39678	0.0683519	0.0670077	Higher expr.
BLCA	VAMP3	DFI	1.14022	0.715495	0.715302	Higher expr.
BLCA	VAMP4	OS	0.875886	0.379844	0.379717	Lower expr.
BLCA	VAMP4	PFS	0.898068	0.419299	0.420054	Lower expr.
BLCA	VAMP4	DSS	1.06579	0.727363	0.727538	Higher expr.
BLCA	VAMP4	DFI	1.63474	0.192481	0.188153	Higher expr.
BLCA	VPS45	OS	0.834724	0.229878	0.229301	Lower expr.
BLCA	VPS45	PFS	0.915604	0.505271	0.504923	Lower expr.
BLCA	VPS45	DSS	0.921078	0.651384	0.65058	Lower expr.
BLCA	VPS45	DFI	0.840795	0.63032	0.629898	Lower expr.
BLCA	VPS4B	OS	1.09395	0.550327	0.550026	Higher expr.
BLCA	VPS4B	PFS	1.10412	0.454589	0.454772	Higher expr.
BLCA	VPS4B	DSS	1.15665	0.425719	0.425661	Higher expr.
BLCA	VPS4B	DFI	0.950262	0.887422	0.88741	Lower expr.
BLCA	YIPF6	OS	1.20502	0.215228	0.214562	Higher expr.
BLCA	YIPF6	PFS	1.27197	0.0698308	0.0693305	Higher expr.
BLCA	YIPF6	DSS	1.21152	0.293906	0.293293	Higher expr.
BLCA	YIPF6	DFI	1.38857	0.363002	0.360897	Higher expr.
BLCA	YKT6	OS	1.30467	0.0791146	0.0781532	Higher expr.
BLCA	YKT6	PFS	1.27168	0.071649	0.0709466	Higher expr.
BLCA	YKT6	DSS	1.37691	0.0826998	0.0812941	Higher expr.
BLCA	YKT6	DFI	1.63056	0.177569	0.173398	Higher expr.
BLCA	ZW10	OS	1.16698	0.304671	0.30482	Higher expr.
BLCA	ZW10	PFS	1.23806	0.108736	0.108083	Higher expr.
BLCA	ZW10	DSS	1.15884	0.419208	0.419474	Higher expr.
BLCA	ZW10	DFI	1.19493	0.620875	0.620418	Higher expr.
BRCA	ABCA1	OS	1.25532	0.16046	0.160232	Higher expr.
BRCA	ABCA1	PFS	1.13452	0.366798	0.36757	Higher expr.
BRCA	ABCA1	DSS	1.34908	0.170005	0.169639	Higher expr.
BRCA	ABCA1	DFI	0.97591	0.911625	0.911623	Lower expr.
BRCA	ADAM10	OS	0.969627	0.849681	0.848532	Lower expr.
BRCA	ADAM10	PFS	0.950145	0.714013	0.71319	Lower expr.
BRCA	ADAM10	DSS	0.862339	0.498001	0.496592	Lower expr.
BRCA	ADAM10	DFI	0.796074	0.298863	0.297825	Lower expr.
BRCA	ANP32E	OS	0.854413	0.332366	0.331303	Lower expr.
BRCA	ANP32E	PFS	0.944451	0.682184	0.681057	Lower expr.
BRCA	ANP32E	DSS	0.796119	0.296487	0.294698	Lower expr.
BRCA	ANP32E	DFI	1.00149	0.994618	0.994618	Higher expr.
BRCA	AP1G1	OS	1.00721	0.964504	0.965267	Higher expr.
BRCA	AP1G1	PFS	1.13076	0.37886	0.378972	Higher expr.
BRCA	AP1G1	DSS	1.08652	0.702764	0.702527	Higher expr.
BRCA	AP1G1	DFI	1.06205	0.783035	0.783003	Higher expr.
BRCA	AP2B1	OS	0.965578	0.828223	0.827373	Lower expr.
BRCA	AP2B1	PFS	0.950704	0.716448	0.715525	Lower expr.
BRCA	AP2B1	DSS	0.768162	0.228232	0.225672	Lower expr.
BRCA	AP2B1	DFI	0.765505	0.225733	0.224358	Lower expr.
BRCA	AP2M1	OS	1.08243	0.625195	0.625178	Higher expr.
BRCA	AP2M1	PFS	1.16042	0.286031	0.285735	Higher expr.
BRCA	AP2M1	DSS	1.53087	0.0538889	0.0519627	Higher expr.
BRCA	AP2M1	DFI	1.5977	0.034336	0.032724	Higher expr.
BRCA	AP2S1	OS	1.06251	0.70861	0.707558	Higher expr.
BRCA	AP2S1	PFS	1.01273	0.928005	0.927066	Higher expr.
BRCA	AP2S1	DSS	1.20467	0.392563	0.390135	Higher expr.
BRCA	AP2S1	DFI	0.985776	0.947761	0.947761	Lower expr.
BRCA	AP3B1	OS	1.11778	0.490329	0.489049	Higher expr.
BRCA	AP3B1	PFS	1.09177	0.528745	0.527678	Higher expr.
BRCA	AP3B1	DSS	0.857961	0.484659	0.485352	Lower expr.
BRCA	AP3B1	DFI	0.985781	0.947715	0.947715	Lower expr.
BRCA	AP3S1	OS	1.17158	0.327638	0.327026	Higher expr.
BRCA	AP3S1	PFS	1.04499	0.752317	0.752221	Higher expr.
BRCA	AP3S1	DSS	1.18551	0.434935	0.433832	Higher expr.
BRCA	AP3S1	DFI	1.12373	0.593617	0.593408	Higher expr.
BRCA	ARCN1	OS	1.16149	0.357245	0.355954	Higher expr.
BRCA	ARCN1	PFS	1.00005	0.999693	0.99863	Higher expr.
BRCA	ARCN1	DSS	1.27599	0.267784	0.265641	Higher expr.
BRCA	ARCN1	DFI	0.804737	0.321435	0.320493	Lower expr.
BRCA	ARF1	OS	1.06487	0.698693	0.698242	Higher expr.
BRCA	ARF1	PFS	1.12563	0.396608	0.396187	Higher expr.
BRCA	ARF1	DSS	1.29853	0.235925	0.234013	Higher expr.
BRCA	ARF1	DFI	1.28882	0.248867	0.247608	Higher expr.
BRCA	ARFGAP3	OS	1.26829	0.143408	0.142628	Higher expr.
BRCA	ARFGAP3	PFS	1.08966	0.537634	0.537995	Higher expr.
BRCA	ARFGAP3	DSS	1.3582	0.162171	0.160813	Higher expr.
BRCA	ARFGAP3	DFI	0.962259	0.860361	0.860353	Lower expr.
BRCA	ARFGEF1	OS	1.16369	0.349366	0.349577	Higher expr.
BRCA	ARFGEF1	PFS	1.13898	0.350469	0.350838	Higher expr.
BRCA	ARFGEF1	DSS	1.10725	0.63997	0.641862	Higher expr.
BRCA	ARFGEF1	DFI	0.993438	0.975945	0.975945	Lower expr.
BRCA	ARFGEF2	OS	1.32682	0.0855318	0.0849841	Higher expr.
BRCA	ARFGEF2	PFS	1.07273	0.615708	0.617317	Higher expr.
BRCA	ARFGEF2	DSS	1.05809	0.795683	0.798301	Higher expr.
BRCA	ARFGEF2	DFI	0.68476	0.0886255	0.0867397	Lower expr.
BRCA	ARFIP1	OS	1.10447	0.540012	0.540153	Higher expr.
BRCA	ARFIP1	PFS	0.944995	0.684283	0.683913	Lower expr.
BRCA	ARFIP1	DSS	1.13999	0.548056	0.548389	Higher expr.
BRCA	ARFIP1	DFI	0.682006	0.0853433	0.0834581	Lower expr.
BRCA	ATP1A1	OS	1.09135	0.589173	0.588468	Higher expr.
BRCA	ATP1A1	PFS	1.09411	0.519955	0.519267	Higher expr.
BRCA	ATP1A1	DSS	1.25945	0.294051	0.292686	Higher expr.
BRCA	ATP1A1	DFI	0.966042	0.874346	0.87434	Lower expr.
BRCA	ATP6V1B1	OS	0.767617	0.103567	0.102222	Lower expr.
BRCA	ATP6V1B1	PFS	0.822917	0.162179	0.161047	Lower expr.
BRCA	ATP6V1B1	DSS	0.760076	0.208922	0.206726	Lower expr.
BRCA	ATP6V1B1	DFI	0.851483	0.462545	0.462063	Lower expr.
BRCA	ATP6V1H	OS	1.50528	0.0123117	0.0117753	Higher expr.
BRCA	ATP6V1H	PFS	1.16649	0.268788	0.269156	Higher expr.
BRCA	ATP6V1H	DSS	1.56232	0.0426899	0.0412698	Higher expr.
BRCA	ATP6V1H	DFI	1.10783	0.639135	0.638988	Higher expr.
BRCA	ATP7A	OS	1.24638	0.180349	0.179372	Higher expr.
BRCA	ATP7A	PFS	1.13999	0.349321	0.348799	Higher expr.
BRCA	ATP7A	DSS	1.08553	0.708806	0.709737	Higher expr.
BRCA	ATP7A	DFI	0.848529	0.456179	0.455681	Lower expr.
BRCA	BET1	OS	0.889109	0.467005	0.467712	Lower expr.
BRCA	BET1	PFS	0.848127	0.2381	0.238225	Lower expr.
BRCA	BET1	DSS	1.13249	0.570482	0.567894	Higher expr.
BRCA	BET1	DFI	0.756832	0.204428	0.202979	Lower expr.
BRCA	BNIP3	OS	1.41028	0.0371132	0.0363088	Higher expr.
BRCA	BNIP3	PFS	1.07975	0.583497	0.584428	Higher expr.
BRCA	BNIP3	DSS	1.51252	0.0625123	0.0608778	Higher expr.
BRCA	BNIP3	DFI	1.12179	0.599816	0.599618	Higher expr.
BRCA	CAV2	OS	0.820292	0.222002	0.220778	Lower expr.
BRCA	CAV2	PFS	0.853374	0.256315	0.255328	Lower expr.
BRCA	CAV2	DSS	0.896962	0.617145	0.616016	Lower expr.
BRCA	CAV2	DFI	1.25821	0.299959	0.298905	Higher expr.
BRCA	CD63	OS	0.919682	0.605646	0.604858	Lower expr.
BRCA	CD63	PFS	0.814665	0.145428	0.144391	Lower expr.
BRCA	CD63	DSS	1.14001	0.546719	0.548167	Higher expr.
BRCA	CD63	DFI	0.719192	0.136566	0.134802	Lower expr.
BRCA	CLCN3	OS	1.06616	0.691645	0.69189	Higher expr.
BRCA	CLCN3	PFS	1.15682	0.296876	0.296463	Higher expr.
BRCA	CLCN3	DSS	0.932302	0.74694	0.746014	Lower expr.
BRCA	CLCN3	DFI	0.903043	0.640745	0.640601	Lower expr.
BRCA	CLN5	OS	0.943779	0.719859	0.720805	Lower expr.
BRCA	CLN5	PFS	0.965554	0.801195	0.802426	Lower expr.
BRCA	CLN5	DSS	0.855329	0.473243	0.473412	Lower expr.
BRCA	CLN5	DFI	0.797958	0.303381	0.302357	Lower expr.
BRCA	CLTA	OS	0.70511	0.0353055	0.0344903	Lower expr.
BRCA	CLTA	PFS	0.816602	0.150686	0.150346	Lower expr.
BRCA	CLTA	DSS	0.891371	0.599363	0.60195	Lower expr.
BRCA	CLTA	DFI	1.26869	0.279483	0.278357	Higher expr.
BRCA	CLTC	OS	1.06152	0.711549	0.710192	Higher expr.
BRCA	CLTC	PFS	0.938586	0.64984	0.650974	Lower expr.
BRCA	CLTC	DSS	0.90015	0.630191	0.631504	Lower expr.
BRCA	CLTC	DFI	0.60851	0.0280453	0.0264669	Lower expr.
BRCA	COG2	OS	1.00331	0.983675	0.982643	Higher expr.
BRCA	COG2	PFS	0.97236	0.840553	0.841671	Lower expr.
BRCA	COG2	DSS	0.689454	0.0973904	0.0958672	Lower expr.
BRCA	COG2	DFI	0.787058	0.277703	0.276559	Lower expr.
BRCA	COPB1	OS	1.00862	0.957831	0.95729	Higher expr.
BRCA	COPB1	PFS	0.897338	0.43828	0.438448	Lower expr.
BRCA	COPB1	DSS	1.01616	0.941349	0.939515	Higher expr.
BRCA	COPB1	DFI	0.745168	0.183979	0.182405	Lower expr.
BRCA	COPB2	OS	0.974117	0.871159	0.872332	Lower expr.
BRCA	COPB2	PFS	0.927939	0.591554	0.592534	Lower expr.
BRCA	COPB2	DSS	0.973649	0.902227	0.904974	Lower expr.
BRCA	COPB2	DFI	0.921637	0.708896	0.70882	Lower expr.
BRCA	COPE	OS	0.890878	0.476202	0.475925	Lower expr.
BRCA	COPE	PFS	0.926055	0.583393	0.58324	Lower expr.
BRCA	COPE	DSS	1.13375	0.565686	0.564807	Higher expr.
BRCA	COPE	DFI	1.16373	0.487972	0.487557	Higher expr.
BRCA	CTSC	OS	1.00051	0.997465	0.996873	Higher expr.
BRCA	CTSC	PFS	1.07451	0.606432	0.605707	Higher expr.
BRCA	CTSC	DSS	1.11097	0.629748	0.628306	Higher expr.
BRCA	CTSC	DFI	1.25623	0.300005	0.298966	Higher expr.
BRCA	DNM1L	OS	1.24876	0.170405	0.169833	Higher expr.
BRCA	DNM1L	PFS	1.16085	0.284614	0.284593	Higher expr.
BRCA	DNM1L	DSS	1.11723	0.610443	0.610451	Higher expr.
BRCA	DNM1L	DFI	1.1355	0.561453	0.56119	Higher expr.
BRCA	DST	OS	0.702619	0.0309493	0.0300726	Lower expr.
BRCA	DST	PFS	0.849299	0.243279	0.242944	Lower expr.
BRCA	DST	DSS	0.622408	0.0318104	0.0301099	Lower expr.
BRCA	DST	DFI	0.93482	0.757817	0.757773	Lower expr.
BRCA	EGFR	OS	0.858362	0.346054	0.344388	Lower expr.
BRCA	EGFR	PFS	0.847912	0.237099	0.23583	Lower expr.
BRCA	EGFR	DSS	0.807782	0.328416	0.326629	Lower expr.
BRCA	EGFR	DFI	0.859757	0.489376	0.488966	Lower expr.
BRCA	ERGIC3	OS	0.760403	0.091826	0.0909576	Lower expr.
BRCA	ERGIC3	PFS	0.822497	0.163106	0.162594	Lower expr.
BRCA	ERGIC3	DSS	0.723489	0.13974	0.138239	Lower expr.
BRCA	ERGIC3	DFI	0.811803	0.34073	0.339864	Lower expr.
BRCA	GALC	OS	0.841539	0.289256	0.288644	Lower expr.
BRCA	GALC	PFS	0.896504	0.433849	0.433609	Lower expr.
BRCA	GALC	DSS	0.830122	0.394631	0.393238	Lower expr.
BRCA	GALC	DFI	0.864638	0.506571	0.506198	Lower expr.
BRCA	GBF1	OS	1.12844	0.459089	0.460069	Higher expr.
BRCA	GBF1	PFS	1.05383	0.707406	0.708937	Higher expr.
BRCA	GBF1	DSS	0.895863	0.618664	0.615803	Lower expr.
BRCA	GBF1	DFI	0.615546	0.0347567	0.0330257	Lower expr.
BRCA	GLA	OS	0.765943	0.102261	0.101243	Lower expr.
BRCA	GLA	PFS	0.811176	0.13554	0.134703	Lower expr.
BRCA	GLA	DSS	0.940474	0.778856	0.778412	Lower expr.
BRCA	GLA	DFI	1.02955	0.894242	0.894238	Higher expr.
BRCA	GNAS	OS	1.02081	0.898895	0.899865	Higher expr.
BRCA	GNAS	PFS	1.04259	0.764842	0.766007	Higher expr.
BRCA	GNAS	DSS	1.16809	0.481679	0.481911	Higher expr.
BRCA	GNAS	DFI	1.02685	0.903499	0.903496	Higher expr.
BRCA	GOLGA4	OS	1.07217	0.666016	0.66574	Higher expr.
BRCA	GOLGA4	PFS	1.13733	0.357245	0.356711	Higher expr.
BRCA	GOLGA4	DSS	0.87485	0.539402	0.538904	Lower expr.
BRCA	GOLGA4	DFI	0.802125	0.316022	0.315046	Lower expr.
BRCA	GOSR2	OS	1.12038	0.483286	0.482359	Higher expr.
BRCA	GOSR2	PFS	0.962146	0.78309	0.783674	Lower expr.
BRCA	GOSR2	DSS	0.952889	0.825928	0.827307	Lower expr.
BRCA	GOSR2	DFI	0.785789	0.277105	0.275957	Lower expr.
BRCA	ICA1	OS	0.928367	0.648031	0.648925	Lower expr.
BRCA	ICA1	PFS	1.11068	0.455125	0.454033	Higher expr.
BRCA	ICA1	DSS	1.05298	0.813842	0.812392	Higher expr.
BRCA	ICA1	DFI	1.17761	0.455032	0.454534	Higher expr.
BRCA	IGF2R	OS	1.609	0.00398486	0.00367398	Higher expr.
BRCA	IGF2R	PFS	1.42353	0.0128661	0.0124199	Higher expr.
BRCA	IGF2R	DSS	1.71286	0.0158628	0.014613	Higher expr.
BRCA	IGF2R	DFI	1.09914	0.665648	0.665532	Higher expr.
BRCA	KIF1B	OS	1.14566	0.401096	0.402086	Higher expr.
BRCA	KIF1B	PFS	1.18881	0.21651	0.216928	Higher expr.
BRCA	KIF1B	DSS	1.19997	0.402502	0.403466	Higher expr.
BRCA	KIF1B	DFI	1.0342	0.87757	0.877564	Higher expr.
BRCA	KRT18	OS	1.09161	0.587001	0.586699	Higher expr.
BRCA	KRT18	PFS	1.04244	0.765223	0.765254	Higher expr.
BRCA	KRT18	DSS	1.01979	0.928105	0.929485	Higher expr.
BRCA	KRT18	DFI	0.888775	0.590924	0.59071	Lower expr.
BRCA	LAMP2	OS	1.33005	0.0801983	0.0790492	Higher expr.
BRCA	LAMP2	PFS	1.13877	0.351105	0.350363	Higher expr.
BRCA	LAMP2	DSS	1.4869	0.0721285	0.0702673	Higher expr.
BRCA	LAMP2	DFI	0.907867	0.658729	0.658604	Lower expr.
BRCA	LMAN1	OS	1.21182	0.236177	0.235882	Higher expr.
BRCA	LMAN1	PFS	1.15993	0.287969	0.287919	Higher expr.
BRCA	LMAN1	DSS	1.25052	0.306007	0.30524	Higher expr.
BRCA	LMAN1	DFI	1.13183	0.571629	0.571384	Higher expr.
BRCA	M6PR	OS	1.08077	0.630394	0.62959	Higher expr.
BRCA	M6PR	PFS	0.974263	0.851379	0.852277	Lower expr.
BRCA	M6PR	DSS	0.851218	0.462444	0.463347	Lower expr.
BRCA	M6PR	DFI	0.778483	0.254719	0.253482	Lower expr.
BRCA	MAPK1	OS	1.11689	0.495206	0.4945	Higher expr.
BRCA	MAPK1	PFS	1.11756	0.426933	0.426112	Higher expr.
BRCA	MAPK1	DSS	0.987338	0.95327	0.954515	Lower expr.
BRCA	MAPK1	DFI	1.03439	0.877011	0.877005	Higher expr.
BRCA	MON2	OS	1.06426	0.702538	0.703201	Higher expr.
BRCA	MON2	PFS	1.05051	0.724375	0.724974	Higher expr.
BRCA	MON2	DSS	0.797254	0.304113	0.302059	Lower expr.
BRCA	MON2	DFI	0.679406	0.0837882	0.0818833	Lower expr.
BRCA	NAPA	OS	1.02716	0.86848	0.86674	Higher expr.
BRCA	NAPA	PFS	1.06728	0.640243	0.638901	Higher expr.
BRCA	NAPA	DSS	0.892634	0.60494	0.606575	Lower expr.
BRCA	NAPA	DFI	0.968352	0.883392	0.883387	Lower expr.
BRCA	NAPG	OS	1.11478	0.501853	0.501504	Higher expr.
BRCA	NAPG	PFS	0.973665	0.847819	0.84783	Lower expr.
BRCA	NAPG	DSS	1.30304	0.22828	0.226917	Higher expr.
BRCA	NAPG	DFI	0.739591	0.171414	0.169797	Lower expr.
BRCA	OCRL	OS	1.50235	0.0128942	0.0122531	Higher expr.
BRCA	OCRL	PFS	1.35947	0.0284154	0.0277209	Higher expr.
BRCA	OCRL	DSS	1.25659	0.293656	0.291586	Higher expr.
BRCA	OCRL	DFI	0.97155	0.895329	0.895325	Lower expr.
BRCA	PAM	OS	0.98308	0.915816	0.915356	Lower expr.
BRCA	PAM	PFS	1.06905	0.631454	0.631537	Higher expr.
BRCA	PAM	DSS	1.00738	0.973036	0.973247	Higher expr.
BRCA	PAM	DFI	1.00822	0.970105	0.970105	Higher expr.
BRCA	PPT1	OS	1.13415	0.435456	0.43375	Higher expr.
BRCA	PPT1	PFS	1.07067	0.623538	0.621958	Higher expr.
BRCA	PPT1	DSS	0.878161	0.551964	0.553483	Lower expr.
BRCA	PPT1	DFI	0.721609	0.142324	0.140565	Lower expr.
BRCA	RAB14	OS	1.14831	0.397015	0.395684	Higher expr.
BRCA	RAB14	PFS	1.13539	0.361943	0.360561	Higher expr.
BRCA	RAB14	DSS	0.908929	0.664755	0.666448	Lower expr.
BRCA	RAB14	DFI	0.806215	0.328716	0.327783	Lower expr.
BRCA	RAB22A	OS	1.06841	0.682057	0.682216	Higher expr.
BRCA	RAB22A	PFS	1.06772	0.637993	0.638138	Higher expr.
BRCA	RAB22A	DSS	0.961571	0.856683	0.856629	Lower expr.
BRCA	RAB22A	DFI	1.02336	0.915863	0.915861	Higher expr.
BRCA	RAB2A	OS	1.6196	0.00337171	0.00309495	Higher expr.
BRCA	RAB2A	PFS	1.3704	0.0242948	0.0238688	Higher expr.
BRCA	RAB2A	DSS	1.92423	0.00352909	0.00300595	Higher expr.
BRCA	RAB2A	DFI	1.52434	0.0568765	0.0550647	Higher expr.
BRCA	RAB5A	OS	1.34095	0.0747079	0.0736269	Higher expr.
BRCA	RAB5A	PFS	1.24297	0.123339	0.122621	Higher expr.
BRCA	RAB5A	DSS	1.38782	0.139293	0.137541	Higher expr.
BRCA	RAB5A	DFI	1.10807	0.641059	0.640914	Higher expr.
BRCA	RAB9A	OS	1.14711	0.397121	0.395492	Higher expr.
BRCA	RAB9A	PFS	1.04095	0.77349	0.771869	Higher expr.
BRCA	RAB9A	DSS	1.32204	0.203785	0.201104	Higher expr.
BRCA	RAB9A	DFI	1.15296	0.515494	0.515141	Higher expr.
BRCA	RER1	OS	0.796495	0.160819	0.159346	Lower expr.
BRCA	RER1	PFS	0.847025	0.234334	0.232907	Lower expr.
BRCA	RER1	DSS	0.7358	0.162619	0.160045	Lower expr.
BRCA	RER1	DFI	0.814124	0.34839	0.347543	Lower expr.
BRCA	RPS6KA3	OS	0.777287	0.119334	0.117549	Lower expr.
BRCA	RPS6KA3	PFS	0.915009	0.524193	0.522049	Lower expr.
BRCA	RPS6KA3	DSS	0.724595	0.140153	0.137442	Lower expr.
BRCA	RPS6KA3	DFI	1.29995	0.238598	0.237265	Higher expr.
BRCA	SCAMP1	OS	0.983329	0.91722	0.917524	Lower expr.
BRCA	SCAMP1	PFS	0.982183	0.89738	0.897787	Lower expr.
BRCA	SCAMP1	DSS	0.857957	0.482608	0.482161	Lower expr.
BRCA	SCAMP1	DFI	0.911531	0.671647	0.671537	Lower expr.
BRCA	SCAMP3	OS	0.977349	0.887278	0.88752	Lower expr.
BRCA	SCAMP3	PFS	0.908879	0.493836	0.493876	Lower expr.
BRCA	SCAMP3	DSS	1.01179	0.957013	0.956376	Higher expr.
BRCA	SCAMP3	DFI	1.01016	0.963101	0.963101	Higher expr.
BRCA	SCRN1	OS	1.60975	0.00376246	0.003465	Higher expr.
BRCA	SCRN1	PFS	1.34559	0.0343158	0.0337583	Higher expr.
BRCA	SCRN1	DSS	1.45399	0.0870985	0.085355	Higher expr.
BRCA	SCRN1	DFI	0.937018	0.766809	0.766769	Lower expr.
BRCA	SEC22B	OS	1.0697	0.677126	0.675578	Higher expr.
BRCA	SEC22B	PFS	1.11308	0.442339	0.44107	Higher expr.
BRCA	SEC22B	DSS	1.40749	0.123048	0.120273	Higher expr.
BRCA	SEC22B	DFI	1.22626	0.353715	0.352885	Higher expr.
BRCA	SEC24D	OS	1.16445	0.353467	0.352223	Higher expr.
BRCA	SEC24D	PFS	1.05417	0.706896	0.705581	Higher expr.
BRCA	SEC24D	DSS	1.27374	0.270885	0.269136	Higher expr.
BRCA	SEC24D	DFI	0.9011	0.634798	0.634647	Lower expr.
BRCA	SEC31A	OS	1.13042	0.447852	0.447026	Higher expr.
BRCA	SEC31A	PFS	1.21566	0.161821	0.160774	Higher expr.
BRCA	SEC31A	DSS	1.40249	0.125151	0.122819	Higher expr.
BRCA	SEC31A	DFI	1.50914	0.065558	0.0636781	Higher expr.
BRCA	SGMS1	OS	1.28839	0.119551	0.118108	Higher expr.
BRCA	SGMS1	PFS	1.12625	0.394039	0.392642	Higher expr.
BRCA	SGMS1	DSS	1.52213	0.0592054	0.0569801	Higher expr.
BRCA	SGMS1	DFI	1.02148	0.922507	0.922506	Higher expr.
BRCA	SH3GL2	OS	1.07855	0.639931	0.64033	Higher expr.
BRCA	SH3GL2	PFS	0.862882	0.292006	0.291094	Lower expr.
BRCA	SH3GL2	DSS	1.21582	0.369761	0.368947	Higher expr.
BRCA	SH3GL2	DFI	0.845712	0.444898	0.444368	Lower expr.
BRCA	SNAP23	OS	0.914394	0.579232	0.578745	Lower expr.
BRCA	SNAP23	PFS	0.838781	0.207768	0.207106	Lower expr.
BRCA	SNAP23	DSS	0.941173	0.780067	0.779105	Lower expr.
BRCA	SNAP23	DFI	0.796338	0.300487	0.299447	Lower expr.
BRCA	SNX2	OS	1.25526	0.165019	0.16373	Higher expr.
BRCA	SNX2	PFS	1.10468	0.480844	0.479851	Higher expr.
BRCA	SNX2	DSS	0.803782	0.336169	0.335121	Lower expr.
BRCA	SNX2	DFI	0.689936	0.101347	0.0994169	Lower expr.
BRCA	SOD1	OS	1.05245	0.751426	0.750198	Higher expr.
BRCA	SOD1	PFS	1.00356	0.97965	0.978911	Higher expr.
BRCA	SOD1	DSS	1.22749	0.347856	0.346285	Higher expr.
BRCA	SOD1	DFI	1.16846	0.477931	0.477488	Higher expr.
BRCA	SSPN	OS	0.716678	0.0408557	0.0398666	Lower expr.
BRCA	SSPN	PFS	0.834086	0.193981	0.193213	Lower expr.
BRCA	SSPN	DSS	0.769699	0.229653	0.228034	Lower expr.
BRCA	SSPN	DFI	0.961373	0.856874	0.856865	Lower expr.
BRCA	STAM	OS	1.32314	0.0873205	0.0863951	Higher expr.
BRCA	STAM	PFS	1.31918	0.0494414	0.0487545	Higher expr.
BRCA	STAM	DSS	1.45179	0.0924226	0.0904515	Higher expr.
BRCA	STAM	DFI	1.53183	0.0563834	0.0545411	Higher expr.
BRCA	STX12	OS	1.02295	0.889325	0.891208	Higher expr.
BRCA	STX12	PFS	0.976155	0.863436	0.861509	Lower expr.
BRCA	STX12	DSS	0.918663	0.698196	0.694709	Lower expr.
BRCA	STX12	DFI	0.751854	0.195304	0.193811	Lower expr.
BRCA	STX16	OS	1.03412	0.83591	0.83714	Higher expr.
BRCA	STX16	PFS	0.987073	0.925646	0.924213	Lower expr.
BRCA	STX16	DSS	0.984144	0.941403	0.939616	Lower expr.
BRCA	STX16	DFI	0.85495	0.474179	0.473729	Lower expr.
BRCA	STX7	OS	1.27928	0.132347	0.13152	Higher expr.
BRCA	STX7	PFS	1.04905	0.731642	0.732061	Higher expr.
BRCA	STX7	DSS	1.57996	0.0408693	0.0391624	Higher expr.
BRCA	STX7	DFI	0.877512	0.550075	0.549792	Lower expr.
BRCA	TMED10	OS	0.705829	0.0326155	0.0317848	Lower expr.
BRCA	TMED10	PFS	0.760288	0.0504369	0.0497911	Lower expr.
BRCA	TMED10	DSS	0.609673	0.0260051	0.0244994	Lower expr.
BRCA	TMED10	DFI	0.746178	0.183445	0.181897	Lower expr.
BRCA	TMED2	OS	1.24439	0.178123	0.176742	Higher expr.
BRCA	TMED2	PFS	1.15845	0.291778	0.290613	Higher expr.
BRCA	TMED2	DSS	1.12644	0.583476	0.581263	Higher expr.
BRCA	TMED2	DFI	1.27841	0.265466	0.264268	Higher expr.
BRCA	TMX1	OS	0.916833	0.591072	0.591348	Lower expr.
BRCA	TMX1	PFS	1.03679	0.795094	0.79426	Higher expr.
BRCA	TMX1	DSS	1.01503	0.945201	0.945563	Higher expr.
BRCA	TMX1	DFI	0.89916	0.627189	0.627027	Lower expr.
BRCA	TOM1L1	OS	0.973451	0.867528	0.867844	Lower expr.
BRCA	TOM1L1	PFS	1.04908	0.730581	0.730407	Higher expr.
BRCA	TOM1L1	DSS	0.796131	0.297638	0.296375	Lower expr.
BRCA	TOM1L1	DFI	0.820669	0.368739	0.367962	Lower expr.
BRCA	TPD52	OS	1.50773	0.0121211	0.0115847	Higher expr.
BRCA	TPD52	PFS	1.11549	0.432368	0.433641	Higher expr.
BRCA	TPD52	DSS	1.59341	0.0346776	0.033243	Higher expr.
BRCA	TPD52	DFI	1.16953	0.473911	0.473462	Higher expr.
BRCA	TSG101	OS	0.97753	0.888096	0.887002	Lower expr.
BRCA	TSG101	PFS	0.984396	0.910035	0.908782	Lower expr.
BRCA	TSG101	DSS	0.969445	0.886525	0.885099	Lower expr.
BRCA	TSG101	DFI	0.883629	0.573775	0.573531	Lower expr.
BRCA	TSPAN8	OS	0.77845	0.123374	0.122348	Lower expr.
BRCA	TSPAN8	PFS	0.853734	0.257862	0.257345	Lower expr.
BRCA	TSPAN8	DSS	0.862448	0.496633	0.495578	Lower expr.
BRCA	TSPAN8	DFI	0.957287	0.841671	0.841658	Lower expr.
BRCA	USO1	OS	1.33241	0.0773582	0.0761695	Higher expr.
BRCA	USO1	PFS	1.27551	0.0824177	0.0814615	Higher expr.
BRCA	USO1	DSS	1.45156	0.090146	0.0880356	Higher expr.
BRCA	USO1	DFI	1.11014	0.632837	0.632684	Higher expr.
BRCA	VAMP3	OS	1.2145	0.23532	0.234949	Higher expr.
BRCA	VAMP3	PFS	1.04771	0.740887	0.741941	Higher expr.
BRCA	VAMP3	DSS	0.895169	0.615369	0.614319	Lower expr.
BRCA	VAMP3	DFI	0.669146	0.0728174	0.070928	Lower expr.
BRCA	VAMP4	OS	1.04231	0.797499	0.796971	Higher expr.
BRCA	VAMP4	PFS	0.933486	0.621028	0.621561	Lower expr.
BRCA	VAMP4	DSS	1.02447	0.911342	0.911707	Higher expr.
BRCA	VAMP4	DFI	0.790181	0.282782	0.281671	Lower expr.
BRCA	VPS45	OS	1.12874	0.453108	0.452177	Higher expr.
BRCA	VPS45	PFS	1.17829	0.239102	0.238135	Higher expr.
BRCA	VPS45	DSS	1.03467	0.875403	0.875128	Higher expr.
BRCA	VPS45	DFI	1.16746	0.478771	0.478334	Higher expr.
BRCA	VPS4B	OS	1.09292	0.583038	0.58312	Higher expr.
BRCA	VPS4B	PFS	1.05469	0.702756	0.703042	Higher expr.
BRCA	VPS4B	DSS	0.979941	0.925652	0.925556	Lower expr.
BRCA	VPS4B	DFI	0.805091	0.324268	0.323325	Lower expr.
BRCA	YIPF6	OS	1.47768	0.0165316	0.0159648	Higher expr.
BRCA	YIPF6	PFS	1.39652	0.0171534	0.0167564	Higher expr.
BRCA	YIPF6	DSS	1.50102	0.063937	0.0625069	Higher expr.
BRCA	YIPF6	DFI	1.10591	0.644837	0.644698	Higher expr.
BRCA	YKT6	OS	1.07704	0.645844	0.645028	Higher expr.
BRCA	YKT6	PFS	1.10135	0.488045	0.487135	Higher expr.
BRCA	YKT6	DSS	1.36482	0.155537	0.152645	Higher expr.
BRCA	YKT6	DFI	1.23305	0.338536	0.337655	Higher expr.
BRCA	ZW10	OS	1.34698	0.0678351	0.0665352	Higher expr.
BRCA	ZW10	PFS	1.18976	0.214542	0.213259	Higher expr.
BRCA	ZW10	DSS	1.40009	0.125713	0.123109	Higher expr.
BRCA	ZW10	DFI	1.17466	0.463031	0.462549	Higher expr.
CESC	ABCA1	OS	1.0167	0.943778	0.943267	Higher expr.
CESC	ABCA1	PFS	0.950161	0.810649	0.811071	Lower expr.
CESC	ABCA1	DSS	0.987397	0.962522	0.963001	Lower expr.
CESC	ABCA1	DFI	0.841559	0.660247	0.66076	Lower expr.
CESC	ADAM10	OS	1.33325	0.227616	0.225704	Higher expr.
CESC	ADAM10	PFS	1.33993	0.177746	0.176243	Higher expr.
CESC	ADAM10	DSS	1.39918	0.223146	0.220674	Higher expr.
CESC	ADAM10	DFI	2.15013	0.0721202	0.0655626	Higher expr.
CESC	ANP32E	OS	1.25357	0.338341	0.337224	Higher expr.
CESC	ANP32E	PFS	1.34796	0.165537	0.16419	Higher expr.
CESC	ANP32E	DSS	1.4162	0.203483	0.201173	Higher expr.
CESC	ANP32E	DFI	1.67057	0.203375	0.198816	Higher expr.
CESC	AP1G1	OS	1.28492	0.287893	0.286998	Higher expr.
CESC	AP1G1	PFS	1.3124	0.206132	0.205383	Higher expr.
CESC	AP1G1	DSS	1.43716	0.183328	0.18092	Higher expr.
CESC	AP1G1	DFI	1.38022	0.413062	0.411703	Higher expr.
CESC	AP2B1	OS	1.37503	0.177225	0.174735	Higher expr.
CESC	AP2B1	PFS	1.40301	0.115851	0.113845	Higher expr.
CESC	AP2B1	DSS	1.26745	0.381843	0.379993	Higher expr.
CESC	AP2B1	DFI	1.93758	0.11013	0.104077	Higher expr.
CESC	AP2M1	OS	0.761831	0.246737	0.245632	Lower expr.
CESC	AP2M1	PFS	0.890614	0.587217	0.588362	Lower expr.
CESC	AP2M1	DSS	0.736509	0.259154	0.257267	Lower expr.
CESC	AP2M1	DFI	0.773102	0.513282	0.512826	Lower expr.
CESC	AP2S1	OS	0.82732	0.42228	0.421453	Lower expr.
CESC	AP2S1	PFS	0.761086	0.206102	0.204823	Lower expr.
CESC	AP2S1	DSS	0.965321	0.896479	0.895465	Lower expr.
CESC	AP2S1	DFI	0.845757	0.670463	0.670054	Lower expr.
CESC	AP3B1	OS	1.13588	0.586861	0.586553	Higher expr.
CESC	AP3B1	PFS	1.1077	0.631922	0.63205	Higher expr.
CESC	AP3B1	DSS	1.17625	0.54825	0.547783	Higher expr.
CESC	AP3B1	DFI	1.06062	0.880998	0.880977	Higher expr.
CESC	AP3S1	OS	1.44642	0.121177	0.119016	Higher expr.
CESC	AP3S1	PFS	1.03954	0.855845	0.855792	Higher expr.
CESC	AP3S1	DSS	1.67265	0.064001	0.0610993	Higher expr.
CESC	AP3S1	DFI	0.744916	0.465969	0.464936	Lower expr.
CESC	ARCN1	OS	1.1687	0.507055	0.506357	Higher expr.
CESC	ARCN1	PFS	1.30065	0.218985	0.217644	Higher expr.
CESC	ARCN1	DSS	1.25552	0.400171	0.398787	Higher expr.
CESC	ARCN1	DFI	1.35506	0.440385	0.438563	Higher expr.
CESC	ARF1	OS	1.77302	0.0166463	0.0152595	Higher expr.
CESC	ARF1	PFS	1.71072	0.0133168	0.0122787	Higher expr.
CESC	ARF1	DSS	1.83327	0.028439	0.0261756	Higher expr.
CESC	ARF1	DFI	1.42898	0.365014	0.362426	Higher expr.
CESC	ARFGAP3	OS	0.800244	0.342604	0.34204	Lower expr.
CESC	ARFGAP3	PFS	0.862434	0.488405	0.488265	Lower expr.
CESC	ARFGAP3	DSS	0.724237	0.235538	0.233928	Lower expr.
CESC	ARFGAP3	DFI	1.10579	0.797892	0.797761	Higher expr.
CESC	ARFGEF1	OS	0.931975	0.76399	0.764333	Lower expr.
CESC	ARFGEF1	PFS	1.05809	0.792604	0.792442	Higher expr.
CESC	ARFGEF1	DSS	0.875552	0.623049	0.623213	Lower expr.
CESC	ARFGEF1	DFI	1.38615	0.419394	0.417181	Higher expr.
CESC	ARFGEF2	OS	1.1278	0.60936	0.609695	Higher expr.
CESC	ARFGEF2	PFS	1.28953	0.239519	0.238917	Higher expr.
CESC	ARFGEF2	DSS	1.0333	0.903362	0.903372	Higher expr.
CESC	ARFGEF2	DFI	1.43669	0.361605	0.359516	Higher expr.
CESC	ARFIP1	OS	0.953894	0.840976	0.842574	Lower expr.
CESC	ARFIP1	PFS	1.17207	0.459942	0.458683	Higher expr.
CESC	ARFIP1	DSS	1.01039	0.969636	0.968618	Higher expr.
CESC	ARFIP1	DFI	2.35975	0.0523979	0.045612	Higher expr.
CESC	ATP1A1	OS	1.07266	0.765845	0.765704	Higher expr.
CESC	ATP1A1	PFS	1.05364	0.807004	0.806088	Higher expr.
CESC	ATP1A1	DSS	1.24208	0.42799	0.427701	Higher expr.
CESC	ATP1A1	DFI	1.30334	0.504631	0.502476	Higher expr.
CESC	ATP6V1B1	OS	1.578	0.0545514	0.0526362	Higher expr.
CESC	ATP6V1B1	PFS	1.68754	0.0158213	0.0147189	Higher expr.
CESC	ATP6V1B1	DSS	1.70885	0.0525667	0.0499646	Higher expr.
CESC	ATP6V1B1	DFI	1.69485	0.184518	0.179843	Higher expr.
CESC	ATP6V1H	OS	1.35263	0.201589	0.199673	Higher expr.
CESC	ATP6V1H	PFS	1.24027	0.31768	0.31617	Higher expr.
CESC	ATP6V1H	DSS	1.3334	0.290221	0.288791	Higher expr.
CESC	ATP6V1H	DFI	1.05634	0.889449	0.888403	Higher expr.
CESC	ATP7A	OS	1.01374	0.953816	0.954438	Higher expr.
CESC	ATP7A	PFS	1.09772	0.664386	0.665539	Higher expr.
CESC	ATP7A	DSS	1.02253	0.934514	0.934496	Higher expr.
CESC	ATP7A	DFI	1.78512	0.160708	0.155236	Higher expr.
CESC	BET1	OS	1.41061	0.147131	0.145223	Higher expr.
CESC	BET1	PFS	1.313	0.205042	0.203746	Higher expr.
CESC	BET1	DSS	1.27701	0.366822	0.365922	Higher expr.
CESC	BET1	DFI	0.928317	0.851537	0.85133	Lower expr.
CESC	BNIP3	OS	1.43023	0.128477	0.126543	Higher expr.
CESC	BNIP3	PFS	1.29365	0.228598	0.227478	Higher expr.
CESC	BNIP3	DSS	1.49696	0.138147	0.135604	Higher expr.
CESC	BNIP3	DFI	0.964574	0.927018	0.925927	Lower expr.
CESC	CAV2	OS	1.53224	0.0749177	0.0725499	Higher expr.
CESC	CAV2	PFS	1.21085	0.372004	0.370409	Higher expr.
CESC	CAV2	DSS	1.50572	0.132794	0.130082	Higher expr.
CESC	CAV2	DFI	0.976956	0.953205	0.95407	Lower expr.
CESC	CD63	OS	1.21	0.419038	0.417702	Higher expr.
CESC	CD63	PFS	1.46782	0.0755359	0.0735175	Higher expr.
CESC	CD63	DSS	1.02461	0.928328	0.928274	Higher expr.
CESC	CD63	DFI	1.55093	0.270305	0.266416	Higher expr.
CESC	CLCN3	OS	1.87608	0.0102203	0.00904314	Higher expr.
CESC	CLCN3	PFS	1.91717	0.00359428	0.00305149	Higher expr.
CESC	CLCN3	DSS	1.92269	0.0201061	0.0179763	Higher expr.
CESC	CLCN3	DFI	1.44442	0.35145	0.348749	Higher expr.
CESC	CLN5	OS	1.0288	0.903925	0.90271	Higher expr.
CESC	CLN5	PFS	1.38092	0.134574	0.132586	Higher expr.
CESC	CLN5	DSS	0.999894	0.999688	0.999777	Lower expr.
CESC	CLN5	DFI	1.83472	0.142365	0.136637	Higher expr.
CESC	CLTA	OS	0.832391	0.43482	0.434676	Lower expr.
CESC	CLTA	PFS	0.787389	0.265459	0.265087	Lower expr.
CESC	CLTA	DSS	0.88933	0.664223	0.664049	Lower expr.
CESC	CLTA	DFI	0.755379	0.476028	0.475297	Lower expr.
CESC	CLTC	OS	1.98516	0.00493774	0.00416782	Higher expr.
CESC	CLTC	PFS	2.03021	0.00159896	0.00128166	Higher expr.
CESC	CLTC	DSS	2.26775	0.00413029	0.00320558	Higher expr.
CESC	CLTC	DFI	1.66101	0.20311	0.198751	Higher expr.
CESC	COG2	OS	1.40207	0.152665	0.150693	Higher expr.
CESC	COG2	PFS	1.47452	0.0720896	0.0703094	Higher expr.
CESC	COG2	DSS	1.39291	0.224048	0.221875	Higher expr.
CESC	COG2	DFI	1.41649	0.381265	0.37876	Higher expr.
CESC	COPB1	OS	1.30326	0.263361	0.261714	Higher expr.
CESC	COPB1	PFS	1.39763	0.122466	0.120701	Higher expr.
CESC	COPB1	DSS	1.30494	0.329106	0.327344	Higher expr.
CESC	COPB1	DFI	1.17011	0.69045	0.690057	Higher expr.
CESC	COPB2	OS	0.938946	0.788011	0.78867	Lower expr.
CESC	COPB2	PFS	1.0247	0.909023	0.908886	Higher expr.
CESC	COPB2	DSS	1.03835	0.889241	0.889216	Higher expr.
CESC	COPB2	DFI	0.808793	0.590173	0.588527	Lower expr.
CESC	COPE	OS	0.501067	0.00511084	0.00429798	Lower expr.
CESC	COPE	PFS	0.536829	0.00533977	0.0046579	Lower expr.
CESC	COPE	DSS	0.56478	0.0381373	0.0355758	Lower expr.
CESC	COPE	DFI	0.68207	0.331717	0.328768	Lower expr.
CESC	CTSC	OS	0.917057	0.711565	0.712198	Lower expr.
CESC	CTSC	PFS	0.772113	0.227588	0.226834	Lower expr.
CESC	CTSC	DSS	0.850029	0.547516	0.547072	Lower expr.
CESC	CTSC	DFI	0.455911	0.0571483	0.051015	Lower expr.
CESC	DNM1L	OS	1.40621	0.149326	0.147469	Higher expr.
CESC	DNM1L	PFS	1.16689	0.470033	0.470503	Higher expr.
CESC	DNM1L	DSS	1.35832	0.258532	0.256386	Higher expr.
CESC	DNM1L	DFI	0.806538	0.594396	0.592613	Lower expr.
CESC	DST	OS	1.15848	0.536446	0.535009	Higher expr.
CESC	DST	PFS	1.11277	0.618995	0.618375	Higher expr.
CESC	DST	DSS	1.20158	0.50053	0.499482	Higher expr.
CESC	DST	DFI	1.05884	0.884196	0.885191	Higher expr.
CESC	EGFR	OS	1.5673	0.0644471	0.0623232	Higher expr.
CESC	EGFR	PFS	1.24653	0.30856	0.307701	Higher expr.
CESC	EGFR	DSS	1.67453	0.0636272	0.060725	Higher expr.
CESC	EGFR	DFI	1.12821	0.758863	0.757803	Higher expr.
CESC	ERGIC3	OS	1.51651	0.0802002	0.078157	Higher expr.
CESC	ERGIC3	PFS	1.53769	0.0469337	0.045329	Higher expr.
CESC	ERGIC3	DSS	1.49285	0.143704	0.141165	Higher expr.
CESC	ERGIC3	DFI	3.362	0.00657237	0.00398725	Higher expr.
CESC	GALC	OS	1.189	0.463264	0.461954	Higher expr.
CESC	GALC	PFS	1.4003	0.120833	0.119015	Higher expr.
CESC	GALC	DSS	1.37392	0.252479	0.249875	Higher expr.
CESC	GALC	DFI	2.16664	0.0689953	0.0624353	Higher expr.
CESC	GBF1	OS	1.06951	0.774491	0.77511	Higher expr.
CESC	GBF1	PFS	1.06861	0.756257	0.757231	Higher expr.
CESC	GBF1	DSS	1.14721	0.612507	0.612163	Higher expr.
CESC	GBF1	DFI	0.849348	0.678241	0.67783	Lower expr.
CESC	GLA	OS	0.750571	0.22306	0.22125	Lower expr.
CESC	GLA	PFS	0.742428	0.165311	0.163867	Lower expr.
CESC	GLA	DSS	0.7071	0.203698	0.201193	Lower expr.
CESC	GLA	DFI	0.820022	0.613637	0.61392	Lower expr.
CESC	GNAS	OS	1.28026	0.293806	0.291878	Higher expr.
CESC	GNAS	PFS	1.39718	0.118534	0.116573	Higher expr.
CESC	GNAS	DSS	1.2466	0.415131	0.413783	Higher expr.
CESC	GNAS	DFI	1.82059	0.131741	0.126344	Higher expr.
CESC	GOLGA4	OS	1.12111	0.626624	0.625699	Higher expr.
CESC	GOLGA4	PFS	1.05038	0.817957	0.817456	Higher expr.
CESC	GOLGA4	DSS	1.07667	0.784769	0.784702	Higher expr.
CESC	GOLGA4	DFI	1.0222	0.955396	0.955384	Higher expr.
CESC	GOSR2	OS	1.27754	0.298251	0.296933	Higher expr.
CESC	GOSR2	PFS	1.09625	0.667344	0.667498	Higher expr.
CESC	GOSR2	DSS	1.23857	0.429986	0.428304	Higher expr.
CESC	GOSR2	DFI	0.814931	0.606797	0.606064	Lower expr.
CESC	ICA1	OS	1.24577	0.350055	0.348748	Higher expr.
CESC	ICA1	PFS	1.39619	0.121474	0.1197	Higher expr.
CESC	ICA1	DSS	1.34307	0.280835	0.278729	Higher expr.
CESC	ICA1	DFI	2.45359	0.0424687	0.0360101	Higher expr.
CESC	IGF2R	OS	2.17076	0.00211912	0.00162609	Higher expr.
CESC	IGF2R	PFS	1.49365	0.066935	0.0650564	Higher expr.
CESC	IGF2R	DSS	2.06577	0.0106122	0.00899647	Higher expr.
CESC	IGF2R	DFI	0.828588	0.636275	0.635654	Lower expr.
CESC	KIF1B	OS	1.28616	0.289137	0.288189	Higher expr.
CESC	KIF1B	PFS	1.15421	0.504061	0.504524	Higher expr.
CESC	KIF1B	DSS	1.44024	0.182643	0.180205	Higher expr.
CESC	KIF1B	DFI	0.942409	0.880523	0.880365	Lower expr.
CESC	KRT18	OS	1.2085	0.425079	0.423782	Higher expr.
CESC	KRT18	PFS	1.42254	0.104397	0.102434	Higher expr.
CESC	KRT18	DSS	1.14139	0.625673	0.625313	Higher expr.
CESC	KRT18	DFI	2.67927	0.0264891	0.0210679	Higher expr.
CESC	LAMP2	OS	0.825469	0.418556	0.41727	Lower expr.
CESC	LAMP2	PFS	0.817519	0.348711	0.347119	Lower expr.
CESC	LAMP2	DSS	0.771209	0.338715	0.337315	Lower expr.
CESC	LAMP2	DFI	0.454074	0.0580497	0.0520143	Lower expr.
CESC	LMAN1	OS	1.39263	0.159463	0.15697	Higher expr.
CESC	LMAN1	PFS	1.27777	0.252105	0.250276	Higher expr.
CESC	LMAN1	DSS	1.28995	0.347118	0.345145	Higher expr.
CESC	LMAN1	DFI	0.654127	0.303993	0.300255	Lower expr.
CESC	M6PR	OS	0.976741	0.920093	0.921638	Lower expr.
CESC	M6PR	PFS	1.00352	0.986895	0.986001	Higher expr.
CESC	M6PR	DSS	0.919134	0.754798	0.755678	Lower expr.
CESC	M6PR	DFI	1.06122	0.880163	0.881015	Higher expr.
CESC	MAPK1	OS	1.39186	0.165149	0.163126	Higher expr.
CESC	MAPK1	PFS	1.50349	0.062833	0.0610539	Higher expr.
CESC	MAPK1	DSS	1.49683	0.143162	0.140079	Higher expr.
CESC	MAPK1	DFI	1.49451	0.312159	0.308825	Higher expr.
CESC	MON2	OS	1.07262	0.765	0.7656	Higher expr.
CESC	MON2	PFS	1.16464	0.476741	0.477112	Higher expr.
CESC	MON2	DSS	0.940522	0.820685	0.820586	Lower expr.
CESC	MON2	DFI	1.27906	0.532111	0.531014	Higher expr.
CESC	NAPA	OS	0.673312	0.0976979	0.0954823	Lower expr.
CESC	NAPA	PFS	0.742586	0.169445	0.167949	Lower expr.
CESC	NAPA	DSS	0.687665	0.174208	0.171256	Lower expr.
CESC	NAPA	DFI	0.785166	0.539345	0.538286	Lower expr.
CESC	NAPG	OS	1.48748	0.0968722	0.0947202	Higher expr.
CESC	NAPG	PFS	1.34483	0.168834	0.167414	Higher expr.
CESC	NAPG	DSS	1.66289	0.0653381	0.0624984	Higher expr.
CESC	NAPG	DFI	1.1805	0.674093	0.673706	Higher expr.
CESC	OCRL	OS	1.39983	0.156943	0.155244	Higher expr.
CESC	OCRL	PFS	1.47381	0.073256	0.071761	Higher expr.
CESC	OCRL	DSS	1.51886	0.126818	0.124062	Higher expr.
CESC	OCRL	DFI	1.3058	0.49865	0.498153	Higher expr.
CESC	PAM	OS	1.30137	0.263578	0.26173	Higher expr.
CESC	PAM	PFS	1.50866	0.057704	0.0559561	Higher expr.
CESC	PAM	DSS	1.42891	0.191438	0.188659	Higher expr.
CESC	PAM	DFI	1.85666	0.126803	0.121213	Higher expr.
CESC	PPT1	OS	1.17468	0.494994	0.494443	Higher expr.
CESC	PPT1	PFS	1.03805	0.861697	0.862069	Higher expr.
CESC	PPT1	DSS	1.04616	0.867335	0.867293	Higher expr.
CESC	PPT1	DFI	1.12841	0.759046	0.759787	Higher expr.
CESC	RAB14	OS	1.08361	0.734752	0.734881	Higher expr.
CESC	RAB14	PFS	0.988954	0.958663	0.95835	Lower expr.
CESC	RAB14	DSS	1.10746	0.706871	0.706239	Higher expr.
CESC	RAB14	DFI	0.83125	0.638554	0.638888	Lower expr.
CESC	RAB22A	OS	1.11154	0.654853	0.655345	Higher expr.
CESC	RAB22A	PFS	1.06035	0.784567	0.785617	Higher expr.
CESC	RAB22A	DSS	1.19694	0.50825	0.507694	Higher expr.
CESC	RAB22A	DFI	0.99303	0.985851	0.985746	Lower expr.
CESC	RAB2A	OS	2.51768	0.000195457	0.000118972	Higher expr.
CESC	RAB2A	PFS	2.09399	0.000918498	0.000711342	Higher expr.
CESC	RAB2A	DSS	2.70223	0.000587503	0.000349424	Higher expr.
CESC	RAB2A	DFI	1.13743	0.746107	0.745094	Higher expr.
CESC	RAB5A	OS	0.934383	0.772832	0.773818	Lower expr.
CESC	RAB5A	PFS	0.865701	0.502077	0.50225	Lower expr.
CESC	RAB5A	DSS	0.895862	0.68423	0.684458	Lower expr.
CESC	RAB5A	DFI	1.29422	0.516226	0.514936	Higher expr.
CESC	RAB9A	OS	0.761526	0.247736	0.245979	Lower expr.
CESC	RAB9A	PFS	0.652871	0.0485686	0.0468572	Lower expr.
CESC	RAB9A	DSS	0.765676	0.325495	0.323691	Lower expr.
CESC	RAB9A	DFI	0.608238	0.210832	0.206558	Lower expr.
CESC	RER1	OS	1.2046	0.428378	0.427441	Higher expr.
CESC	RER1	PFS	1.35252	0.158915	0.157032	Higher expr.
CESC	RER1	DSS	1.2337	0.436767	0.436243	Higher expr.
CESC	RER1	DFI	1.841	0.130396	0.124465	Higher expr.
CESC	RPS6KA3	OS	0.99637	0.987692	0.987803	Lower expr.
CESC	RPS6KA3	PFS	0.907512	0.649904	0.649849	Lower expr.
CESC	RPS6KA3	DSS	0.949712	0.848409	0.848342	Lower expr.
CESC	RPS6KA3	DFI	0.598842	0.19674	0.192237	Lower expr.
CESC	SCAMP1	OS	1.6781	0.0318567	0.0299082	Higher expr.
CESC	SCAMP1	PFS	1.46903	0.0768154	0.0748241	Higher expr.
CESC	SCAMP1	DSS	2.1754	0.00691277	0.00561668	Higher expr.
CESC	SCAMP1	DFI	1.1289	0.758247	0.757237	Higher expr.
CESC	SCAMP3	OS	0.994996	0.983085	0.98211	Lower expr.
CESC	SCAMP3	PFS	1.00016	0.99941	0.99996	Higher expr.
CESC	SCAMP3	DSS	0.909083	0.728023	0.726902	Lower expr.
CESC	SCAMP3	DFI	0.807541	0.590571	0.589722	Lower expr.
CESC	SCRN1	OS	1.36591	0.195598	0.193468	Higher expr.
CESC	SCRN1	PFS	1.38106	0.140701	0.138737	Higher expr.
CESC	SCRN1	DSS	1.65091	0.081465	0.0781692	Higher expr.
CESC	SCRN1	DFI	2.34	0.054587	0.0475951	Higher expr.
CESC	SEC22B	OS	1.44167	0.124228	0.121764	Higher expr.
CESC	SEC22B	PFS	1.70004	0.0156523	0.0144472	Higher expr.
CESC	SEC22B	DSS	1.32538	0.301179	0.29925	Higher expr.
CESC	SEC22B	DFI	1.2355	0.591048	0.591167	Higher expr.
CESC	SEC24D	OS	0.965874	0.882353	0.883849	Lower expr.
CESC	SEC24D	PFS	1.10128	0.65161	0.650336	Higher expr.
CESC	SEC24D	DSS	0.950115	0.849633	0.850555	Lower expr.
CESC	SEC24D	DFI	1.22178	0.611209	0.610553	Higher expr.
CESC	SEC31A	OS	1.66575	0.0317021	0.0299003	Higher expr.
CESC	SEC31A	PFS	1.74571	0.0103578	0.00942281	Higher expr.
CESC	SEC31A	DSS	1.57826	0.0938258	0.0910002	Higher expr.
CESC	SEC31A	DFI	1.7827	0.145343	0.13975	Higher expr.
CESC	SGMS1	OS	1.52899	0.0744033	0.0722695	Higher expr.
CESC	SGMS1	PFS	1.31897	0.198414	0.197076	Higher expr.
CESC	SGMS1	DSS	1.2915	0.343969	0.342312	Higher expr.
CESC	SGMS1	DFI	0.959122	0.915559	0.91645	Lower expr.
CESC	SH3GL2	OS	0.685372	0.112627	0.110696	Lower expr.
CESC	SH3GL2	PFS	0.897923	0.615617	0.615329	Lower expr.
CESC	SH3GL2	DSS	0.819604	0.462268	0.462214	Lower expr.
CESC	SH3GL2	DFI	2.96559	0.0140576	0.00996742	Higher expr.
CESC	SNAP23	OS	1.34967	0.205506	0.203448	Higher expr.
CESC	SNAP23	PFS	1.30981	0.20964	0.208013	Higher expr.
CESC	SNAP23	DSS	1.34239	0.280641	0.278888	Higher expr.
CESC	SNAP23	DFI	0.809809	0.592854	0.59211	Lower expr.
CESC	SNX2	OS	0.914405	0.703078	0.703338	Lower expr.
CESC	SNX2	PFS	0.988513	0.956866	0.956584	Lower expr.
CESC	SNX2	DSS	0.889433	0.664376	0.664592	Lower expr.
CESC	SNX2	DFI	1.17825	0.679681	0.68015	Higher expr.
CESC	SOD1	OS	0.714406	0.159412	0.157477	Lower expr.
CESC	SOD1	PFS	0.689285	0.0877242	0.0860878	Lower expr.
CESC	SOD1	DSS	0.896767	0.687782	0.687617	Lower expr.
CESC	SOD1	DFI	0.650334	0.280638	0.277459	Lower expr.
CESC	SSPN	OS	0.753821	0.228665	0.227817	Lower expr.
CESC	SSPN	PFS	0.907863	0.650532	0.651555	Lower expr.
CESC	SSPN	DSS	0.688379	0.169841	0.167703	Lower expr.
CESC	SSPN	DFI	0.957359	0.91165	0.911672	Lower expr.
CESC	STAM	OS	1.19721	0.445146	0.444398	Higher expr.
CESC	STAM	PFS	0.893897	0.599613	0.599382	Lower expr.
CESC	STAM	DSS	1.37194	0.247848	0.245309	Higher expr.
CESC	STAM	DFI	0.49311	0.0867603	0.080546	Lower expr.
CESC	STX12	OS	1.09746	0.692589	0.693035	Higher expr.
CESC	STX12	PFS	1.00526	0.980402	0.981526	Higher expr.
CESC	STX12	DSS	0.996653	0.990108	0.990058	Lower expr.
CESC	STX12	DFI	1.06983	0.863877	0.863769	Higher expr.
CESC	STX16	OS	1.11144	0.653145	0.653023	Higher expr.
CESC	STX16	PFS	1.15871	0.491768	0.491976	Higher expr.
CESC	STX16	DSS	1.09495	0.737303	0.737277	Higher expr.
CESC	STX16	DFI	0.785049	0.55036	0.548384	Lower expr.
CESC	STX7	OS	1.85931	0.0108473	0.00960679	Higher expr.
CESC	STX7	PFS	1.87869	0.00455239	0.0039061	Higher expr.
CESC	STX7	DSS	2.23392	0.00593013	0.00470014	Higher expr.
CESC	STX7	DFI	2.79582	0.020171	0.0152331	Higher expr.
CESC	TMED10	OS	1.5203	0.0780003	0.0755562	Higher expr.
CESC	TMED10	PFS	1.87262	0.00446596	0.00385773	Higher expr.
CESC	TMED10	DSS	1.57572	0.0980944	0.0950162	Higher expr.
CESC	TMED10	DFI	3.39055	0.00624439	0.00376613	Higher expr.
CESC	TMED2	OS	2.35777	0.000478902	0.000321136	Higher expr.
CESC	TMED2	PFS	2.14684	0.000550767	0.000404598	Higher expr.
CESC	TMED2	DSS	2.22861	0.00406998	0.00319641	Higher expr.
CESC	TMED2	DFI	1.61862	0.221766	0.217386	Higher expr.
CESC	TMX1	OS	1.21128	0.418772	0.417291	Higher expr.
CESC	TMX1	PFS	1.11146	0.621754	0.621402	Higher expr.
CESC	TMX1	DSS	1.17493	0.55357	0.552231	Higher expr.
CESC	TMX1	DFI	1.32505	0.479127	0.478306	Higher expr.
CESC	TOM1L1	OS	1.65731	0.0341533	0.0322783	Higher expr.
CESC	TOM1L1	PFS	2.01448	0.0016264	0.00130817	Higher expr.
CESC	TOM1L1	DSS	1.88571	0.0238499	0.0215122	Higher expr.
CESC	TOM1L1	DFI	2.52251	0.0297172	0.024406	Higher expr.
CESC	TPD52	OS	1.01748	0.941106	0.939542	Higher expr.
CESC	TPD52	PFS	1.03976	0.855031	0.853825	Higher expr.
CESC	TPD52	DSS	1.02014	0.941215	0.940233	Higher expr.
CESC	TPD52	DFI	1.33205	0.470508	0.468896	Higher expr.
CESC	TSG101	OS	1.10588	0.667778	0.6669	Higher expr.
CESC	TSG101	PFS	0.937254	0.76163	0.7627	Lower expr.
CESC	TSG101	DSS	1.0677	0.808194	0.808142	Higher expr.
CESC	TSG101	DFI	1.00715	0.985545	0.984492	Higher expr.
CESC	TSPAN8	OS	1.27219	0.307869	0.305738	Higher expr.
CESC	TSPAN8	PFS	1.49887	0.0602082	0.0583356	Higher expr.
CESC	TSPAN8	DSS	1.30484	0.328964	0.326906	Higher expr.
CESC	TSPAN8	DFI	1.50534	0.299291	0.296487	Higher expr.
CESC	USO1	OS	1.78645	0.0156818	0.0143052	Higher expr.
CESC	USO1	PFS	1.62488	0.0254207	0.0240643	Higher expr.
CESC	USO1	DSS	1.79414	0.0345297	0.0320192	Higher expr.
CESC	USO1	DFI	1.37631	0.417431	0.415436	Higher expr.
CESC	VAMP3	OS	1.03219	0.892946	0.893527	Higher expr.
CESC	VAMP3	PFS	0.833177	0.392805	0.391611	Lower expr.
CESC	VAMP3	DSS	0.960862	0.882392	0.882339	Lower expr.
CESC	VAMP3	DFI	0.776211	0.518975	0.51865	Lower expr.
CESC	VAMP4	OS	1.04965	0.836219	0.836886	Higher expr.
CESC	VAMP4	PFS	0.928268	0.727192	0.726373	Lower expr.
CESC	VAMP4	DSS	0.988936	0.967117	0.967063	Lower expr.
CESC	VAMP4	DFI	0.46522	0.0723892	0.0658414	Lower expr.
CESC	VPS45	OS	1.19495	0.448305	0.448226	Higher expr.
CESC	VPS45	PFS	1.3503	0.161696	0.160384	Higher expr.
CESC	VPS45	DSS	1.1338	0.642148	0.642804	Higher expr.
CESC	VPS45	DFI	1.49632	0.310112	0.307367	Higher expr.
CESC	VPS4B	OS	1.38416	0.174485	0.172628	Higher expr.
CESC	VPS4B	PFS	1.25052	0.300994	0.300186	Higher expr.
CESC	VPS4B	DSS	1.48934	0.145595	0.142991	Higher expr.
CESC	VPS4B	DFI	0.909171	0.810936	0.810734	Lower expr.
CESC	YIPF6	OS	1.6146	0.0474955	0.0453603	Higher expr.
CESC	YIPF6	PFS	1.82181	0.00732378	0.00648671	Higher expr.
CESC	YIPF6	DSS	1.439	0.182195	0.179575	Higher expr.
CESC	YIPF6	DFI	1.60317	0.235018	0.230644	Higher expr.
CESC	YKT6	OS	1.19119	0.456876	0.456545	Higher expr.
CESC	YKT6	PFS	1.02343	0.913647	0.913575	Higher expr.
CESC	YKT6	DSS	1.30393	0.330089	0.328893	Higher expr.
CESC	YKT6	DFI	0.496774	0.0897657	0.083535	Lower expr.
CESC	ZW10	OS	0.963279	0.873654	0.873513	Lower expr.
CESC	ZW10	PFS	1.00445	0.983404	0.983819	Higher expr.
CESC	ZW10	DSS	1.02567	0.925243	0.925281	Higher expr.
CESC	ZW10	DFI	0.81034	0.593726	0.592984	Lower expr.
CHOL	ABCA1	OS	0.536984	0.217981	0.210991	Lower expr.
CHOL	ABCA1	PFS	0.471605	0.0930003	0.085914	Lower expr.
CHOL	ABCA1	DSS	0.476238	0.173371	0.164187	Lower expr.
CHOL	ABCA1	DFI	0.656184	0.506531	0.503436	Lower expr.
CHOL	ADAM10	OS	0.326731	0.0338878	0.0256011	Lower expr.
CHOL	ADAM10	PFS	0.45734	0.0830056	0.0760561	Lower expr.
CHOL	ADAM10	DSS	0.373314	0.0681447	0.0576983	Lower expr.
CHOL	ADAM10	DFI	0.384687	0.176142	0.161922	Lower expr.
CHOL	ANP32E	OS	1.07524	0.878704	0.878679	Higher expr.
CHOL	ANP32E	PFS	1.0214	0.960527	0.960526	Higher expr.
CHOL	ANP32E	DSS	0.846538	0.743131	0.742858	Lower expr.
CHOL	ANP32E	DFI	0.436485	0.233924	0.221408	Lower expr.
CHOL	AP1G1	OS	0.792607	0.633761	0.633015	Lower expr.
CHOL	AP1G1	PFS	0.888039	0.781395	0.781272	Lower expr.
CHOL	AP1G1	DSS	0.775032	0.623994	0.62308	Lower expr.
CHOL	AP1G1	DFI	0.497315	0.282602	0.273287	Lower expr.
CHOL	AP2B1	OS	0.433659	0.0950802	0.0865597	Lower expr.
CHOL	AP2B1	PFS	0.852941	0.709657	0.709368	Lower expr.
CHOL	AP2B1	DSS	0.508988	0.197737	0.189893	Lower expr.
CHOL	AP2B1	DFI	1.41535	0.591094	0.589246	Higher expr.
CHOL	AP2M1	OS	0.778034	0.607505	0.60659	Lower expr.
CHOL	AP2M1	PFS	0.906455	0.818104	0.818033	Lower expr.
CHOL	AP2M1	DSS	0.968326	0.950682	0.95068	Lower expr.
CHOL	AP2M1	DFI	0.642669	0.49493	0.49149	Lower expr.
CHOL	AP2S1	OS	1.36949	0.508645	0.506928	Higher expr.
CHOL	AP2S1	PFS	1.18624	0.689723	0.689372	Higher expr.
CHOL	AP2S1	DSS	1.38022	0.523821	0.522057	Higher expr.
CHOL	AP2S1	DFI	1.37877	0.619483	0.617995	Higher expr.
CHOL	AP3B1	OS	0.705502	0.466099	0.463947	Lower expr.
CHOL	AP3B1	PFS	0.976841	0.956276	0.956275	Lower expr.
CHOL	AP3B1	DSS	0.658736	0.411721	0.408492	Lower expr.
CHOL	AP3B1	DFI	0.637674	0.488002	0.484443	Lower expr.
CHOL	AP3S1	OS	0.779053	0.613622	0.612719	Lower expr.
CHOL	AP3S1	PFS	0.733235	0.469706	0.467949	Lower expr.
CHOL	AP3S1	DSS	0.964334	0.944307	0.944304	Lower expr.
CHOL	AP3S1	DFI	0.817871	0.7511	0.750699	Lower expr.
CHOL	ARCN1	OS	0.825456	0.693239	0.692807	Lower expr.
CHOL	ARCN1	PFS	1.01843	0.965907	0.965907	Higher expr.
CHOL	ARCN1	DSS	1.01243	0.980586	0.980586	Higher expr.
CHOL	ARCN1	DFI	1.52613	0.513158	0.510048	Higher expr.
CHOL	ARF1	OS	1.86802	0.207133	0.20001	Higher expr.
CHOL	ARF1	PFS	1.77006	0.19325	0.18763	Higher expr.
CHOL	ARF1	DSS	2.03444	0.179882	0.171084	Higher expr.
CHOL	ARF1	DFI	1.31661	0.664792	0.66382	Higher expr.
CHOL	ARFGAP3	OS	1.2079	0.689535	0.689105	Higher expr.
CHOL	ARFGAP3	PFS	1.05872	0.893688	0.893673	Higher expr.
CHOL	ARFGAP3	DSS	1.2479	0.658638	0.657994	Higher expr.
CHOL	ARFGAP3	DFI	1.70133	0.411294	0.40586	Higher expr.
CHOL	ARFGEF1	OS	0.591074	0.278065	0.272636	Lower expr.
CHOL	ARFGEF1	PFS	0.509253	0.128372	0.121302	Lower expr.
CHOL	ARFGEF1	DSS	0.711436	0.500511	0.498477	Lower expr.
CHOL	ARFGEF1	DFI	0.409744	0.196533	0.18206	Lower expr.
CHOL	ARFGEF2	OS	0.548791	0.230836	0.22395	Lower expr.
CHOL	ARFGEF2	PFS	0.488334	0.109433	0.102391	Lower expr.
CHOL	ARFGEF2	DSS	0.509079	0.211282	0.202761	Lower expr.
CHOL	ARFGEF2	DFI	0.36126	0.141971	0.125804	Lower expr.
CHOL	ARFIP1	OS	0.837565	0.709574	0.709218	Lower expr.
CHOL	ARFIP1	PFS	0.745696	0.493693	0.492154	Lower expr.
CHOL	ARFIP1	DSS	0.838736	0.727949	0.727619	Lower expr.
CHOL	ARFIP1	DFI	1.05084	0.937663	0.937657	Higher expr.
CHOL	ATP1A1	OS	0.953348	0.920259	0.920252	Lower expr.
CHOL	ATP1A1	PFS	1.23488	0.622812	0.622173	Higher expr.
CHOL	ATP1A1	DSS	1.22042	0.701086	0.700629	Higher expr.
CHOL	ATP1A1	DFI	1.46408	0.54789	0.545507	Higher expr.
CHOL	ATP6V1B1	OS	1.22786	0.667623	0.667112	Higher expr.
CHOL	ATP6V1B1	PFS	1.2561	0.595023	0.594233	Higher expr.
CHOL	ATP6V1B1	DSS	0.981941	0.971543	0.971543	Lower expr.
CHOL	ATP6V1B1	DFI	1.19531	0.778086	0.7778	Higher expr.
CHOL	ATP6V1H	OS	0.591267	0.281836	0.276612	Lower expr.
CHOL	ATP6V1H	PFS	0.553841	0.175146	0.169113	Lower expr.
CHOL	ATP6V1H	DSS	0.708038	0.497788	0.495772	Lower expr.
CHOL	ATP6V1H	DFI	0.631765	0.469119	0.46528	Lower expr.
CHOL	ATP7A	OS	1.1481	0.778597	0.778436	Higher expr.
CHOL	ATP7A	PFS	0.825765	0.659576	0.659095	Lower expr.
CHOL	ATP7A	DSS	1.19168	0.737221	0.736914	Higher expr.
CHOL	ATP7A	DFI	0.96888	0.961025	0.961024	Lower expr.
CHOL	BET1	OS	0.875366	0.785521	0.785373	Lower expr.
CHOL	BET1	PFS	0.906826	0.818947	0.818877	Lower expr.
CHOL	BET1	DSS	0.875788	0.799267	0.79913	Lower expr.
CHOL	BET1	DFI	0.802409	0.728995	0.728483	Lower expr.
CHOL	BNIP3	OS	3.38155	0.0176545	0.0123691	Higher expr.
CHOL	BNIP3	PFS	1.95498	0.124068	0.117355	Higher expr.
CHOL	BNIP3	DSS	2.98821	0.0387396	0.0309029	Higher expr.
CHOL	BNIP3	DFI	1.22035	0.753371	0.752982	Higher expr.
CHOL	CAV2	OS	0.593072	0.287842	0.282699	Lower expr.
CHOL	CAV2	PFS	1.24961	0.607718	0.606979	Higher expr.
CHOL	CAV2	DSS	0.725688	0.539555	0.537901	Lower expr.
CHOL	CAV2	DFI	1.05923	0.929119	0.92911	Higher expr.
CHOL	CD63	OS	1.27073	0.614422	0.613588	Higher expr.
CHOL	CD63	PFS	1.2277	0.634671	0.634104	Higher expr.
CHOL	CD63	DSS	1.67455	0.319503	0.314248	Higher expr.
CHOL	CD63	DFI	3.2754	0.0910299	0.0748763	Higher expr.
CHOL	CLCN3	OS	0.74956	0.545106	0.543747	Lower expr.
CHOL	CLCN3	PFS	0.691993	0.396419	0.393772	Lower expr.
CHOL	CLCN3	DSS	0.916654	0.862439	0.862397	Lower expr.
CHOL	CLCN3	DFI	0.744623	0.648439	0.647264	Lower expr.
CHOL	CLN5	OS	1.07224	0.888555	0.888534	Higher expr.
CHOL	CLN5	PFS	0.964957	0.933472	0.933468	Lower expr.
CHOL	CLN5	DSS	1.1033	0.853163	0.853111	Higher expr.
CHOL	CLN5	DFI	0.661866	0.550259	0.547446	Lower expr.
CHOL	CLTA	OS	1.41499	0.466368	0.464192	Higher expr.
CHOL	CLTA	PFS	2.39051	0.0506673	0.044391	Higher expr.
CHOL	CLTA	DSS	1.86117	0.23132	0.224096	Higher expr.
CHOL	CLTA	DFI	4.24316	0.0330993	0.0208646	Higher expr.
CHOL	CLTC	OS	1.68049	0.284988	0.279731	Higher expr.
CHOL	CLTC	PFS	1.41258	0.422308	0.420074	Higher expr.
CHOL	CLTC	DSS	1.82785	0.244736	0.2378	Higher expr.
CHOL	CLTC	DFI	2.53214	0.180954	0.166216	Higher expr.
CHOL	COG2	OS	1.88821	0.213975	0.206643	Higher expr.
CHOL	COG2	PFS	1.75408	0.198304	0.192688	Higher expr.
CHOL	COG2	DSS	1.58536	0.385869	0.381852	Higher expr.
CHOL	COG2	DFI	1.52575	0.505074	0.501945	Higher expr.
CHOL	COPB1	OS	0.443336	0.104409	0.0952255	Lower expr.
CHOL	COPB1	PFS	0.590927	0.22149	0.216344	Lower expr.
CHOL	COPB1	DSS	0.516397	0.201373	0.193332	Lower expr.
CHOL	COPB1	DFI	1.17947	0.79838	0.798158	Higher expr.
CHOL	COPB2	OS	0.643361	0.362525	0.358681	Lower expr.
CHOL	COPB2	PFS	0.616934	0.26081	0.256278	Lower expr.
CHOL	COPB2	DSS	0.61755	0.351437	0.346828	Lower expr.
CHOL	COPB2	DFI	0.614236	0.44285	0.438446	Lower expr.
CHOL	COPE	OS	1.66993	0.290954	0.285812	Higher expr.
CHOL	COPE	PFS	2.03277	0.111561	0.104446	Higher expr.
CHOL	COPE	DSS	1.75593	0.278011	0.27187	Higher expr.
CHOL	COPE	DFI	1.71157	0.396136	0.390502	Higher expr.
CHOL	CTSC	OS	1.33511	0.551562	0.550205	Higher expr.
CHOL	CTSC	PFS	1.2938	0.54902	0.547941	Higher expr.
CHOL	CTSC	DSS	1.81826	0.269261	0.26229	Higher expr.
CHOL	CTSC	DFI	1.33322	0.651419	0.650339	Higher expr.
CHOL	DNM1L	OS	0.691235	0.454752	0.452227	Lower expr.
CHOL	DNM1L	PFS	0.701615	0.414359	0.411935	Lower expr.
CHOL	DNM1L	DSS	0.669153	0.44723	0.444228	Lower expr.
CHOL	DNM1L	DFI	0.602248	0.463994	0.459305	Lower expr.
CHOL	DST	OS	0.844772	0.722621	0.722309	Lower expr.
CHOL	DST	PFS	0.901582	0.809304	0.809222	Lower expr.
CHOL	DST	DSS	0.807769	0.672462	0.671883	Lower expr.
CHOL	DST	DFI	1.27009	0.706399	0.705745	Higher expr.
CHOL	EGFR	OS	0.276245	0.0151374	0.00952666	Lower expr.
CHOL	EGFR	PFS	0.373485	0.0291814	0.0236657	Lower expr.
CHOL	EGFR	DSS	0.312837	0.0321528	0.0237874	Lower expr.
CHOL	EGFR	DFI	0.269785	0.0608263	0.0453054	Lower expr.
CHOL	ERGIC3	OS	1.89747	0.187636	0.180385	Higher expr.
CHOL	ERGIC3	PFS	1.90323	0.140634	0.134154	Higher expr.
CHOL	ERGIC3	DSS	1.60008	0.353543	0.349243	Higher expr.
CHOL	ERGIC3	DFI	3.21134	0.0938364	0.0773402	Higher expr.
CHOL	GALC	OS	1.4168	0.476982	0.474857	Higher expr.
CHOL	GALC	PFS	1.03866	0.929548	0.929544	Higher expr.
CHOL	GALC	DSS	1.47275	0.457205	0.454493	Higher expr.
CHOL	GALC	DFI	0.876545	0.848829	0.848722	Lower expr.
CHOL	GBF1	OS	0.294248	0.0211129	0.0144918	Lower expr.
CHOL	GBF1	PFS	0.54747	0.169422	0.163409	Lower expr.
CHOL	GBF1	DSS	0.332872	0.0429842	0.0337949	Lower expr.
CHOL	GBF1	DFI	0.623509	0.456313	0.452189	Lower expr.
CHOL	GLA	OS	1.47249	0.416916	0.414089	Higher expr.
CHOL	GLA	PFS	1.17024	0.714474	0.714199	Higher expr.
CHOL	GLA	DSS	1.56009	0.379857	0.376041	Higher expr.
CHOL	GLA	DFI	2.59289	0.228542	0.211325	Higher expr.
CHOL	GNAS	OS	0.865669	0.762088	0.761893	Lower expr.
CHOL	GNAS	PFS	0.732211	0.468675	0.46692	Lower expr.
CHOL	GNAS	DSS	0.850032	0.748351	0.748091	Lower expr.
CHOL	GNAS	DFI	0.712727	0.596528	0.594864	Lower expr.
CHOL	GOLGA4	OS	0.770954	0.59226	0.591243	Lower expr.
CHOL	GOLGA4	PFS	0.6124	0.270726	0.266071	Lower expr.
CHOL	GOLGA4	DSS	0.944392	0.910139	0.910127	Lower expr.
CHOL	GOLGA4	DFI	0.517035	0.308684	0.300144	Lower expr.
CHOL	GOSR2	OS	1.76849	0.249773	0.243588	Higher expr.
CHOL	GOSR2	PFS	0.966238	0.936012	0.936009	Lower expr.
CHOL	GOSR2	DSS	1.92596	0.215688	0.207755	Higher expr.
CHOL	GOSR2	DFI	1.03576	0.955756	0.955754	Higher expr.
CHOL	ICA1	OS	1.24154	0.649298	0.648671	Higher expr.
CHOL	ICA1	PFS	1.51817	0.334406	0.331084	Higher expr.
CHOL	ICA1	DSS	1.00862	0.986349	0.986349	Higher expr.
CHOL	ICA1	DFI	1.6962	0.404526	0.399135	Higher expr.
CHOL	IGF2R	OS	1.35089	0.528306	0.526841	Higher expr.
CHOL	IGF2R	PFS	0.937081	0.879738	0.879718	Lower expr.
CHOL	IGF2R	DSS	1.75912	0.269242	0.263366	Higher expr.
CHOL	IGF2R	DFI	0.891344	0.856053	0.855975	Lower expr.
CHOL	KIF1B	OS	0.826397	0.688656	0.688218	Lower expr.
CHOL	KIF1B	PFS	0.583974	0.217793	0.212477	Lower expr.
CHOL	KIF1B	DSS	0.820128	0.694899	0.694433	Lower expr.
CHOL	KIF1B	DFI	0.562295	0.375044	0.368664	Lower expr.
CHOL	KRT18	OS	1.48974	0.420991	0.41801	Higher expr.
CHOL	KRT18	PFS	1.93749	0.136182	0.12921	Higher expr.
CHOL	KRT18	DSS	1.22666	0.694626	0.694137	Higher expr.
CHOL	KRT18	DFI	2.38438	0.208546	0.194571	Higher expr.
CHOL	LAMP2	OS	0.889442	0.804708	0.804602	Lower expr.
CHOL	LAMP2	PFS	1.60454	0.276188	0.271763	Higher expr.
CHOL	LAMP2	DSS	0.855923	0.756752	0.75652	Lower expr.
CHOL	LAMP2	DFI	1.887	0.327455	0.319567	Higher expr.
CHOL	LMAN1	OS	0.902898	0.829822	0.82975	Lower expr.
CHOL	LMAN1	PFS	0.79689	0.597934	0.597171	Lower expr.
CHOL	LMAN1	DSS	0.687442	0.469038	0.466473	Lower expr.
CHOL	LMAN1	DFI	0.570829	0.394036	0.388396	Lower expr.
CHOL	M6PR	OS	1.09956	0.846492	0.846438	Higher expr.
CHOL	M6PR	PFS	1.44294	0.399293	0.396703	Higher expr.
CHOL	M6PR	DSS	1.13426	0.809577	0.80946	Higher expr.
CHOL	M6PR	DFI	5.9761	0.0242416	0.0105704	Higher expr.
CHOL	MAPK1	OS	1.10008	0.840209	0.840151	Higher expr.
CHOL	MAPK1	PFS	0.619284	0.269817	0.265287	Lower expr.
CHOL	MAPK1	DSS	1.13173	0.805112	0.804992	Higher expr.
CHOL	MAPK1	DFI	0.435803	0.199475	0.18697	Lower expr.
CHOL	MON2	OS	1.20941	0.697105	0.696685	Higher expr.
CHOL	MON2	PFS	0.903257	0.812593	0.812515	Lower expr.
CHOL	MON2	DSS	0.947654	0.917785	0.917775	Lower expr.
CHOL	MON2	DFI	0.378998	0.220728	0.203186	Lower expr.
CHOL	NAPA	OS	1.24359	0.646836	0.646196	Higher expr.
CHOL	NAPA	PFS	1.31266	0.527155	0.525913	Higher expr.
CHOL	NAPA	DSS	1.24837	0.660806	0.660165	Higher expr.
CHOL	NAPA	DFI	0.992567	0.990666	0.990666	Lower expr.
CHOL	NAPG	OS	0.829932	0.702315	0.701914	Lower expr.
CHOL	NAPG	PFS	1.23282	0.625496	0.624871	Higher expr.
CHOL	NAPG	DSS	0.824141	0.70986	0.709439	Lower expr.
CHOL	NAPG	DFI	1.15314	0.822759	0.822617	Higher expr.
CHOL	OCRL	OS	0.852584	0.743454	0.743196	Lower expr.
CHOL	OCRL	PFS	1.0072	0.986607	0.986607	Higher expr.
CHOL	OCRL	DSS	0.849518	0.753445	0.753186	Lower expr.
CHOL	OCRL	DFI	0.980621	0.975843	0.975843	Lower expr.
CHOL	PAM	OS	1.45384	0.434112	0.431559	Higher expr.
CHOL	PAM	PFS	0.863386	0.730951	0.730721	Lower expr.
CHOL	PAM	DSS	1.56047	0.381049	0.377299	Higher expr.
CHOL	PAM	DFI	1.90933	0.350787	0.342639	Higher expr.
CHOL	PPT1	OS	0.976801	0.960988	0.960987	Lower expr.
CHOL	PPT1	PFS	0.614166	0.273758	0.269163	Lower expr.
CHOL	PPT1	DSS	1.24061	0.670619	0.670064	Higher expr.
CHOL	PPT1	DFI	1.18598	0.792222	0.79198	Higher expr.
CHOL	RAB14	OS	1.00253	0.995856	0.995856	Higher expr.
CHOL	RAB14	PFS	1.01786	0.966952	0.966951	Higher expr.
CHOL	RAB14	DSS	1.01212	0.981445	0.981445	Higher expr.
CHOL	RAB14	DFI	1.79949	0.354124	0.347315	Higher expr.
CHOL	RAB22A	OS	1.1003	0.840365	0.840307	Higher expr.
CHOL	RAB22A	PFS	1.10054	0.823082	0.823016	Higher expr.
CHOL	RAB22A	DSS	1.14048	0.793917	0.793777	Higher expr.
CHOL	RAB22A	DFI	2.93933	0.173509	0.153583	Higher expr.
CHOL	RAB2A	OS	0.475284	0.137778	0.129002	Lower expr.
CHOL	RAB2A	PFS	0.47363	0.0875863	0.0807586	Lower expr.
CHOL	RAB2A	DSS	0.562972	0.267254	0.260818	Lower expr.
CHOL	RAB2A	DFI	0.518419	0.311105	0.302682	Lower expr.
CHOL	RAB5A	OS	1.10745	0.836926	0.836865	Higher expr.
CHOL	RAB5A	PFS	0.883092	0.772029	0.771888	Lower expr.
CHOL	RAB5A	DSS	1.12478	0.823995	0.823906	Higher expr.
CHOL	RAB5A	DFI	0.971862	0.964058	0.964056	Lower expr.
CHOL	RAB9A	OS	0.332127	0.0388745	0.0300169	Lower expr.
CHOL	RAB9A	PFS	0.49992	0.115379	0.10883	Lower expr.
CHOL	RAB9A	DSS	0.384818	0.0817978	0.0708493	Lower expr.
CHOL	RAB9A	DFI	0.528137	0.316376	0.308515	Lower expr.
CHOL	RER1	OS	0.741208	0.547415	0.545997	Lower expr.
CHOL	RER1	PFS	0.576149	0.204989	0.199399	Lower expr.
CHOL	RER1	DSS	0.717347	0.533176	0.531406	Lower expr.
CHOL	RER1	DFI	0.5842	0.40646	0.40092	Lower expr.
CHOL	RPS6KA3	OS	0.605966	0.301843	0.296905	Lower expr.
CHOL	RPS6KA3	PFS	0.563674	0.19022	0.184513	Lower expr.
CHOL	RPS6KA3	DSS	0.725456	0.525906	0.524172	Lower expr.
CHOL	RPS6KA3	DFI	0.344129	0.12613	0.110023	Lower expr.
CHOL	SCAMP1	OS	0.550463	0.218664	0.21202	Lower expr.
CHOL	SCAMP1	PFS	0.54459	0.162996	0.156753	Lower expr.
CHOL	SCAMP1	DSS	0.661036	0.413437	0.410187	Lower expr.
CHOL	SCAMP1	DFI	0.853818	0.806963	0.806768	Lower expr.
CHOL	SCAMP3	OS	1.23192	0.67313	0.672582	Higher expr.
CHOL	SCAMP3	PFS	1.55261	0.314389	0.310675	Higher expr.
CHOL	SCAMP3	DSS	1.67734	0.346618	0.341359	Higher expr.
CHOL	SCAMP3	DFI	1.78356	0.372677	0.36623	Higher expr.
CHOL	SCRN1	OS	0.207988	0.0028762	0.00123113	Lower expr.
CHOL	SCRN1	PFS	0.483173	0.0924783	0.0858048	Lower expr.
CHOL	SCRN1	DSS	0.23319	0.00751503	0.00405725	Lower expr.
CHOL	SCRN1	DFI	0.433752	0.191032	0.179019	Lower expr.
CHOL	SEC22B	OS	0.628788	0.339081	0.334853	Lower expr.
CHOL	SEC22B	PFS	0.754441	0.511603	0.510228	Lower expr.
CHOL	SEC22B	DSS	0.744277	0.5593	0.557903	Lower expr.
CHOL	SEC22B	DFI	0.618924	0.461122	0.457032	Lower expr.
CHOL	SEC24D	OS	0.840732	0.720754	0.720425	Lower expr.
CHOL	SEC24D	PFS	0.57441	0.214829	0.209281	Lower expr.
CHOL	SEC24D	DSS	1.03259	0.949499	0.949497	Higher expr.
CHOL	SEC24D	DFI	0.489889	0.302398	0.292361	Lower expr.
CHOL	SEC31A	OS	0.671141	0.412058	0.409063	Lower expr.
CHOL	SEC31A	PFS	0.858095	0.72162	0.721365	Lower expr.
CHOL	SEC31A	DSS	0.802021	0.663384	0.662765	Lower expr.
CHOL	SEC31A	DFI	1.2264	0.747924	0.747512	Higher expr.
CHOL	SGMS1	OS	0.753633	0.567229	0.565961	Lower expr.
CHOL	SGMS1	PFS	0.678644	0.376975	0.374186	Lower expr.
CHOL	SGMS1	DSS	0.928619	0.886679	0.886654	Lower expr.
CHOL	SGMS1	DFI	0.876916	0.839078	0.838965	Lower expr.
CHOL	SH3GL2	OS	0.77837	0.612568	0.61166	Lower expr.
CHOL	SH3GL2	PFS	0.510838	0.122523	0.115739	Lower expr.
CHOL	SH3GL2	DSS	0.577709	0.317944	0.312001	Lower expr.
CHOL	SH3GL2	DFI	0.211762	0.0500866	0.0308874	Lower expr.
CHOL	SNAP23	OS	0.983118	0.971712	0.971711	Lower expr.
CHOL	SNAP23	PFS	0.606191	0.243949	0.239142	Lower expr.
CHOL	SNAP23	DSS	1.0226	0.965027	0.965026	Higher expr.
CHOL	SNAP23	DFI	0.429977	0.222232	0.208865	Lower expr.
CHOL	SNX2	OS	0.460263	0.123154	0.114287	Lower expr.
CHOL	SNX2	PFS	0.368028	0.0266468	0.0213821	Lower expr.
CHOL	SNX2	DSS	0.407099	0.0980257	0.0875453	Lower expr.
CHOL	SNX2	DFI	0.315565	0.0779761	0.0637891	Lower expr.
CHOL	SOD1	OS	0.924998	0.873358	0.873327	Lower expr.
CHOL	SOD1	PFS	0.847406	0.69852	0.698197	Lower expr.
CHOL	SOD1	DSS	0.906484	0.850514	0.850457	Lower expr.
CHOL	SOD1	DFI	0.378146	0.134981	0.120798	Lower expr.
CHOL	SSPN	OS	0.452286	0.118662	0.109338	Lower expr.
CHOL	SSPN	PFS	0.424317	0.054561	0.0477529	Lower expr.
CHOL	SSPN	DSS	0.535662	0.23688	0.229378	Lower expr.
CHOL	SSPN	DFI	0.309145	0.0908807	0.0741745	Lower expr.
CHOL	STAM	OS	0.34292	0.0422789	0.0333288	Lower expr.
CHOL	STAM	PFS	0.420669	0.0561656	0.0495583	Lower expr.
CHOL	STAM	DSS	0.394037	0.0845833	0.0739013	Lower expr.
CHOL	STAM	DFI	0.284546	0.0724495	0.0564535	Lower expr.
CHOL	STX12	OS	0.570923	0.263152	0.256998	Lower expr.
CHOL	STX12	PFS	0.697015	0.402185	0.399723	Lower expr.
CHOL	STX12	DSS	0.680202	0.456716	0.453975	Lower expr.
CHOL	STX12	DFI	0.614236	0.44285	0.438446	Lower expr.
CHOL	STX16	OS	0.547872	0.217791	0.21127	Lower expr.
CHOL	STX16	PFS	0.548762	0.167788	0.161594	Lower expr.
CHOL	STX16	DSS	0.519177	0.209141	0.201538	Lower expr.
CHOL	STX16	DFI	0.71498	0.596745	0.595048	Lower expr.
CHOL	STX7	OS	1.02952	0.952727	0.952726	Higher expr.
CHOL	STX7	PFS	0.667585	0.347146	0.343941	Lower expr.
CHOL	STX7	DSS	1.06059	0.910374	0.910362	Higher expr.
CHOL	STX7	DFI	0.525096	0.320306	0.312168	Lower expr.
CHOL	TMED10	OS	1.83086	0.204563	0.197919	Higher expr.
CHOL	TMED10	PFS	1.36737	0.464088	0.462289	Higher expr.
CHOL	TMED10	DSS	1.5217	0.403023	0.399653	Higher expr.
CHOL	TMED10	DFI	0.72859	0.689505	0.688289	Lower expr.
CHOL	TMED2	OS	0.827805	0.689977	0.689552	Lower expr.
CHOL	TMED2	PFS	0.815918	0.63435	0.633776	Lower expr.
CHOL	TMED2	DSS	1.01629	0.974522	0.974522	Higher expr.
CHOL	TMED2	DFI	0.888872	0.852481	0.852397	Lower expr.
CHOL	TMX1	OS	1.29573	0.584092	0.583064	Higher expr.
CHOL	TMX1	PFS	1.17619	0.704141	0.703836	Higher expr.
CHOL	TMX1	DSS	1.3387	0.560889	0.559526	Higher expr.
CHOL	TMX1	DFI	1.38352	0.608523	0.606968	Higher expr.
CHOL	TOM1L1	OS	0.816607	0.669253	0.668739	Lower expr.
CHOL	TOM1L1	PFS	0.923216	0.852494	0.852456	Lower expr.
CHOL	TOM1L1	DSS	0.821719	0.696516	0.696071	Lower expr.
CHOL	TOM1L1	DFI	0.848684	0.795727	0.795506	Lower expr.
CHOL	TPD52	OS	0.575713	0.255686	0.249836	Lower expr.
CHOL	TPD52	PFS	0.623688	0.277285	0.272892	Lower expr.
CHOL	TPD52	DSS	0.544724	0.242039	0.235071	Lower expr.
CHOL	TPD52	DFI	0.523424	0.350101	0.341914	Lower expr.
CHOL	TSG101	OS	0.983636	0.972927	0.972927	Lower expr.
CHOL	TSG101	PFS	1.49043	0.359258	0.356146	Higher expr.
CHOL	TSG101	DSS	1.27539	0.644616	0.643803	Higher expr.
CHOL	TSG101	DFI	5.9928	0.0244476	0.0108831	Higher expr.
CHOL	TSPAN8	OS	1.44682	0.456761	0.454422	Higher expr.
CHOL	TSPAN8	PFS	0.914575	0.834451	0.834398	Lower expr.
CHOL	TSPAN8	DSS	1.5613	0.399436	0.395866	Higher expr.
CHOL	TSPAN8	DFI	0.942352	0.925287	0.925276	Lower expr.
CHOL	USO1	OS	1.0346	0.944283	0.94428	Higher expr.
CHOL	USO1	PFS	0.6607	0.34063	0.33724	Lower expr.
CHOL	USO1	DSS	1.31352	0.598953	0.597833	Higher expr.
CHOL	USO1	DFI	0.915633	0.889344	0.889309	Lower expr.
CHOL	VAMP3	OS	0.738438	0.532841	0.531323	Lower expr.
CHOL	VAMP3	PFS	0.509819	0.123081	0.116422	Lower expr.
CHOL	VAMP3	DSS	0.72202	0.530389	0.528627	Lower expr.
CHOL	VAMP3	DFI	0.643913	0.488281	0.484855	Lower expr.
CHOL	VAMP4	OS	0.908908	0.845543	0.845488	Lower expr.
CHOL	VAMP4	PFS	0.800805	0.604553	0.603818	Lower expr.
CHOL	VAMP4	DSS	0.880762	0.808125	0.808005	Lower expr.
CHOL	VAMP4	DFI	0.624426	0.49584	0.491903	Lower expr.
CHOL	VPS45	OS	0.802453	0.643615	0.64298	Lower expr.
CHOL	VPS45	PFS	1.12407	0.785443	0.785326	Higher expr.
CHOL	VPS45	DSS	0.798989	0.656909	0.656275	Lower expr.
CHOL	VPS45	DFI	0.719294	0.610301	0.6087	Lower expr.
CHOL	VPS4B	OS	0.517308	0.174377	0.166838	Lower expr.
CHOL	VPS4B	PFS	0.593606	0.227174	0.222172	Lower expr.
CHOL	VPS4B	DSS	0.61122	0.330414	0.325647	Lower expr.
CHOL	VPS4B	DFI	0.391163	0.150887	0.13723	Lower expr.
CHOL	YIPF6	OS	0.708298	0.479622	0.477553	Lower expr.
CHOL	YIPF6	PFS	0.642129	0.307524	0.303602	Lower expr.
CHOL	YIPF6	DSS	0.694703	0.48436	0.482059	Lower expr.
CHOL	YIPF6	DFI	0.289799	0.117992	0.0962024	Lower expr.
CHOL	YKT6	OS	1.60421	0.341114	0.336816	Higher expr.
CHOL	YKT6	PFS	1.64149	0.258998	0.254459	Higher expr.
CHOL	YKT6	DSS	1.74126	0.296182	0.290267	Higher expr.
CHOL	YKT6	DFI	4.70389	0.0517795	0.0327763	Higher expr.
CHOL	ZW10	OS	0.685277	0.439262	0.436693	Lower expr.
CHOL	ZW10	PFS	0.388838	0.0404725	0.0337897	Lower expr.
CHOL	ZW10	DSS	0.829102	0.713251	0.712876	Lower expr.
CHOL	ZW10	DFI	0.489228	0.269409	0.259446	Lower expr.
COAD	ABCA1	OS	1.29921	0.280319	0.278994	Higher expr.
COAD	ABCA1	PFS	1.15754	0.451006	0.450199	Higher expr.
COAD	ABCA1	DSS	1.48468	0.24081	0.237827	Higher expr.
COAD	ABCA1	DFI	0.328356	0.0556467	0.0445245	Lower expr.
COAD	ADAM10	OS	0.869425	0.565989	0.565678	Lower expr.
COAD	ADAM10	PFS	0.864872	0.456752	0.457931	Lower expr.
COAD	ADAM10	DSS	0.947913	0.872969	0.872954	Lower expr.
COAD	ADAM10	DFI	0.366226	0.0635218	0.0532743	Lower expr.
COAD	ANP32E	OS	0.881407	0.602356	0.602123	Lower expr.
COAD	ANP32E	PFS	0.897599	0.577425	0.578536	Lower expr.
COAD	ANP32E	DSS	0.770724	0.438688	0.437413	Lower expr.
COAD	ANP32E	DFI	0.715379	0.507301	0.505344	Lower expr.
COAD	AP1G1	OS	0.998312	0.994499	0.994499	Lower expr.
COAD	AP1G1	PFS	0.916868	0.659271	0.660816	Lower expr.
COAD	AP1G1	DSS	0.826374	0.57499	0.574431	Lower expr.
COAD	AP1G1	DFI	0.793456	0.647728	0.647016	Lower expr.
COAD	AP2B1	OS	0.665406	0.105755	0.103433	Lower expr.
COAD	AP2B1	PFS	0.858492	0.434797	0.432992	Lower expr.
COAD	AP2B1	DSS	0.64758	0.205978	0.202516	Lower expr.
COAD	AP2B1	DFI	0.409651	0.099195	0.0885959	Lower expr.
COAD	AP2M1	OS	1.67066	0.0366675	0.0346687	Higher expr.
COAD	AP2M1	PFS	1.28782	0.19233	0.19131	Higher expr.
COAD	AP2M1	DSS	1.98202	0.0487774	0.0445312	Higher expr.
COAD	AP2M1	DFI	0.958469	0.933327	0.933322	Lower expr.
COAD	AP2S1	OS	0.868036	0.558013	0.557691	Lower expr.
COAD	AP2S1	PFS	0.966512	0.860332	0.858386	Lower expr.
COAD	AP2S1	DSS	0.919406	0.801805	0.801749	Lower expr.
COAD	AP2S1	DFI	0.897985	0.829753	0.829673	Lower expr.
COAD	AP3B1	OS	0.542702	0.0148486	0.0133704	Lower expr.
COAD	AP3B1	PFS	0.651903	0.0295752	0.0285476	Lower expr.
COAD	AP3B1	DSS	0.593209	0.127197	0.122956	Lower expr.
COAD	AP3B1	DFI	1.06509	0.900468	0.900452	Higher expr.
COAD	AP3S1	OS	1.05663	0.81955	0.819528	Higher expr.
COAD	AP3S1	PFS	0.973944	0.891625	0.892057	Lower expr.
COAD	AP3S1	DSS	1.11316	0.748701	0.748588	Higher expr.
COAD	AP3S1	DFI	0.482723	0.178196	0.168896	Lower expr.
COAD	ARCN1	OS	1.45699	0.121113	0.11897	Higher expr.
COAD	ARCN1	PFS	1.63018	0.0127044	0.0118451	Higher expr.
COAD	ARCN1	DSS	1.32596	0.399352	0.397813	Higher expr.
COAD	ARCN1	DFI	1.9192	0.198838	0.191206	Higher expr.
COAD	ARF1	OS	0.874003	0.578107	0.577828	Lower expr.
COAD	ARF1	PFS	0.998198	0.992592	0.990846	Lower expr.
COAD	ARF1	DSS	0.793405	0.489479	0.488526	Lower expr.
COAD	ARF1	DFI	0.88565	0.809895	0.809781	Lower expr.
COAD	ARFGAP3	OS	0.983761	0.945944	0.945943	Lower expr.
COAD	ARFGAP3	PFS	1.00031	0.998717	0.998952	Higher expr.
COAD	ARFGAP3	DSS	0.923908	0.812906	0.812858	Lower expr.
COAD	ARFGAP3	DFI	0.860018	0.76519	0.764977	Lower expr.
COAD	ARFGEF1	OS	0.931581	0.773561	0.773517	Lower expr.
COAD	ARFGEF1	PFS	1.1935	0.365722	0.366163	Higher expr.
COAD	ARFGEF1	DSS	0.990918	0.978297	0.978297	Lower expr.
COAD	ARFGEF1	DFI	1.06122	0.906359	0.906346	Higher expr.
COAD	ARFGEF2	OS	0.99464	0.982402	0.982402	Lower expr.
COAD	ARFGEF2	PFS	1.27089	0.220152	0.219626	Higher expr.
COAD	ARFGEF2	DSS	0.732228	0.36303	0.361114	Lower expr.
COAD	ARFGEF2	DFI	2.35056	0.0998898	0.0902291	Higher expr.
COAD	ARFIP1	OS	0.803077	0.365579	0.364627	Lower expr.
COAD	ARFIP1	PFS	0.87553	0.49296	0.492476	Lower expr.
COAD	ARFIP1	DSS	0.64975	0.207651	0.204162	Lower expr.
COAD	ARFIP1	DFI	0.628801	0.370544	0.366342	Lower expr.
COAD	ATP1A1	OS	0.733218	0.201692	0.199896	Lower expr.
COAD	ATP1A1	PFS	1.0488	0.805697	0.805932	Higher expr.
COAD	ATP1A1	DSS	0.601912	0.137838	0.133663	Lower expr.
COAD	ATP1A1	DFI	5.46536	0.00809815	0.0029378	Higher expr.
COAD	ATP6V1B1	OS	1.86247	0.0140057	0.0125394	Higher expr.
COAD	ATP6V1B1	PFS	1.43268	0.0675836	0.0658237	Higher expr.
COAD	ATP6V1B1	DSS	3.58451	0.00146921	0.000675329	Higher expr.
COAD	ATP6V1B1	DFI	1.26537	0.64019	0.63945	Higher expr.
COAD	ATP6V1H	OS	0.915198	0.71585	0.715765	Lower expr.
COAD	ATP6V1H	PFS	1.25224	0.249253	0.249337	Higher expr.
COAD	ATP6V1H	DSS	0.730925	0.355715	0.353791	Lower expr.
COAD	ATP6V1H	DFI	1.30447	0.599503	0.598492	Higher expr.
COAD	ATP7A	OS	1.15757	0.545176	0.544826	Higher expr.
COAD	ATP7A	PFS	1.23122	0.286059	0.284909	Higher expr.
COAD	ATP7A	DSS	1.48578	0.24274	0.239718	Higher expr.
COAD	ATP7A	DFI	2.09989	0.161566	0.15277	Higher expr.
COAD	BET1	OS	1.369	0.19825	0.19642	Higher expr.
COAD	BET1	PFS	0.99167	0.965535	0.965336	Lower expr.
COAD	BET1	DSS	1.21049	0.567413	0.566826	Higher expr.
COAD	BET1	DFI	1.41932	0.488569	0.486391	Higher expr.
COAD	BNIP3	OS	1.31595	0.258552	0.25709	Higher expr.
COAD	BNIP3	PFS	1.48512	0.043149	0.0417492	Higher expr.
COAD	BNIP3	DSS	1.70034	0.122228	0.117987	Higher expr.
COAD	BNIP3	DFI	1.37047	0.548899	0.547378	Higher expr.
COAD	CAV2	OS	1.41445	0.153472	0.151485	Higher expr.
COAD	CAV2	PFS	1.25421	0.243748	0.242206	Higher expr.
COAD	CAV2	DSS	2.55064	0.00987274	0.00749966	Higher expr.
COAD	CAV2	DFI	0.382952	0.0976406	0.0855709	Lower expr.
COAD	CD63	OS	0.832056	0.446907	0.446278	Lower expr.
COAD	CD63	PFS	0.854183	0.41627	0.416528	Lower expr.
COAD	CD63	DSS	0.91936	0.801083	0.801026	Lower expr.
COAD	CD63	DFI	1.06965	0.893068	0.893049	Higher expr.
COAD	CLCN3	OS	0.517196	0.00915491	0.00796811	Lower expr.
COAD	CLCN3	PFS	0.556212	0.00333839	0.00293369	Lower expr.
COAD	CLCN3	DSS	0.514147	0.0554783	0.0511309	Lower expr.
COAD	CLCN3	DFI	0.557641	0.249859	0.243376	Lower expr.
COAD	CLN5	OS	0.715907	0.174903	0.172954	Lower expr.
COAD	CLN5	PFS	0.89724	0.576614	0.57616	Lower expr.
COAD	CLN5	DSS	0.73116	0.351775	0.349837	Lower expr.
COAD	CLN5	DFI	1.16619	0.758699	0.75847	Higher expr.
COAD	CLTA	OS	1.0166	0.94679	0.94679	Higher expr.
COAD	CLTA	PFS	0.849375	0.40318	0.402294	Lower expr.
COAD	CLTA	DSS	1.05686	0.870236	0.87022	Higher expr.
COAD	CLTA	DFI	0.549458	0.252172	0.24553	Lower expr.
COAD	CLTC	OS	0.581908	0.0325348	0.0304901	Lower expr.
COAD	CLTC	PFS	0.771555	0.187652	0.186981	Lower expr.
COAD	CLTC	DSS	0.630979	0.178841	0.175067	Lower expr.
COAD	CLTC	DFI	0.706949	0.491858	0.489703	Lower expr.
COAD	COG2	OS	0.678791	0.111826	0.109712	Lower expr.
COAD	COG2	PFS	0.874408	0.489891	0.490916	Lower expr.
COAD	COG2	DSS	0.986732	0.968435	0.968435	Lower expr.
COAD	COG2	DFI	0.557574	0.258315	0.252132	Lower expr.
COAD	COPB1	OS	0.996743	0.989219	0.989219	Lower expr.
COAD	COPB1	PFS	1.24696	0.255657	0.254198	Higher expr.
COAD	COPB1	DSS	0.905279	0.766052	0.765959	Lower expr.
COAD	COPB1	DFI	2.12942	0.1617	0.151965	Higher expr.
COAD	COPB2	OS	0.848835	0.500537	0.500063	Lower expr.
[truncated: 9,649 more rows]

## Sheet: ADIPOGENESIS
Cancer_type	Symbol	survival_type	Hazard_Ratio	Cox p value	Logrank_p_value	Higher_risk_of_death
ACC	ABCA1	OS	0.664956	0.305571	0.30213	Lower expr.
ACC	ABCA1	PFS	0.582637	0.0881306	0.0844863	Lower expr.
ACC	ABCA1	DSS	0.616425	0.24482	0.240166	Lower expr.
ACC	ABCA1	DFI	0.504675	0.277398	0.268346	Lower expr.
ACC	ABCB8	OS	0.951141	0.895012	0.892709	Lower expr.
ACC	ABCB8	PFS	0.732757	0.313872	0.310433	Lower expr.
ACC	ABCB8	DSS	1.0713	0.861504	0.863711	Higher expr.
ACC	ABCB8	DFI	0.462905	0.221322	0.210336	Lower expr.
ACC	ACAA2	OS	0.929372	0.849586	0.849413	Lower expr.
ACC	ACAA2	PFS	0.87757	0.672593	0.675838	Lower expr.
ACC	ACAA2	DSS	1.03743	0.927084	0.927037	Higher expr.
ACC	ACAA2	DFI	0.708168	0.570458	0.568591	Lower expr.
ACC	ACADL	OS	0.162411	9.7587e-05	1.0603e-05	Lower expr.
ACC	ACADL	PFS	0.185992	2.04435e-06	1.86519e-07	Lower expr.
ACC	ACADL	DSS	0.149178	0.000150415	1.3788e-05	Lower expr.
ACC	ACADL	DFI	0.215927	0.0174951	0.00967756	Lower expr.
ACC	ACADM	OS	0.968703	0.933208	0.933046	Lower expr.
ACC	ACADM	PFS	1.19497	0.559991	0.560105	Higher expr.
ACC	ACADM	DSS	1.07241	0.8587	0.858659	Higher expr.
ACC	ACADM	DFI	0.653623	0.498054	0.49484	Lower expr.
ACC	ACADS	OS	0.411092	0.0285215	0.0234922	Lower expr.
ACC	ACADS	PFS	0.534955	0.0463944	0.0434465	Lower expr.
ACC	ACADS	DSS	0.399134	0.0310018	0.0252974	Lower expr.
ACC	ACADS	DFI	0.294806	0.071796	0.0557736	Lower expr.
ACC	ACLY	OS	3.01658	0.00841445	0.00559813	Higher expr.
ACC	ACLY	PFS	2.71377	0.00189401	0.00121414	Higher expr.
ACC	ACLY	DSS	3.21676	0.00835136	0.00528127	Higher expr.
ACC	ACLY	DFI	2.00024	0.252948	0.243594	Higher expr.
ACC	ACO2	OS	0.381622	0.0184314	0.0144662	Lower expr.
ACC	ACO2	PFS	0.648405	0.159051	0.155398	Lower expr.
ACC	ACO2	DSS	0.405316	0.0300482	0.0250028	Lower expr.
ACC	ACO2	DFI	1.18446	0.787645	0.787401	Higher expr.
ACC	ACOX1	OS	0.885344	0.747817	0.749691	Lower expr.
ACC	ACOX1	PFS	1.09715	0.761423	0.757367	Higher expr.
ACC	ACOX1	DSS	0.906079	0.80178	0.803933	Lower expr.
ACC	ACOX1	DFI	1.12106	0.850759	0.85068	Higher expr.
ACC	ADCY6	OS	0.798984	0.554101	0.553121	Lower expr.
ACC	ADCY6	PFS	0.768675	0.392539	0.393688	Lower expr.
ACC	ADCY6	DSS	0.810425	0.59337	0.59254	Lower expr.
ACC	ADCY6	DFI	0.855875	0.797211	0.797011	Lower expr.
ACC	ADIG	OS	1.26315	0.753249	0.752194	Higher expr.
ACC	ADIG	PFS	1.08816	0.907426	0.906021	Higher expr.
ACC	ADIG	DSS	1.33812	0.696114	0.694524	Higher expr.
ACC	ADIG	DFI	1.83962	0.562655	0.556625	Higher expr.
ACC	ADIPOR2	OS	0.573955	0.152085	0.147515	Lower expr.
ACC	ADIPOR2	PFS	0.556426	0.0613933	0.0583255	Lower expr.
ACC	ADIPOR2	DSS	0.573022	0.167784	0.163062	Lower expr.
ACC	ADIPOR2	DFI	0.466685	0.22602	0.215186	Lower expr.
ACC	AGPAT3	OS	1.9119	0.0961485	0.0910314	Higher expr.
ACC	AGPAT3	PFS	1.34919	0.32829	0.327404	Higher expr.
ACC	AGPAT3	DSS	1.76849	0.153501	0.148857	Higher expr.
ACC	AGPAT3	DFI	0.968749	0.959684	0.959682	Lower expr.
ACC	AIFM1	OS	0.250456	0.00160701	0.000662222	Lower expr.
ACC	AIFM1	PFS	0.24584	3.3306e-05	8.22086e-06	Lower expr.
ACC	AIFM1	DSS	0.235283	0.00194325	0.00074685	Lower expr.
ACC	AIFM1	DFI	0.17693	0.0110297	0.00426318	Lower expr.
ACC	AK2	OS	1.99379	0.0804446	0.0749307	Higher expr.
ACC	AK2	PFS	1.53454	0.166717	0.163546	Higher expr.
ACC	AK2	DSS	1.8586	0.124476	0.119101	Higher expr.
ACC	AK2	DFI	2.18519	0.213148	0.201766	Higher expr.
ACC	ALDH2	OS	0.302083	0.00455346	0.00268557	Lower expr.
ACC	ALDH2	PFS	0.269715	0.000110668	3.776e-05	Lower expr.
ACC	ALDH2	DSS	0.289634	0.00536306	0.00307788	Lower expr.
ACC	ALDH2	DFI	0.113388	0.00556204	0.000862174	Lower expr.
ACC	ALDOA	OS	0.722154	0.396478	0.394209	Lower expr.
ACC	ALDOA	PFS	0.757708	0.367172	0.365231	Lower expr.
ACC	ALDOA	DSS	0.729277	0.4289	0.426773	Lower expr.
ACC	ALDOA	DFI	0.552406	0.345035	0.338089	Lower expr.
ACC	ANGPT1	OS	0.6003	0.188458	0.18357	Lower expr.
ACC	ANGPT1	PFS	0.53296	0.0469286	0.0432008	Lower expr.
ACC	ANGPT1	DSS	0.650185	0.279571	0.275731	Lower expr.
ACC	ANGPT1	DFI	0.61635	0.424263	0.419748	Lower expr.
ACC	ANGPTL4	OS	2.78703	0.0146492	0.0108467	Higher expr.
ACC	ANGPTL4	PFS	2.11671	0.0165935	0.0140435	Higher expr.
ACC	ANGPTL4	DSS	2.95991	0.0144907	0.0103273	Higher expr.
ACC	ANGPTL4	DFI	2.3168	0.181637	0.169297	Higher expr.
ACC	APLP2	OS	1.53851	0.260013	0.256157	Higher expr.
ACC	APLP2	PFS	0.968856	0.917674	0.921225	Lower expr.
ACC	APLP2	DSS	1.52957	0.284792	0.280957	Higher expr.
ACC	APLP2	DFI	0.870043	0.818633	0.818491	Lower expr.
ACC	APOE	OS	2.29971	0.0350719	0.0302923	Higher expr.
ACC	APOE	PFS	2.23693	0.0110848	0.00909642	Higher expr.
ACC	APOE	DSS	2.73882	0.0179535	0.0137058	Higher expr.
ACC	APOE	DFI	1.86632	0.305711	0.298126	Higher expr.
ACC	ARAF	OS	0.770295	0.493307	0.49363	Lower expr.
ACC	ARAF	PFS	0.925233	0.79963	0.797795	Lower expr.
ACC	ARAF	DSS	0.851497	0.683402	0.685153	Lower expr.
ACC	ARAF	DFI	1.02289	0.970217	0.970216	Higher expr.
ACC	ARL4A	OS	2.49766	0.0213185	0.0172739	Higher expr.
ACC	ARL4A	PFS	2.24649	0.00999594	0.00823743	Higher expr.
ACC	ARL4A	DSS	2.5722	0.0230491	0.0185162	Higher expr.
ACC	ARL4A	DFI	1.72778	0.368766	0.362954	Higher expr.
ACC	ATL2	OS	2.66911	0.0159694	0.0122592	Higher expr.
ACC	ATL2	PFS	2.60611	0.00269268	0.00189457	Higher expr.
ACC	ATL2	DSS	2.89432	0.012988	0.00935065	Higher expr.
ACC	ATL2	DFI	2.43365	0.143437	0.130847	Higher expr.
ACC	ATP1B3	OS	0.918154	0.822408	0.824344	Lower expr.
ACC	ATP1B3	PFS	1.21511	0.524501	0.521402	Higher expr.
ACC	ATP1B3	DSS	0.803544	0.582853	0.583787	Lower expr.
ACC	ATP1B3	DFI	1.79897	0.34948	0.342628	Higher expr.
ACC	BAZ2A	OS	0.912652	0.80972	0.809619	Lower expr.
ACC	BAZ2A	PFS	1.0379	0.903077	0.900558	Higher expr.
ACC	BAZ2A	DSS	0.92601	0.8454	0.845343	Lower expr.
ACC	BAZ2A	DFI	0.708498	0.582882	0.581029	Lower expr.
ACC	BCKDHA	OS	0.922487	0.831523	0.831331	Lower expr.
ACC	BCKDHA	PFS	1.00596	0.984476	0.982956	Higher expr.
ACC	BCKDHA	DSS	0.95351	0.903571	0.903438	Lower expr.
ACC	BCKDHA	DFI	0.940458	0.919363	0.919351	Lower expr.
ACC	BCL2L13	OS	0.530508	0.102256	0.0965553	Lower expr.
ACC	BCL2L13	PFS	0.691028	0.229997	0.226823	Lower expr.
ACC	BCL2L13	DSS	0.571366	0.159704	0.154231	Lower expr.
ACC	BCL2L13	DFI	0.962066	0.94916	0.949157	Lower expr.
ACC	BCL6	OS	0.74672	0.452403	0.452206	Lower expr.
ACC	BCL6	PFS	1.12979	0.690297	0.689488	Higher expr.
ACC	BCL6	DSS	0.700988	0.379763	0.37857	Lower expr.
ACC	BCL6	DFI	3.05612	0.100087	0.0837643	Higher expr.
ACC	C3	OS	0.189176	0.000335999	6.6605e-05	Lower expr.
ACC	C3	PFS	0.252474	4.9756e-05	1.3763e-05	Lower expr.
ACC	C3	DSS	0.201118	0.000630307	0.00016065	Lower expr.
ACC	C3	DFI	0.301283	0.0509976	0.039185	Lower expr.
ACC	CAT	OS	0.869985	0.713434	0.713072	Lower expr.
ACC	CAT	PFS	1.26565	0.441971	0.439327	Higher expr.
ACC	CAT	DSS	0.95068	0.897478	0.897477	Lower expr.
ACC	CAT	DFI	2.57179	0.163241	0.148059	Higher expr.
ACC	CCNG2	OS	0.479301	0.0640162	0.0586581	Lower expr.
ACC	CCNG2	PFS	0.555957	0.0608856	0.0571262	Lower expr.
ACC	CCNG2	DSS	0.517651	0.104575	0.0990531	Lower expr.
ACC	CCNG2	DFI	0.38859	0.131991	0.118148	Lower expr.
ACC	CD151	OS	1.26439	0.537011	0.534071	Higher expr.
ACC	CD151	PFS	1.29554	0.400346	0.39862	Higher expr.
ACC	CD151	DSS	1.24973	0.571962	0.568962	Higher expr.
ACC	CD151	DFI	3.08849	0.0972553	0.080974	Higher expr.
ACC	CD302	OS	0.937942	0.866123	0.868069	Lower expr.
ACC	CD302	PFS	0.887693	0.69707	0.700546	Lower expr.
ACC	CD302	DSS	0.942793	0.881287	0.883382	Lower expr.
ACC	CD302	DFI	1.03137	0.959393	0.959392	Higher expr.
ACC	CD36	OS	0.620128	0.21951	0.21504	Lower expr.
ACC	CD36	PFS	0.646532	0.159673	0.155342	Lower expr.
ACC	CD36	DSS	0.673812	0.322495	0.319208	Lower expr.
ACC	CD36	DFI	0.594992	0.392388	0.387151	Lower expr.
ACC	CDKN2C	OS	1.11627	0.772373	0.774199	Higher expr.
ACC	CDKN2C	PFS	1.34458	0.338567	0.335298	Higher expr.
ACC	CDKN2C	DSS	0.999155	0.998295	0.995938	Lower expr.
ACC	CDKN2C	DFI	1.40911	0.571739	0.569871	Higher expr.
ACC	CHCHD10	OS	1.50838	0.290795	0.28733	Higher expr.
ACC	CHCHD10	PFS	1.37321	0.302863	0.301506	Higher expr.
ACC	CHCHD10	DSS	1.5296	0.294405	0.29069	Higher expr.
ACC	CHCHD10	DFI	1.87073	0.318084	0.310243	Higher expr.
ACC	CHUK	OS	2.1631	0.0510618	0.0455213	Higher expr.
ACC	CHUK	PFS	1.67699	0.0952726	0.0912943	Higher expr.
ACC	CHUK	DSS	2.21389	0.0544932	0.0483738	Higher expr.
ACC	CHUK	DFI	1.23761	0.725463	0.724971	Higher expr.
ACC	CIDEA	OS	3.2175	0.00533286	0.00324966	Higher expr.
ACC	CIDEA	PFS	3.26454	0.000325318	0.000150914	Higher expr.
ACC	CIDEA	DSS	4.12089	0.00242064	0.00101588	Higher expr.
ACC	CIDEA	DFI	3.97889	0.0291333	0.0187283	Higher expr.
ACC	CMBL	OS	0.772985	0.502083	0.499004	Lower expr.
ACC	CMBL	PFS	0.891551	0.707942	0.706874	Lower expr.
ACC	CMBL	DSS	0.781087	0.535378	0.532245	Lower expr.
ACC	CMBL	DFI	0.415803	0.197988	0.184348	Lower expr.
ACC	CMPK1	OS	1.63689	0.203361	0.198611	Higher expr.
ACC	CMPK1	PFS	1.15822	0.630667	0.631085	Higher expr.
ACC	CMPK1	DSS	1.66891	0.204295	0.199144	Higher expr.
ACC	CMPK1	DFI	0.964477	0.952442	0.95244	Lower expr.
ACC	COL15A1	OS	1.92553	0.089421	0.0840082	Higher expr.
ACC	COL15A1	PFS	1.96779	0.0302579	0.0275887	Higher expr.
ACC	COL15A1	DSS	2.00295	0.0834352	0.0776073	Higher expr.
ACC	COL15A1	DFI	2.03907	0.243485	0.234041	Higher expr.
ACC	COL4A1	OS	2.40933	0.0265656	0.0221001	Higher expr.
ACC	COL4A1	PFS	2.25732	0.0104093	0.00864156	Higher expr.
ACC	COL4A1	DSS	2.87938	0.0133169	0.00961367	Higher expr.
ACC	COL4A1	DFI	1.43533	0.552777	0.550673	Higher expr.
ACC	COQ3	OS	0.646562	0.25657	0.252875	Lower expr.
ACC	COQ3	PFS	0.594715	0.0976435	0.0938489	Lower expr.
ACC	COQ3	DSS	0.663083	0.302359	0.298944	Lower expr.
ACC	COQ3	DFI	0.23007	0.0332295	0.0213849	Lower expr.
ACC	COQ5	OS	0.694048	0.342058	0.339427	Lower expr.
ACC	COQ5	PFS	0.588565	0.0904373	0.0869404	Lower expr.
ACC	COQ5	DSS	0.765965	0.50255	0.501342	Lower expr.
ACC	COQ5	DFI	0.551322	0.328543	0.321641	Lower expr.
ACC	COQ9	OS	0.369331	0.0142921	0.0107553	Lower expr.
ACC	COQ9	PFS	0.35678	0.00135748	0.000829372	Lower expr.
ACC	COQ9	DSS	0.395986	0.0252879	0.0205211	Lower expr.
ACC	COQ9	DFI	0.605139	0.407061	0.402146	Lower expr.
ACC	COX6A1	OS	0.496472	0.0727612	0.0672042	Lower expr.
ACC	COX6A1	PFS	0.346941	0.00111694	0.000670737	Lower expr.
ACC	COX6A1	DSS	0.498757	0.0862615	0.0801242	Lower expr.
ACC	COX6A1	DFI	0.312131	0.0655973	0.0521355	Lower expr.
ACC	COX7B	OS	0.40888	0.0246516	0.0203737	Lower expr.
ACC	COX7B	PFS	0.244272	3.3592e-05	8.69008e-06	Lower expr.
ACC	COX7B	DSS	0.347575	0.0136215	0.00990767	Lower expr.
ACC	COX7B	DFI	0.17985	0.0119792	0.00488143	Lower expr.
ACC	COX8A	OS	1.10191	0.803393	0.803282	Higher expr.
ACC	COX8A	PFS	0.887786	0.701008	0.70303	Lower expr.
ACC	COX8A	DSS	1.16721	0.702579	0.702214	Higher expr.
ACC	COX8A	DFI	0.478551	0.24542	0.235586	Lower expr.
ACC	CPT2	OS	0.671775	0.298492	0.295134	Lower expr.
ACC	CPT2	PFS	1.04642	0.881919	0.882639	Higher expr.
ACC	CPT2	DSS	0.735013	0.434713	0.432755	Lower expr.
ACC	CPT2	DFI	1.35906	0.613172	0.611797	Higher expr.
ACC	CRAT	OS	1.38323	0.393029	0.392417	Higher expr.
ACC	CRAT	PFS	2.14938	0.015745	0.0135439	Higher expr.
ACC	CRAT	DSS	1.54791	0.272124	0.269462	Higher expr.
ACC	CRAT	DFI	1.93911	0.274647	0.265981	Higher expr.
ACC	CS	OS	0.882228	0.742546	0.740169	Lower expr.
ACC	CS	PFS	1.01947	0.949758	0.948301	Higher expr.
ACC	CS	DSS	0.991156	0.982133	0.979828	Lower expr.
ACC	CS	DFI	0.744974	0.627931	0.626713	Lower expr.
ACC	CYC1	OS	0.6448	0.258111	0.254322	Lower expr.
ACC	CYC1	PFS	0.615857	0.117376	0.115001	Lower expr.
ACC	CYC1	DSS	0.564744	0.16385	0.158382	Lower expr.
ACC	CYC1	DFI	0.569787	0.354821	0.348634	Lower expr.
ACC	CYP4B1	OS	0.471237	0.0552611	0.0500294	Lower expr.
ACC	CYP4B1	PFS	0.330698	0.000820604	0.0004778	Lower expr.
ACC	CYP4B1	DSS	0.412064	0.0335977	0.028419	Lower expr.
ACC	CYP4B1	DFI	0.352324	0.0922896	0.079653	Lower expr.
ACC	DBT	OS	0.426446	0.0325603	0.0280105	Lower expr.
ACC	DBT	PFS	0.486961	0.0216616	0.0190577	Lower expr.
ACC	DBT	DSS	0.39806	0.0271498	0.0225125	Lower expr.
ACC	DBT	DFI	0.712675	0.576147	0.574329	Lower expr.
ACC	DDT	OS	2.11603	0.0641809	0.0580595	Higher expr.
ACC	DDT	PFS	1.68892	0.0935032	0.0896279	Higher expr.
ACC	DDT	DSS	2.19065	0.0652238	0.0584868	Higher expr.
ACC	DDT	DFI	2.27365	0.191733	0.17972	Higher expr.
ACC	DECR1	OS	0.408249	0.0324362	0.0269678	Lower expr.
ACC	DECR1	PFS	0.572602	0.074216	0.070672	Lower expr.
ACC	DECR1	DSS	0.386337	0.031704	0.0256988	Lower expr.
ACC	DECR1	DFI	0.940468	0.919328	0.919315	Lower expr.
ACC	DGAT1	OS	0.295767	0.00408891	0.00240087	Lower expr.
ACC	DGAT1	PFS	0.488262	0.0238968	0.021387	Lower expr.
ACC	DGAT1	DSS	0.280689	0.00458584	0.00259231	Lower expr.
ACC	DGAT1	DFI	1.0192	0.975855	0.975855	Higher expr.
ACC	DHCR7	OS	1.75469	0.155398	0.150717	Higher expr.
ACC	DHCR7	PFS	1.8517	0.0517124	0.047487	Higher expr.
ACC	DHCR7	DSS	1.89757	0.121125	0.115453	Higher expr.
ACC	DHCR7	DFI	2.60801	0.128024	0.114329	Higher expr.
ACC	DHRS7	OS	0.878216	0.735491	0.7331	Lower expr.
ACC	DHRS7	PFS	0.689073	0.230001	0.229131	Lower expr.
ACC	DHRS7	DSS	0.879935	0.749084	0.746538	Lower expr.
ACC	DHRS7	DFI	0.500783	0.273338	0.264234	Lower expr.
ACC	DHRS7B	OS	0.614585	0.204316	0.199773	Lower expr.
ACC	DHRS7B	PFS	0.588901	0.0893638	0.0859882	Lower expr.
ACC	DHRS7B	DSS	0.617844	0.226685	0.222069	Lower expr.
ACC	DHRS7B	DFI	0.843722	0.779465	0.77921	Lower expr.
ACC	DLAT	OS	1.41592	0.364379	0.361854	Higher expr.
ACC	DLAT	PFS	0.996489	0.990826	0.992685	Lower expr.
ACC	DLAT	DSS	1.42423	0.374966	0.372357	Higher expr.
ACC	DLAT	DFI	0.375361	0.14813	0.132478	Lower expr.
ACC	DLD	OS	0.792311	0.541124	0.539974	Lower expr.
ACC	DLD	PFS	0.943171	0.848027	0.849365	Lower expr.
ACC	DLD	DSS	0.884212	0.754841	0.754557	Lower expr.
ACC	DLD	DFI	0.82763	0.755316	0.754968	Lower expr.
ACC	DNAJB9	OS	0.478167	0.0624636	0.0563789	Lower expr.
ACC	DNAJB9	PFS	0.63242	0.139053	0.135822	Lower expr.
ACC	DNAJB9	DSS	0.516103	0.102577	0.0958693	Lower expr.
ACC	DNAJB9	DFI	0.680026	0.525089	0.522551	Lower expr.
ACC	DNAJC15	OS	0.477956	0.0623094	0.056941	Lower expr.
ACC	DNAJC15	PFS	0.500178	0.0272436	0.0243031	Lower expr.
ACC	DNAJC15	DSS	0.404807	0.0338914	0.0284373	Lower expr.
ACC	DNAJC15	DFI	1.10422	0.874687	0.874637	Higher expr.
ACC	DRAM2	OS	0.978245	0.953684	0.955847	Lower expr.
ACC	DRAM2	PFS	1.01918	0.950412	0.950167	Higher expr.
ACC	DRAM2	DSS	0.877036	0.739358	0.741184	Lower expr.
ACC	DRAM2	DFI	1.13073	0.839943	0.839846	Higher expr.
ACC	ECH1	OS	1.70614	0.164319	0.160148	Higher expr.
ACC	ECH1	PFS	1.43136	0.242533	0.240581	Higher expr.
ACC	ECH1	DSS	1.78237	0.148386	0.143642	Higher expr.
ACC	ECH1	DFI	0.89355	0.857894	0.857821	Lower expr.
ACC	ECHS1	OS	0.747381	0.443254	0.441473	Lower expr.
ACC	ECHS1	PFS	0.852753	0.602442	0.604013	Lower expr.
ACC	ECHS1	DSS	0.659497	0.295556	0.291848	Lower expr.
ACC	ECHS1	DFI	1.37666	0.598609	0.597077	Higher expr.
ACC	ELOVL6	OS	0.967062	0.929752	0.929649	Lower expr.
ACC	ELOVL6	PFS	1.13003	0.690834	0.687484	Higher expr.
ACC	ELOVL6	DSS	1.08842	0.830225	0.830079	Higher expr.
ACC	ELOVL6	DFI	0.786065	0.693676	0.69301	Lower expr.
ACC	ENPP2	OS	1.05496	0.889275	0.889079	Higher expr.
ACC	ENPP2	PFS	1.64082	0.113055	0.109251	Higher expr.
ACC	ENPP2	DSS	1.2045	0.646565	0.645726	Higher expr.
ACC	ENPP2	DFI	10.0147	0.0282561	0.00684065	Higher expr.
ACC	EPHX2	OS	0.324481	0.00737521	0.00483544	Lower expr.
ACC	EPHX2	PFS	0.432481	0.00817807	0.00645113	Lower expr.
ACC	EPHX2	DSS	0.306361	0.00771634	0.00485555	Lower expr.
ACC	EPHX2	DFI	0.570643	0.354406	0.348121	Lower expr.
ACC	ESRRA	OS	0.410533	0.0256624	0.0213267	Lower expr.
ACC	ESRRA	PFS	0.446319	0.0112935	0.00930282	Lower expr.
ACC	ESRRA	DSS	0.443227	0.0459117	0.0404201	Lower expr.
ACC	ESRRA	DFI	0.415277	0.147661	0.135104	Lower expr.
ACC	ESYT1	OS	1.01369	0.971536	0.97152	Higher expr.
ACC	ESYT1	PFS	1.03782	0.903547	0.901892	Higher expr.
ACC	ESYT1	DSS	1.1263	0.763376	0.763046	Higher expr.
ACC	ESYT1	DFI	0.27285	0.0976168	0.0762317	Lower expr.
ACC	ETFB	OS	0.392841	0.021538	0.0171078	Lower expr.
ACC	ETFB	PFS	0.254178	6.4167e-05	1.6832e-05	Lower expr.
ACC	ETFB	DSS	0.379582	0.0231983	0.0181884	Lower expr.
ACC	ETFB	DFI	0.112692	0.00534825	0.000781052	Lower expr.
ACC	FABP4	OS	0.960591	0.916409	0.916172	Lower expr.
ACC	FABP4	PFS	0.754314	0.362475	0.360229	Lower expr.
ACC	FABP4	DSS	1.04881	0.903905	0.903978	Higher expr.
ACC	FABP4	DFI	0.781616	0.684419	0.683668	Lower expr.
ACC	FAH	OS	0.753358	0.456584	0.454974	Lower expr.
ACC	FAH	PFS	0.758763	0.369552	0.371667	Lower expr.
ACC	FAH	DSS	0.77302	0.513927	0.512651	Lower expr.
ACC	FAH	DFI	1.18004	0.785862	0.785632	Higher expr.
ACC	FZD4	OS	1.88704	0.108022	0.102068	Higher expr.
ACC	FZD4	PFS	1.40091	0.272644	0.269098	Higher expr.
ACC	FZD4	DSS	1.76384	0.160201	0.154486	Higher expr.
ACC	FZD4	DFI	1.0874	0.890134	0.890102	Higher expr.
ACC	G3BP2	OS	1.0268	0.944277	0.944309	Higher expr.
ACC	G3BP2	PFS	1.24009	0.482483	0.481615	Higher expr.
ACC	G3BP2	DSS	1.14602	0.729289	0.728939	Higher expr.
ACC	G3BP2	DFI	0.713212	0.590478	0.58873	Lower expr.
ACC	GADD45A	OS	1.89915	0.098457	0.0922252	Higher expr.
ACC	GADD45A	PFS	1.7775	0.0637651	0.0596138	Higher expr.
ACC	GADD45A	DSS	1.93161	0.103337	0.096572	Higher expr.
ACC	GADD45A	DFI	1.84239	0.316922	0.309734	Higher expr.
ACC	GBE1	OS	0.88756	0.753586	0.753264	Lower expr.
ACC	GBE1	PFS	1.02922	0.924989	0.921707	Higher expr.
ACC	GBE1	DSS	0.98637	0.972162	0.972146	Lower expr.
ACC	GBE1	DFI	0.64523	0.48622	0.482813	Lower expr.
ACC	GHITM	OS	1.0547	0.888054	0.888045	Higher expr.
ACC	GHITM	PFS	0.891169	0.707222	0.7047	Lower expr.
ACC	GHITM	DSS	1.17528	0.68188	0.681382	Higher expr.
ACC	GHITM	DFI	0.349573	0.121785	0.105667	Lower expr.
ACC	GPAM	OS	0.824656	0.61305	0.610392	Lower expr.
ACC	GPAM	PFS	1.11844	0.716226	0.713586	Higher expr.
ACC	GPAM	DSS	0.924436	0.842939	0.840551	Lower expr.
ACC	GPAM	DFI	3.77796	0.0906151	0.0694632	Higher expr.
ACC	GPD2	OS	1.01102	0.97695	0.974931	Higher expr.
ACC	GPD2	PFS	1.12441	0.700865	0.700718	Higher expr.
ACC	GPD2	DSS	0.981737	0.962669	0.964781	Lower expr.
ACC	GPD2	DFI	1.0318	0.958789	0.958787	Higher expr.
ACC	GPHN	OS	1.39822	0.380485	0.378019	Higher expr.
ACC	GPHN	PFS	1.09867	0.757913	0.759405	Higher expr.
ACC	GPHN	DSS	1.40129	0.395753	0.393252	Higher expr.
ACC	GPHN	DFI	1.54482	0.473015	0.469544	Higher expr.
ACC	GPX3	OS	0.526797	0.0989064	0.0937523	Lower expr.
ACC	GPX3	PFS	0.360008	0.00169257	0.00108851	Lower expr.
ACC	GPX3	DSS	0.452705	0.055435	0.049647	Lower expr.
ACC	GPX3	DFI	0.469991	0.213949	0.203396	Lower expr.
ACC	GPX4	OS	0.528674	0.107891	0.101437	Lower expr.
ACC	GPX4	PFS	0.611261	0.112029	0.108307	Lower expr.
ACC	GPX4	DSS	0.565126	0.158778	0.152245	Lower expr.
ACC	GPX4	DFI	1.80491	0.383974	0.37715	Higher expr.
ACC	GRPEL1	OS	0.314057	0.00576037	0.00350756	Lower expr.
ACC	GRPEL1	PFS	0.517893	0.0338886	0.0311003	Lower expr.
ACC	GRPEL1	DSS	0.29856	0.00635208	0.00372417	Lower expr.
ACC	GRPEL1	DFI	0.596679	0.394947	0.389776	Lower expr.
ACC	HADH	OS	0.649025	0.259318	0.255479	Lower expr.
ACC	HADH	PFS	0.434621	0.00859252	0.0067609	Lower expr.
ACC	HADH	DSS	0.655557	0.288462	0.284693	Lower expr.
ACC	HADH	DFI	0.177045	0.027042	0.0126452	Lower expr.
ACC	HIBCH	OS	0.408843	0.0274982	0.0226967	Lower expr.
ACC	HIBCH	PFS	0.68348	0.216441	0.214562	Lower expr.
ACC	HIBCH	DSS	0.394807	0.0290658	0.0236827	Lower expr.
ACC	HIBCH	DFI	1.21465	0.756864	0.756497	Higher expr.
ACC	HSPB8	OS	0.29484	0.00376958	0.00214118	Lower expr.
ACC	HSPB8	PFS	0.340345	0.0010401	0.000613745	Lower expr.
ACC	HSPB8	DSS	0.283273	0.00455339	0.00252348	Lower expr.
ACC	HSPB8	DFI	0.349001	0.0938361	0.07964	Lower expr.
ACC	IDH1	OS	2.36926	0.0336431	0.0287032	Higher expr.
ACC	IDH1	PFS	2.53925	0.00379338	0.00273464	Higher expr.
ACC	IDH1	DSS	2.9119	0.016062	0.0117663	Higher expr.
ACC	IDH1	DFI	2.62683	0.12438	0.110491	Higher expr.
ACC	IDH3A	OS	0.297391	0.00385433	0.00217833	Lower expr.
ACC	IDH3A	PFS	0.342715	0.00098309	0.000579491	Lower expr.
ACC	IDH3A	DSS	0.282603	0.00436012	0.0023713	Lower expr.
ACC	IDH3A	DFI	0.460761	0.203985	0.19324	Lower expr.
ACC	IDH3G	OS	0.443841	0.0399794	0.0347903	Lower expr.
ACC	IDH3G	PFS	0.421428	0.00674923	0.0053601	Lower expr.
ACC	IDH3G	DSS	0.437039	0.0450728	0.0392198	Lower expr.
ACC	IDH3G	DFI	0.780577	0.682993	0.682234	Lower expr.
ACC	IFNGR1	OS	0.637694	0.247949	0.244986	Lower expr.
ACC	IFNGR1	PFS	0.894814	0.716827	0.71468	Lower expr.
ACC	IFNGR1	DSS	0.551654	0.151257	0.146031	Lower expr.
ACC	IFNGR1	DFI	1.30722	0.67094	0.670043	Higher expr.
ACC	IMMT	OS	1.78801	0.133782	0.128974	Higher expr.
ACC	IMMT	PFS	1.7094	0.0837058	0.0803756	Higher expr.
ACC	IMMT	DSS	2.10567	0.0713533	0.0653708	Higher expr.
ACC	IMMT	DFI	2.1664	0.217659	0.206371	Higher expr.
ACC	ITIH5	OS	0.541759	0.114302	0.108652	Lower expr.
ACC	ITIH5	PFS	0.992082	0.979308	0.979283	Lower expr.
ACC	ITIH5	DSS	0.587835	0.181943	0.176726	Lower expr.
ACC	ITIH5	DFI	1.05479	0.930404	0.930396	Higher expr.
ACC	ITSN1	OS	0.747461	0.453243	0.452991	Lower expr.
ACC	ITSN1	PFS	1.00869	0.977446	0.979643	Higher expr.
ACC	ITSN1	DSS	0.80191	0.579113	0.580081	Lower expr.
ACC	ITSN1	DFI	0.988348	0.98459	0.98459	Lower expr.
ACC	JAGN1	OS	0.632857	0.232585	0.228399	Lower expr.
ACC	JAGN1	PFS	1.13862	0.672137	0.673626	Higher expr.
ACC	JAGN1	DSS	0.637925	0.258595	0.254416	Lower expr.
ACC	JAGN1	DFI	1.55077	0.486171	0.482779	Higher expr.
ACC	LAMA4	OS	1.88577	0.102783	0.0971084	Higher expr.
ACC	LAMA4	PFS	1.60647	0.124615	0.120163	Higher expr.
ACC	LAMA4	DSS	1.91121	0.109743	0.103616	Higher expr.
ACC	LAMA4	DFI	0.92369	0.89588	0.895853	Lower expr.
ACC	LEP	OS	1.23903	0.574278	0.575437	Higher expr.
ACC	LEP	PFS	1.29216	0.402455	0.403836	Higher expr.
ACC	LEP	DSS	1.13086	0.755625	0.757877	Higher expr.
ACC	LEP	DFI	1.35087	0.620066	0.618762	Higher expr.
ACC	LIFR	OS	2.52436	0.022737	0.0184637	Higher expr.
ACC	LIFR	PFS	2.20065	0.0125194	0.0103755	Higher expr.
ACC	LIFR	DSS	3.0747	0.0114201	0.00782291	Higher expr.
ACC	LIFR	DFI	3.32295	0.0569909	0.0438895	Higher expr.
ACC	LIPE	OS	1.2005	0.636002	0.637424	Higher expr.
ACC	LIPE	PFS	1.30292	0.390567	0.387563	Higher expr.
ACC	LIPE	DSS	1.26526	0.557476	0.558443	Higher expr.
ACC	LIPE	DFI	2.01793	0.265657	0.256282	Higher expr.
ACC	LPCAT3	OS	0.872503	0.71987	0.719468	Lower expr.
ACC	LPCAT3	PFS	0.85943	0.62185	0.626395	Lower expr.
ACC	LPCAT3	DSS	0.893715	0.776064	0.77576	Lower expr.
ACC	LPCAT3	DFI	0.392718	0.167565	0.152507	Lower expr.
ACC	LPL	OS	2.08516	0.0631517	0.0577761	Higher expr.
ACC	LPL	PFS	1.33625	0.346404	0.34499	Higher expr.
ACC	LPL	DSS	2.4856	0.032585	0.0272057	Higher expr.
ACC	LPL	DFI	0.433042	0.218672	0.205825	Lower expr.
ACC	MAP4K3	OS	0.471045	0.0635432	0.0578303	Lower expr.
ACC	MAP4K3	PFS	0.692416	0.23696	0.234023	Lower expr.
ACC	MAP4K3	DSS	0.498796	0.0921838	0.0862258	Lower expr.
ACC	MAP4K3	DFI	1.591	0.464023	0.460287	Higher expr.
ACC	MCCC1	OS	0.680143	0.315183	0.312056	Lower expr.
ACC	MCCC1	PFS	0.997017	0.992202	0.994141	Lower expr.
ACC	MCCC1	DSS	0.739741	0.445556	0.443715	Lower expr.
ACC	MCCC1	DFI	1.15708	0.810465	0.810305	Higher expr.
ACC	MDH2	OS	1.29389	0.501005	0.501422	Higher expr.
ACC	MDH2	PFS	1.21299	0.528266	0.527406	Higher expr.
ACC	MDH2	DSS	1.49575	0.319019	0.31694	Higher expr.
ACC	MDH2	DFI	0.638588	0.475909	0.472293	Lower expr.
ACC	ME1	OS	1.05429	0.889362	0.88923	Higher expr.
ACC	ME1	PFS	1.26594	0.443114	0.440388	Higher expr.
ACC	ME1	DSS	1.0937	0.820311	0.820084	Higher expr.
ACC	ME1	DFI	1.9648	0.282206	0.273222	Higher expr.
ACC	MGLL	OS	1.05745	0.883467	0.881397	Higher expr.
ACC	MGLL	PFS	1.25166	0.465452	0.467584	Higher expr.
ACC	MGLL	DSS	1.18419	0.671886	0.669316	Higher expr.
ACC	MGLL	DFI	0.994253	0.992493	0.992493	Lower expr.
ACC	MGST3	OS	0.78569	0.525355	0.5242	Lower expr.
ACC	MGST3	PFS	1.17754	0.594949	0.597429	Higher expr.
ACC	MGST3	DSS	0.788957	0.547657	0.546557	Lower expr.
ACC	MGST3	DFI	1.74998	0.372139	0.365923	Higher expr.
ACC	MRAP	OS	0.825945	0.61662	0.617689	Lower expr.
ACC	MRAP	PFS	1.26914	0.437587	0.440821	Higher expr.
ACC	MRAP	DSS	0.836075	0.651426	0.652746	Lower expr.
ACC	MRAP	DFI	2.05979	0.251802	0.241946	Higher expr.
ACC	MRPL15	OS	0.513717	0.0927211	0.0862958	Lower expr.
ACC	MRPL15	PFS	0.468219	0.0165707	0.0142785	Lower expr.
ACC	MRPL15	DSS	0.43318	0.0500612	0.0434293	Lower expr.
ACC	MRPL15	DFI	0.357155	0.101027	0.0868029	Lower expr.
ACC	MTCH2	OS	1.50358	0.294755	0.291308	Higher expr.
ACC	MTCH2	PFS	1.15678	0.634656	0.63053	Higher expr.
ACC	MTCH2	DSS	1.53158	0.293181	0.289415	Higher expr.
ACC	MTCH2	DFI	1.64765	0.426266	0.421501	Higher expr.
ACC	MYLK	OS	1.00005	0.9999	0.997899	Higher expr.
ACC	MYLK	PFS	0.768681	0.394176	0.394202	Lower expr.
ACC	MYLK	DSS	0.885566	0.760359	0.757774	Lower expr.
ACC	MYLK	DFI	0.788233	0.697064	0.696421	Lower expr.
ACC	NABP1	OS	0.57868	0.160072	0.155674	Lower expr.
ACC	NABP1	PFS	0.534109	0.0483668	0.0443957	Lower expr.
ACC	NABP1	DSS	0.546543	0.136501	0.131357	Lower expr.
ACC	NABP1	DFI	0.350111	0.100062	0.0863029	Lower expr.
ACC	NDUFA5	OS	0.421641	0.0295071	0.0248676	Lower expr.
ACC	NDUFA5	PFS	0.335623	0.000758912	0.000417343	Lower expr.
ACC	NDUFA5	DSS	0.45663	0.0531831	0.0474233	Lower expr.
ACC	NDUFA5	DFI	0.311271	0.0657125	0.0523727	Lower expr.
ACC	NDUFAB1	OS	0.792582	0.541471	0.540321	Lower expr.
ACC	NDUFAB1	PFS	0.712039	0.268038	0.265129	Lower expr.
ACC	NDUFAB1	DSS	0.810606	0.594801	0.593865	Lower expr.
ACC	NDUFAB1	DFI	0.351994	0.123677	0.107494	Lower expr.
ACC	NDUFB7	OS	1.14072	0.728493	0.730233	Higher expr.
ACC	NDUFB7	PFS	0.646068	0.159878	0.156349	Lower expr.
ACC	NDUFB7	DSS	1.18509	0.666132	0.667708	Higher expr.
ACC	NDUFB7	DFI	0.312259	0.0875274	0.071437	Lower expr.
ACC	NDUFS3	OS	1.47467	0.320022	0.317005	Higher expr.
ACC	NDUFS3	PFS	0.939108	0.838608	0.839178	Lower expr.
ACC	NDUFS3	DSS	1.37002	0.432622	0.430773	Higher expr.
ACC	NDUFS3	DFI	0.896025	0.857661	0.857594	Lower expr.
ACC	NKIRAS1	OS	1.0888	0.826447	0.826307	Higher expr.
ACC	NKIRAS1	PFS	0.955641	0.883531	0.885534	Lower expr.
ACC	NKIRAS1	DSS	1.14331	0.739818	0.739495	Higher expr.
ACC	NKIRAS1	DFI	0.464249	0.226144	0.215523	Lower expr.
ACC	NMT1	OS	0.951431	0.895385	0.897494	Lower expr.
ACC	NMT1	PFS	1.06378	0.839459	0.836823	Higher expr.
ACC	NMT1	DSS	0.858614	0.69889	0.700556	Lower expr.
ACC	NMT1	DFI	1.29915	0.66596	0.66507	Higher expr.
ACC	OMD	OS	2.10104	0.0619185	0.0562628	Higher expr.
ACC	OMD	PFS	1.31007	0.379084	0.379036	Higher expr.
ACC	OMD	DSS	2.25778	0.0501062	0.0442005	Higher expr.
ACC	OMD	DFI	2.27374	0.191748	0.179738	Higher expr.
ACC	ORM1	OS	0.451501	0.044573	0.0394985	Lower expr.
ACC	ORM1	PFS	0.563528	0.0653286	0.0613242	Lower expr.
ACC	ORM1	DSS	0.420882	0.0367321	0.0315086	Lower expr.
ACC	ORM1	DFI	0.572896	0.360305	0.354297	Lower expr.
ACC	PDCD4	OS	1.16966	0.679683	0.679219	Higher expr.
ACC	PDCD4	PFS	0.948026	0.861497	0.861821	Lower expr.
ACC	PDCD4	DSS	1.21256	0.6248	0.62407	Higher expr.
ACC	PDCD4	DFI	1.00078	0.998977	0.998977	Higher expr.
ACC	PEMT	OS	0.616014	0.207532	0.203092	Lower expr.
ACC	PEMT	PFS	0.598388	0.0981293	0.0943854	Lower expr.
ACC	PEMT	DSS	0.622759	0.235858	0.231451	Lower expr.
ACC	PEMT	DFI	1.42648	0.571122	0.569104	Higher expr.
ACC	PEX14	OS	1.20078	0.629401	0.626853	Higher expr.
ACC	PEX14	PFS	1.08618	0.786807	0.784194	Higher expr.
ACC	PEX14	DSS	1.09292	0.820934	0.818624	Higher expr.
ACC	PEX14	DFI	1.37469	0.599517	0.597983	Higher expr.
ACC	PFKFB3	OS	1.68149	0.175177	0.170286	Higher expr.
ACC	PFKFB3	PFS	2.18428	0.012962	0.01085	Higher expr.
ACC	PFKFB3	DSS	1.67431	0.195476	0.190447	Higher expr.
ACC	PFKFB3	DFI	2.63506	0.123372	0.109477	Higher expr.
ACC	PFKL	OS	0.65931	0.282784	0.279073	Lower expr.
ACC	PFKL	PFS	0.860055	0.622822	0.62583	Lower expr.
ACC	PFKL	DSS	0.573223	0.17765	0.171848	Lower expr.
ACC	PFKL	DFI	0.922051	0.893473	0.893444	Lower expr.
ACC	PGM1	OS	0.695213	0.33857	0.337283	Lower expr.
ACC	PGM1	PFS	0.716611	0.277827	0.276263	Lower expr.
ACC	PGM1	DSS	0.6232	0.234561	0.231281	Lower expr.
ACC	PGM1	DFI	0.729861	0.604079	0.60261	Lower expr.
ACC	PHYH	OS	0.412179	0.0256546	0.0211168	Lower expr.
ACC	PHYH	PFS	0.794456	0.452612	0.44925	Lower expr.
ACC	PHYH	DSS	0.437119	0.0414923	0.0358352	Lower expr.
ACC	PHYH	DFI	1.94148	0.329361	0.320727	Higher expr.
ACC	PIM3	OS	0.538677	0.114951	0.109452	Lower expr.
ACC	PIM3	PFS	0.649186	0.161302	0.158776	Lower expr.
ACC	PIM3	DSS	0.510202	0.100001	0.0939875	Lower expr.
ACC	PIM3	DFI	1.07293	0.910813	0.910795	Higher expr.
ACC	PLIN2	OS	0.516683	0.094906	0.0894442	Lower expr.
ACC	PLIN2	PFS	0.702203	0.251074	0.248055	Lower expr.
ACC	PLIN2	DSS	0.482468	0.0780099	0.0720123	Lower expr.
ACC	PLIN2	DFI	0.679772	0.525926	0.523423	Lower expr.
ACC	POR	OS	2.82677	0.0133093	0.00976337	Higher expr.
ACC	POR	PFS	2.21634	0.0120546	0.0100245	Higher expr.
ACC	POR	DSS	3.62878	0.00581143	0.00321273	Higher expr.
ACC	POR	DFI	1.06442	0.921118	0.921106	Higher expr.
ACC	PPARG	OS	0.716397	0.384018	0.380151	Lower expr.
ACC	PPARG	PFS	0.567933	0.0710471	0.067157	Lower expr.
ACC	PPARG	DSS	0.717057	0.404052	0.400059	Lower expr.
ACC	PPARG	DFI	0.489085	0.256024	0.246234	Lower expr.
ACC	PPM1B	OS	0.72886	0.40778	0.405633	Lower expr.
ACC	PPM1B	PFS	0.746636	0.342339	0.339951	Lower expr.
ACC	PPM1B	DSS	0.731886	0.431931	0.429853	Lower expr.
ACC	PPM1B	DFI	0.244668	0.0718571	0.0509582	Lower expr.
ACC	PPP1R15B	OS	0.462039	0.0567586	0.0511122	Lower expr.
ACC	PPP1R15B	PFS	0.565975	0.0685598	0.0646444	Lower expr.
ACC	PPP1R15B	DSS	0.442271	0.0552198	0.0490309	Lower expr.
ACC	PPP1R15B	DFI	0.326172	0.0986747	0.0822505	Lower expr.
ACC	PRDX3	OS	0.418512	0.0316846	0.0266129	Lower expr.
ACC	PRDX3	PFS	0.620886	0.124747	0.120373	Lower expr.
ACC	PRDX3	DSS	0.402307	0.0324613	0.0268569	Lower expr.
ACC	PRDX3	DFI	0.562905	0.343523	0.336968	Lower expr.
ACC	PREB	OS	1.75185	0.159803	0.154522	Higher expr.
ACC	PREB	PFS	1.44416	0.235413	0.233515	Higher expr.
ACC	PREB	DSS	1.81199	0.153937	0.148097	Higher expr.
ACC	PREB	DFI	0.901226	0.864936	0.86488	Lower expr.
ACC	PTCD3	OS	2.42649	0.0258955	0.0213637	Higher expr.
ACC	PTCD3	PFS	2.00572	0.0273553	0.0247107	Higher expr.
ACC	PTCD3	DSS	2.45334	0.0305147	0.0252189	Higher expr.
ACC	PTCD3	DFI	2.84379	0.103675	0.0905803	Higher expr.
ACC	PTGER3	OS	0.291898	0.00516094	0.00298705	Lower expr.
ACC	PTGER3	PFS	0.450671	0.0134748	0.0112485	Lower expr.
ACC	PTGER3	DSS	0.306936	0.00807257	0.00511846	Lower expr.
ACC	PTGER3	DFI	0.320617	0.0739366	0.0603327	Lower expr.
ACC	QDPR	OS	0.646772	0.255002	0.249952	Lower expr.
ACC	QDPR	PFS	0.584558	0.0825653	0.0790608	Lower expr.
ACC	QDPR	DSS	0.648768	0.276562	0.271335	Lower expr.
ACC	QDPR	DFI	0.481723	0.249387	0.239655	Lower expr.
ACC	RAB34	OS	0.521134	0.100746	0.0953885	Lower expr.
ACC	RAB34	PFS	0.511187	0.0323029	0.0295694	Lower expr.
ACC	RAB34	DSS	0.433794	0.0512441	0.0452425	Lower expr.
ACC	RAB34	DFI	0.79885	0.711339	0.710767	Lower expr.
ACC	REEP5	OS	0.697214	0.346948	0.344147	Lower expr.
ACC	REEP5	PFS	0.556824	0.061486	0.0577103	Lower expr.
ACC	REEP5	DSS	0.707168	0.383977	0.381361	Lower expr.
ACC	REEP5	DFI	0.624855	0.438334	0.434166	Lower expr.
ACC	REEP6	OS	0.309325	0.00588558	0.0037412	Lower expr.
ACC	REEP6	PFS	0.401499	0.00464976	0.0034904	Lower expr.
ACC	REEP6	DSS	0.290436	0.00613183	0.00373541	Lower expr.
ACC	REEP6	DFI	0.694558	0.549374	0.547223	Lower expr.
ACC	RETSAT	OS	0.767593	0.489674	0.486473	Lower expr.
ACC	RETSAT	PFS	1.04354	0.88981	0.890369	Higher expr.
ACC	RETSAT	DSS	0.851558	0.684888	0.682233	Lower expr.
ACC	RETSAT	DFI	1.47739	0.536119	0.533626	Higher expr.
ACC	RIOK3	OS	1.69883	0.180025	0.174808	Higher expr.
ACC	RIOK3	PFS	2.40966	0.00613628	0.00461139	Higher expr.
ACC	RIOK3	DSS	2.02514	0.0976551	0.0907578	Higher expr.
ACC	RIOK3	DFI	3.21268	0.0859106	0.0696891	Higher expr.
ACC	RMDN3	OS	1.29344	0.504577	0.503139	Higher expr.
ACC	RMDN3	PFS	1.73305	0.0801892	0.07691	Higher expr.
ACC	RMDN3	DSS	1.17738	0.680885	0.680327	Higher expr.
ACC	RMDN3	DFI	3.98107	0.041788	0.0279108	Higher expr.
ACC	RNF11	OS	1.92413	0.0973887	0.0908728	Higher expr.
ACC	RNF11	PFS	1.17228	0.60345	0.601282	Higher expr.
ACC	RNF11	DSS	1.98234	0.0972776	0.0901845	Higher expr.
ACC	RNF11	DFI	0.82031	0.744134	0.743735	Lower expr.
ACC	RREB1	OS	0.72318	0.397112	0.396307	Lower expr.
ACC	RREB1	PFS	1.00751	0.980471	0.98248	Higher expr.
ACC	RREB1	DSS	0.636774	0.263809	0.260697	Lower expr.
ACC	RREB1	DFI	0.774488	0.673658	0.672831	Lower expr.
ACC	RTN3	OS	0.799492	0.555021	0.554099	Lower expr.
ACC	RTN3	PFS	0.735279	0.317648	0.316561	Lower expr.
ACC	RTN3	DSS	0.771506	0.50997	0.508656	Lower expr.
ACC	RTN3	DFI	0.696188	0.550453	0.548295	Lower expr.
ACC	SAMM50	OS	1.1474	0.717551	0.71732	Higher expr.
ACC	SAMM50	PFS	1.72057	0.0822936	0.0789017	Higher expr.
ACC	SAMM50	DSS	1.29966	0.510142	0.508759	Higher expr.
ACC	SAMM50	DFI	2.30306	0.183433	0.170989	Higher expr.
ACC	SCARB1	OS	1.59589	0.228264	0.224996	Higher expr.
ACC	SCARB1	PFS	2.02049	0.0268408	0.0238662	Higher expr.
ACC	SCARB1	DSS	1.69639	0.190778	0.186514	Higher expr.
ACC	SCARB1	DFI	1.66092	0.404624	0.399752	Higher expr.
ACC	SCP2	OS	0.363518	0.0129251	0.00958679	Lower expr.
ACC	SCP2	PFS	0.412265	0.00523799	0.00392262	Lower expr.
ACC	SCP2	DSS	0.335205	0.0106294	0.00737181	Lower expr.
ACC	SCP2	DFI	0.348882	0.0942044	0.0800866	Lower expr.
ACC	SDHB	OS	1.26728	0.537329	0.536141	Higher expr.
ACC	SDHB	PFS	0.846619	0.586051	0.5869	Lower expr.
ACC	SDHB	DSS	1.16179	0.705048	0.704631	Higher expr.
ACC	SDHB	DFI	0.594693	0.407659	0.402429	Lower expr.
ACC	SDHC	OS	1.21823	0.602664	0.601889	Higher expr.
ACC	SDHC	PFS	1.30687	0.382397	0.380621	Higher expr.
ACC	SDHC	DSS	1.36747	0.430705	0.428514	Higher expr.
ACC	SDHC	DFI	1.07981	0.89946	0.899436	Higher expr.
ACC	SLC19A1	OS	2.94659	0.00779609	0.00531828	Higher expr.
ACC	SLC19A1	PFS	3.03154	0.00059567	0.000320569	Higher expr.
ACC	SLC19A1	DSS	3.0713	0.0085288	0.00569313	Higher expr.
ACC	SLC19A1	DFI	1.78649	0.339071	0.332394	Higher expr.
ACC	SLC1A5	OS	1.10619	0.789573	0.789501	Higher expr.
ACC	SLC1A5	PFS	1.25333	0.461419	0.461347	Higher expr.
ACC	SLC1A5	DSS	1.07565	0.852574	0.852594	Higher expr.
ACC	SLC1A5	DFI	1.25153	0.711624	0.711054	Higher expr.
ACC	SLC25A1	OS	1.6771	0.17755	0.172694	Higher expr.
ACC	SLC25A1	PFS	1.96356	0.0318223	0.0285034	Higher expr.
ACC	SLC25A1	DSS	1.91195	0.109267	0.103129	Higher expr.
ACC	SLC25A1	DFI	3.27151	0.0604649	0.0471974	Higher expr.
ACC	SLC25A10	OS	0.927022	0.842388	0.842209	Lower expr.
ACC	SLC25A10	PFS	0.732592	0.315762	0.314958	Lower expr.
ACC	SLC25A10	DSS	1.02389	0.952253	0.952224	Higher expr.
ACC	SLC25A10	DFI	0.342216	0.114052	0.0977518	Lower expr.
ACC	SLC27A1	OS	1.10554	0.792116	0.794115	Higher expr.
ACC	SLC27A1	PFS	0.940502	0.841518	0.841085	Lower expr.
ACC	SLC27A1	DSS	1.14753	0.727498	0.729424	Higher expr.
ACC	SLC27A1	DFI	0.782376	0.690383	0.68971	Lower expr.
ACC	SLC5A6	OS	3.87507	0.00334599	0.00157198	Higher expr.
ACC	SLC5A6	PFS	1.97718	0.0296151	0.0267538	Higher expr.
ACC	SLC5A6	DSS	4.37806	0.00306602	0.00121744	Higher expr.
ACC	SLC5A6	DFI	1.75967	0.351471	0.345137	Higher expr.
ACC	SNCG	OS	0.229468	0.000875376	0.000307644	Lower expr.
ACC	SNCG	PFS	0.207188	1.2123e-05	1.8246e-06	Lower expr.
ACC	SNCG	DSS	0.214141	0.0010747	0.000349095	Lower expr.
ACC	SNCG	DFI	0.0839095	0.00167861	7.9293e-05	Lower expr.
ACC	SOD1	OS	0.891447	0.762687	0.760283	Lower expr.
ACC	SOD1	PFS	0.996453	0.990744	0.990671	Lower expr.
ACC	SOD1	DSS	0.916305	0.824567	0.822057	Lower expr.
ACC	SOD1	DFI	1.81187	0.3449	0.337986	Higher expr.
ACC	SORBS1	OS	1.16349	0.690821	0.692501	Higher expr.
ACC	SORBS1	PFS	0.950143	0.867405	0.869478	Lower expr.
ACC	SORBS1	DSS	1.19123	0.657909	0.65954	Higher expr.
ACC	SORBS1	DFI	1.55618	0.466675	0.463111	Higher expr.
ACC	SOWAHC	OS	0.745322	0.44365	0.441913	Lower expr.
ACC	SOWAHC	PFS	0.946913	0.858912	0.860172	Lower expr.
ACC	SOWAHC	DSS	0.720139	0.410154	0.407959	Lower expr.
ACC	SOWAHC	DFI	1.04633	0.940613	0.940608	Higher expr.
ACC	SPARCL1	OS	0.817497	0.597775	0.597044	Lower expr.
ACC	SPARCL1	PFS	0.752748	0.356842	0.355783	Lower expr.
ACC	SPARCL1	DSS	0.913999	0.820166	0.820141	Lower expr.
ACC	SPARCL1	DFI	0.620653	0.431931	0.427627	Lower expr.
ACC	SSPN	OS	1.59666	0.221496	0.217173	Higher expr.
ACC	SSPN	PFS	0.976531	0.938135	0.940543	Lower expr.
ACC	SSPN	DSS	1.8432	0.130248	0.124231	Higher expr.
ACC	SSPN	DFI	0.93242	0.9085	0.908482	Lower expr.
ACC	STAT5A	OS	0.475833	0.0602619	0.0548731	Lower expr.
ACC	STAT5A	PFS	0.485076	0.0226994	0.020052	Lower expr.
ACC	STAT5A	DSS	0.508211	0.0938447	0.0881965	Lower expr.
ACC	STAT5A	DFI	1.01817	0.977103	0.977102	Higher expr.
ACC	STOM	OS	1.73129	0.160725	0.156007	Higher expr.
ACC	STOM	PFS	1.68918	0.0961682	0.0934277	Higher expr.
ACC	STOM	DSS	1.96053	0.101909	0.0962581	Higher expr.
ACC	STOM	DFI	2.0689	0.247088	0.237775	Higher expr.
ACC	SUCLG1	OS	0.621426	0.215746	0.211378	Lower expr.
ACC	SUCLG1	PFS	0.67353	0.199203	0.195109	Lower expr.
ACC	SUCLG1	DSS	0.625602	0.240065	0.23567	Lower expr.
ACC	SUCLG1	DFI	2.03462	0.295	0.285021	Higher expr.
ACC	SULT1A1	OS	0.908264	0.799513	0.797213	Lower expr.
ACC	SULT1A1	PFS	0.74524	0.338934	0.338403	Lower expr.
ACC	SULT1A1	DSS	0.927922	0.849012	0.846592	Lower expr.
ACC	SULT1A1	DFI	1.10068	0.874709	0.874662	Higher expr.
ACC	TALDO1	OS	0.836279	0.637949	0.637277	Lower expr.
ACC	TALDO1	PFS	0.817339	0.511301	0.510107	Lower expr.
ACC	TALDO1	DSS	0.74277	0.455101	0.453105	Lower expr.
ACC	TALDO1	DFI	0.813491	0.733893	0.733445	Lower expr.
ACC	TANK	OS	0.319528	0.00660019	0.00418931	Lower expr.
ACC	TANK	PFS	0.584741	0.0841769	0.0808439	Lower expr.
ACC	TANK	DSS	0.288422	0.0051359	0.00290371	Lower expr.
ACC	TANK	DFI	0.999426	0.999272	0.999272	Lower expr.
ACC	TKT	OS	1.18071	0.662095	0.661629	Higher expr.
ACC	TKT	PFS	0.898813	0.727776	0.731554	Lower expr.
ACC	TKT	DSS	1.08384	0.837943	0.837944	Higher expr.
ACC	TKT	DFI	0.659287	0.495136	0.492171	Lower expr.
ACC	TOB1	OS	1.04329	0.911118	0.913376	Higher expr.
ACC	TOB1	PFS	1.01355	0.964932	0.962676	Higher expr.
ACC	TOB1	DSS	0.942178	0.880101	0.877497	Lower expr.
ACC	TOB1	DFI	1.90166	0.306135	0.297945	Higher expr.
ACC	TST	OS	0.778499	0.509892	0.506822	Lower expr.
ACC	TST	PFS	0.877869	0.670387	0.667608	Lower expr.
ACC	TST	DSS	0.86078	0.703054	0.700506	Lower expr.
ACC	TST	DFI	1.13913	0.830516	0.830401	Higher expr.
ACC	UBC	OS	1.46879	0.322201	0.319073	Higher expr.
ACC	UBC	PFS	1.39817	0.27983	0.277189	Higher expr.
ACC	UBC	DSS	1.37333	0.425445	0.423369	Higher expr.
ACC	UBC	DFI	1.44168	0.549231	0.547115	Higher expr.
ACC	UBQLN1	OS	1.21068	0.616688	0.617951	Higher expr.
ACC	UBQLN1	PFS	1.4905	0.19604	0.194113	Higher expr.
ACC	UBQLN1	DSS	1.34009	0.462125	0.462106	Higher expr.
ACC	UBQLN1	DFI	0.826406	0.761707	0.761363	Lower expr.
ACC	UCK1	OS	1.78512	0.135288	0.130497	Higher expr.
ACC	UCK1	PFS	1.74896	0.0744655	0.0711072	Higher expr.
ACC	UCK1	DSS	1.78799	0.150223	0.145221	Higher expr.
ACC	UCK1	DFI	1.59935	0.44062	0.436562	Higher expr.
ACC	UCP2	OS	0.782104	0.520876	0.519625	Lower expr.
ACC	UCP2	PFS	0.680307	0.213117	0.212614	Lower expr.
ACC	UCP2	DSS	0.745365	0.459936	0.458079	Lower expr.
ACC	UCP2	DFI	0.613787	0.42056	0.41597	Lower expr.
ACC	UQCR10	OS	0.92445	0.836433	0.836247	Lower expr.
ACC	UQCR10	PFS	0.912827	0.76556	0.763934	Lower expr.
ACC	UQCR10	DSS	0.904983	0.800449	0.80019	Lower expr.
ACC	UQCR10	DFI	1.07371	0.906682	0.906662	Higher expr.
ACC	UQCR11	OS	0.64552	0.256192	0.251215	Lower expr.
ACC	UQCR11	PFS	0.579335	0.0834445	0.0793553	Lower expr.
ACC	UQCR11	DSS	0.652379	0.285571	0.280478	Lower expr.
ACC	UQCR11	DFI	0.244072	0.0453478	0.0327556	Lower expr.
ACC	UQCRC1	OS	0.520684	0.0940031	0.0888844	Lower expr.
ACC	UQCRC1	PFS	0.450519	0.012029	0.0101011	Lower expr.
ACC	UQCRC1	DSS	0.51769	0.104738	0.0992492	Lower expr.
ACC	UQCRC1	DFI	0.362245	0.105527	0.0912819	Lower expr.
ACC	UQCRQ	OS	0.955942	0.906158	0.903964	Lower expr.
ACC	UQCRQ	PFS	0.470923	0.0180358	0.0155074	Lower expr.
ACC	UQCRQ	DSS	0.992663	0.985186	0.982884	Lower expr.
ACC	UQCRQ	DFI	0.399416	0.147955	0.134997	Lower expr.
ACC	VEGFB	OS	0.824323	0.61181	0.611084	Lower expr.
ACC	VEGFB	PFS	0.917165	0.77757	0.781492	Lower expr.
ACC	VEGFB	DSS	0.901627	0.792586	0.792447	Lower expr.
ACC	VEGFB	DFI	0.933786	0.910747	0.91073	Lower expr.
ACC	YWHAG	OS	0.326284	0.00618885	0.00408255	Lower expr.
ACC	YWHAG	PFS	0.516719	0.0356782	0.0321038	Lower expr.
ACC	YWHAG	DSS	0.350494	0.01198	0.00880615	Lower expr.
ACC	YWHAG	DFI	0.547781	0.323903	0.316914	Lower expr.
BLCA	ABCA1	OS	0.905889	0.51054	0.510757	Lower expr.
BLCA	ABCA1	PFS	1.07331	0.593225	0.591827	Higher expr.
BLCA	ABCA1	DSS	0.811481	0.253249	0.252795	Lower expr.
BLCA	ABCA1	DFI	1.2902	0.48512	0.483958	Higher expr.
BLCA	ABCB8	OS	1.14333	0.372211	0.371835	Higher expr.
BLCA	ABCB8	PFS	1.06442	0.637734	0.637622	Higher expr.
BLCA	ABCB8	DSS	1.27518	0.182875	0.181973	Higher expr.
BLCA	ABCB8	DFI	1.29238	0.47824	0.477078	Higher expr.
BLCA	ACAA2	OS	1.1394	0.3861	0.385013	Higher expr.
BLCA	ACAA2	PFS	1.17804	0.216805	0.215946	Higher expr.
BLCA	ACAA2	DSS	1.11288	0.556854	0.556525	Higher expr.
BLCA	ACAA2	DFI	1.35128	0.40548	0.403735	Higher expr.
BLCA	ACADL	OS	0.901382	0.489932	0.488444	Lower expr.
BLCA	ACADL	PFS	0.969342	0.813947	0.813634	Lower expr.
BLCA	ACADL	DSS	0.862524	0.417147	0.416125	Lower expr.
BLCA	ACADL	DFI	0.790125	0.512348	0.511375	Lower expr.
BLCA	ACADM	OS	1.07229	0.642924	0.642921	Higher expr.
BLCA	ACADM	PFS	0.975156	0.849191	0.848215	Lower expr.
BLCA	ACADM	DSS	1.00425	0.981426	0.982136	Higher expr.
BLCA	ACADM	DFI	1.01104	0.97566	0.97566	Higher expr.
BLCA	ACADS	OS	0.76216	0.072871	0.0719123	Lower expr.
BLCA	ACADS	PFS	0.7692	0.0488111	0.0480732	Lower expr.
BLCA	ACADS	DSS	0.560163	0.00230075	0.00200036	Lower expr.
BLCA	ACADS	DFI	0.744634	0.416653	0.415014	Lower expr.
BLCA	ACLY	OS	1.30375	0.0796153	0.0785545	Higher expr.
BLCA	ACLY	PFS	1.43664	0.00682415	0.00656329	Higher expr.
BLCA	ACLY	DSS	1.39458	0.0721222	0.0709157	Higher expr.
BLCA	ACLY	DFI	1.62623	0.179088	0.1749	Higher expr.
BLCA	ACO2	OS	1.29633	0.0849351	0.0839662	Higher expr.
BLCA	ACO2	PFS	1.16707	0.243046	0.242247	Higher expr.
BLCA	ACO2	DSS	1.42904	0.0516657	0.0504069	Higher expr.
BLCA	ACO2	DFI	0.918692	0.814701	0.814647	Lower expr.
BLCA	ACOX1	OS	0.797383	0.132733	0.132155	Lower expr.
BLCA	ACOX1	PFS	0.907147	0.462362	0.462312	Lower expr.
BLCA	ACOX1	DSS	0.706097	0.0577325	0.0566917	Lower expr.
BLCA	ACOX1	DFI	0.834284	0.614297	0.613814	Lower expr.
BLCA	ADCY6	OS	0.71467	0.0266708	0.0259396	Lower expr.
BLCA	ADCY6	PFS	0.802646	0.0987545	0.0976982	Lower expr.
BLCA	ADCY6	DSS	0.591841	0.00512177	0.00462204	Lower expr.
BLCA	ADCY6	DFI	1.12354	0.751328	0.7512	Higher expr.
BLCA	ADIG	OS	0.674212	0.0726726	0.070682	Lower expr.
BLCA	ADIG	PFS	0.833192	0.315514	0.314303	Lower expr.
BLCA	ADIG	DSS	0.6783	0.129089	0.126611	Lower expr.
BLCA	ADIG	DFI	1.35056	0.486943	0.485311	Higher expr.
BLCA	ADIPOR2	OS	1.25411	0.133246	0.132586	Higher expr.
BLCA	ADIPOR2	PFS	1.211	0.149418	0.149315	Higher expr.
BLCA	ADIPOR2	DSS	1.26707	0.195731	0.195083	Higher expr.
BLCA	ADIPOR2	DFI	1.11219	0.767533	0.767427	Higher expr.
BLCA	AGPAT3	OS	0.982758	0.907723	0.90848	Lower expr.
BLCA	AGPAT3	PFS	1.03535	0.792953	0.792065	Higher expr.
BLCA	AGPAT3	DSS	1.01038	0.954702	0.95425	Higher expr.
BLCA	AGPAT3	DFI	1.05081	0.890577	0.890566	Higher expr.
BLCA	AIFM1	OS	0.786754	0.114415	0.113734	Lower expr.
BLCA	AIFM1	PFS	0.920304	0.531157	0.529863	Lower expr.
BLCA	AIFM1	DSS	0.781307	0.177846	0.17685	Lower expr.
BLCA	AIFM1	DFI	1.82794	0.113338	0.10818	Higher expr.
BLCA	AK2	OS	1.16671	0.30459	0.304386	Higher expr.
BLCA	AK2	PFS	1.14151	0.318513	0.317167	Higher expr.
BLCA	AK2	DSS	1.10335	0.588753	0.588467	Higher expr.
BLCA	AK2	DFI	1.07913	0.833062	0.833022	Higher expr.
BLCA	ALDH2	OS	1.10463	0.508229	0.508227	Higher expr.
BLCA	ALDH2	PFS	1.29295	0.0533009	0.0527977	Higher expr.
BLCA	ALDH2	DSS	1.24336	0.234956	0.233729	Higher expr.
BLCA	ALDH2	DFI	1.42002	0.336287	0.333842	Higher expr.
BLCA	ALDOA	OS	1.07781	0.618216	0.619486	Higher expr.
BLCA	ALDOA	PFS	1.02776	0.836586	0.837012	Higher expr.
BLCA	ALDOA	DSS	0.922478	0.659438	0.658704	Lower expr.
BLCA	ALDOA	DFI	0.704806	0.338575	0.336166	Lower expr.
BLCA	ANGPT1	OS	0.922933	0.594315	0.594956	Lower expr.
BLCA	ANGPT1	PFS	0.873968	0.310666	0.310059	Lower expr.
BLCA	ANGPT1	DSS	0.895163	0.544433	0.544025	Lower expr.
BLCA	ANGPT1	DFI	0.563522	0.124722	0.119821	Lower expr.
BLCA	ANGPTL4	OS	1.20696	0.210298	0.209995	Higher expr.
BLCA	ANGPTL4	PFS	1.10497	0.451713	0.452023	Higher expr.
BLCA	ANGPTL4	DSS	1.03672	0.843379	0.843821	Higher expr.
BLCA	ANGPTL4	DFI	0.530728	0.0922657	0.0870002	Lower expr.
BLCA	APLP2	OS	1.25005	0.138476	0.137805	Higher expr.
BLCA	APLP2	PFS	1.21044	0.150601	0.15013	Higher expr.
BLCA	APLP2	DSS	1.52853	0.0222808	0.0213079	Higher expr.
BLCA	APLP2	DFI	1.20383	0.607549	0.607047	Higher expr.
BLCA	APOE	OS	1.10172	0.521165	0.520746	Higher expr.
BLCA	APOE	PFS	1.16158	0.259771	0.25875	Higher expr.
BLCA	APOE	DSS	1.13301	0.494363	0.494232	Higher expr.
BLCA	APOE	DFI	0.847313	0.651592	0.651234	Lower expr.
BLCA	ARAF	OS	0.955388	0.761043	0.761241	Lower expr.
BLCA	ARAF	PFS	1.01921	0.886054	0.886944	Higher expr.
BLCA	ARAF	DSS	1.07223	0.70238	0.702313	Higher expr.
BLCA	ARAF	DFI	1.63743	0.176053	0.171736	Higher expr.
BLCA	ARL4A	OS	1.15736	0.330606	0.330059	Higher expr.
BLCA	ARL4A	PFS	1.21988	0.133944	0.133391	Higher expr.
BLCA	ARL4A	DSS	1.39988	0.0679735	0.0668009	Higher expr.
BLCA	ARL4A	DFI	1.07441	0.841791	0.841758	Higher expr.
BLCA	ATL2	OS	1.12021	0.449806	0.449284	Higher expr.
BLCA	ATL2	PFS	1.07117	0.603451	0.602762	Higher expr.
BLCA	ATL2	DSS	1.01559	0.93223	0.932333	Higher expr.
BLCA	ATL2	DFI	1.009	0.98023	0.98023	Higher expr.
BLCA	ATP1B3	OS	1.25979	0.125954	0.125259	Higher expr.
BLCA	ATP1B3	PFS	1.16142	0.259286	0.258506	Higher expr.
BLCA	ATP1B3	DSS	1.47283	0.0368911	0.0357347	Higher expr.
BLCA	ATP1B3	DFI	1.87918	0.0946954	0.0894685	Higher expr.
BLCA	BAZ2A	OS	0.950824	0.737369	0.737702	Lower expr.
BLCA	BAZ2A	PFS	0.990765	0.944131	0.943863	Lower expr.
BLCA	BAZ2A	DSS	1.02011	0.913024	0.913009	Higher expr.
BLCA	BAZ2A	DFI	0.908583	0.791434	0.791359	Lower expr.
BLCA	BCKDHA	OS	0.881861	0.402174	0.402446	Lower expr.
BLCA	BCKDHA	PFS	0.914908	0.501338	0.501017	Lower expr.
BLCA	BCKDHA	DSS	0.864316	0.42317	0.423146	Lower expr.
BLCA	BCKDHA	DFI	0.648993	0.241709	0.238086	Lower expr.
BLCA	BCL2L13	OS	1.03254	0.831035	0.830336	Higher expr.
BLCA	BCL2L13	PFS	0.984074	0.90336	0.902369	Lower expr.
BLCA	BCL2L13	DSS	1.07466	0.69294	0.692728	Higher expr.
BLCA	BCL2L13	DFI	1.1724	0.66291	0.662581	Higher expr.
BLCA	BCL6	OS	0.862258	0.324792	0.324048	Lower expr.
BLCA	BCL6	PFS	0.909124	0.471902	0.472032	Lower expr.
BLCA	BCL6	DSS	0.871067	0.449222	0.448801	Lower expr.
BLCA	BCL6	DFI	0.818833	0.580657	0.580036	Lower expr.
BLCA	C3	OS	0.900647	0.487743	0.488456	Lower expr.
BLCA	C3	PFS	0.86357	0.268774	0.269138	Lower expr.
BLCA	C3	DSS	0.842478	0.3488	0.348777	Lower expr.
BLCA	C3	DFI	0.480445	0.0485914	0.0439489	Lower expr.
BLCA	CAT	OS	0.819211	0.184657	0.18373	Lower expr.
BLCA	CAT	PFS	0.937817	0.628187	0.627505	Lower expr.
BLCA	CAT	DSS	0.776698	0.166487	0.165066	Lower expr.
BLCA	CAT	DFI	1.10548	0.781369	0.781281	Higher expr.
BLCA	CCNG2	OS	0.635143	0.00287021	0.00263919	Lower expr.
BLCA	CCNG2	PFS	0.732581	0.0193481	0.0188973	Lower expr.
BLCA	CCNG2	DSS	0.599606	0.00562692	0.00513093	Lower expr.
BLCA	CCNG2	DFI	1.0136	0.970785	0.970785	Higher expr.
BLCA	CD151	OS	1.18955	0.249248	0.248595	Higher expr.
BLCA	CD151	PFS	1.11842	0.400064	0.399807	Higher expr.
BLCA	CD151	DSS	1.26153	0.203349	0.202278	Higher expr.
BLCA	CD151	DFI	0.796183	0.534662	0.533819	Lower expr.
BLCA	CD302	OS	0.969427	0.836393	0.837335	Lower expr.
BLCA	CD302	PFS	1.02943	0.826715	0.826876	Higher expr.
BLCA	CD302	DSS	0.947121	0.765521	0.766314	Lower expr.
BLCA	CD302	DFI	1.09725	0.796525	0.796455	Higher expr.
BLCA	CD36	OS	1.35736	0.0431567	0.0423237	Higher expr.
BLCA	CD36	PFS	1.21552	0.142539	0.141928	Higher expr.
BLCA	CD36	DSS	1.34092	0.108689	0.107444	Higher expr.
BLCA	CD36	DFI	0.856252	0.671092	0.670793	Lower expr.
BLCA	CDKN2C	OS	1.0656	0.673629	0.674671	Higher expr.
BLCA	CDKN2C	PFS	0.937184	0.625386	0.624685	Lower expr.
BLCA	CDKN2C	DSS	1.20183	0.318443	0.318597	Higher expr.
BLCA	CDKN2C	DFI	0.655392	0.248336	0.244943	Lower expr.
BLCA	CHCHD10	OS	0.949146	0.728325	0.727816	Lower expr.
BLCA	CHCHD10	PFS	0.887993	0.371812	0.371533	Lower expr.
BLCA	CHCHD10	DSS	1.06805	0.717834	0.717923	Higher expr.
BLCA	CHCHD10	DFI	0.606676	0.167342	0.163024	Lower expr.
BLCA	CHUK	OS	1.13173	0.410764	0.410848	Higher expr.
BLCA	CHUK	PFS	1.26098	0.0822428	0.0816742	Higher expr.
BLCA	CHUK	DSS	1.25007	0.223324	0.222524	Higher expr.
BLCA	CHUK	DFI	1.37379	0.380528	0.378567	Higher expr.
BLCA	CIDEA	OS	0.895248	0.462142	0.461086	Lower expr.
BLCA	CIDEA	PFS	0.866012	0.278187	0.277434	Lower expr.
BLCA	CIDEA	DSS	0.8272	0.301088	0.300172	Lower expr.
BLCA	CIDEA	DFI	0.686596	0.30257	0.299816	Lower expr.
BLCA	CMBL	OS	1.16744	0.303921	0.303553	Higher expr.
BLCA	CMBL	PFS	1.17406	0.227586	0.226933	Higher expr.
BLCA	CMBL	DSS	1.32102	0.129802	0.128716	Higher expr.
BLCA	CMBL	DFI	1.31481	0.450326	0.448946	Higher expr.
BLCA	CMPK1	OS	1.05469	0.725034	0.72432	Higher expr.
BLCA	CMPK1	PFS	0.990921	0.945544	0.945637	Lower expr.
BLCA	CMPK1	DSS	1.11166	0.563366	0.563473	Higher expr.
BLCA	CMPK1	DFI	1.09457	0.803813	0.803752	Higher expr.
BLCA	COL15A1	OS	1.22165	0.185074	0.183561	Higher expr.
BLCA	COL15A1	PFS	1.15543	0.27569	0.275108	Higher expr.
BLCA	COL15A1	DSS	1.2716	0.188137	0.186957	Higher expr.
BLCA	COL15A1	DFI	0.634852	0.230241	0.226453	Lower expr.
BLCA	COL4A1	OS	1.16716	0.304908	0.303966	Higher expr.
BLCA	COL4A1	PFS	1.05682	0.677084	0.676482	Higher expr.
BLCA	COL4A1	DSS	1.19153	0.337709	0.33703	Higher expr.
BLCA	COL4A1	DFI	0.98043	0.956432	0.956431	Lower expr.
BLCA	COQ3	OS	1.02081	0.890813	0.890837	Higher expr.
BLCA	COQ3	PFS	0.991741	0.949996	0.949026	Lower expr.
BLCA	COQ3	DSS	1.12699	0.512122	0.512183	Higher expr.
BLCA	COQ3	DFI	0.894531	0.756848	0.756727	Lower expr.
BLCA	COQ5	OS	1.13973	0.384075	0.383723	Higher expr.
BLCA	COQ5	PFS	1.0686	0.616135	0.616386	Higher expr.
BLCA	COQ5	DSS	1.15125	0.439569	0.439487	Higher expr.
BLCA	COQ5	DFI	0.986948	0.970929	0.970929	Lower expr.
BLCA	COQ9	OS	0.731364	0.0400577	0.0392954	Lower expr.
BLCA	COQ9	PFS	0.859695	0.256832	0.256257	Lower expr.
BLCA	COQ9	DSS	0.639608	0.0165542	0.0157529	Lower expr.
BLCA	COQ9	DFI	0.707102	0.340027	0.33769	Lower expr.
BLCA	COX6A1	OS	0.81573	0.177404	0.176109	Lower expr.
BLCA	COX6A1	PFS	0.814708	0.123193	0.122481	Lower expr.
BLCA	COX6A1	DSS	0.765569	0.144593	0.14339	Lower expr.
BLCA	COX6A1	DFI	0.962959	0.916519	0.916514	Lower expr.
BLCA	COX7B	OS	0.704314	0.021734	0.0209481	Lower expr.
BLCA	COX7B	PFS	0.789867	0.0762256	0.075552	Lower expr.
BLCA	COX7B	DSS	0.670503	0.0313998	0.0302551	Lower expr.
BLCA	COX7B	DFI	1.21628	0.596234	0.595676	Higher expr.
BLCA	COX8A	OS	1.02553	0.866654	0.868382	Higher expr.
BLCA	COX8A	PFS	0.952289	0.712592	0.712449	Lower expr.
BLCA	COX8A	DSS	1.00717	0.968777	0.969146	Higher expr.
BLCA	COX8A	DFI	0.535017	0.103714	0.0981928	Lower expr.
BLCA	CPT2	OS	1.23883	0.154545	0.153564	Higher expr.
BLCA	CPT2	PFS	1.15922	0.266351	0.265428	Higher expr.
BLCA	CPT2	DSS	1.22074	0.27484	0.273864	Higher expr.
BLCA	CPT2	DFI	1.32085	0.442652	0.441247	Higher expr.
BLCA	CRAT	OS	1.19286	0.240311	0.239628	Higher expr.
BLCA	CRAT	PFS	1.28006	0.0631845	0.0623811	Higher expr.
BLCA	CRAT	DSS	0.979237	0.908565	0.908957	Lower expr.
BLCA	CRAT	DFI	1.3819	0.370409	0.368331	Higher expr.
BLCA	CS	OS	1.2317	0.166413	0.16547	Higher expr.
BLCA	CS	PFS	1.21307	0.146646	0.146064	Higher expr.
BLCA	CS	DSS	1.13078	0.499611	0.499089	Higher expr.
BLCA	CS	DFI	1.08055	0.829777	0.829736	Higher expr.
BLCA	CYC1	OS	1.11121	0.482821	0.482886	Higher expr.
BLCA	CYC1	PFS	1.17358	0.227957	0.228064	Higher expr.
BLCA	CYC1	DSS	1.07609	0.687575	0.687358	Higher expr.
BLCA	CYC1	DFI	0.919445	0.81622	0.816167	Lower expr.
BLCA	CYP4B1	OS	0.727825	0.0373162	0.0365821	Lower expr.
BLCA	CYP4B1	PFS	0.697389	0.00719312	0.00687504	Lower expr.
BLCA	CYP4B1	DSS	0.642887	0.0182165	0.0173689	Lower expr.
BLCA	CYP4B1	DFI	0.690003	0.315873	0.313301	Lower expr.
BLCA	DBT	OS	1.07136	0.645979	0.646181	Higher expr.
BLCA	DBT	PFS	1.05494	0.685971	0.687039	Higher expr.
BLCA	DBT	DSS	1.17253	0.385354	0.384764	Higher expr.
BLCA	DBT	DFI	0.95575	0.900326	0.900318	Lower expr.
BLCA	DDT	OS	0.989368	0.943305	0.943218	Lower expr.
BLCA	DDT	PFS	0.983915	0.902855	0.902449	Lower expr.
BLCA	DDT	DSS	0.887731	0.514366	0.514528	Lower expr.
BLCA	DDT	DFI	0.863569	0.683992	0.683728	Lower expr.
BLCA	DECR1	OS	0.708393	0.0234702	0.0228319	Lower expr.
BLCA	DECR1	PFS	0.749846	0.0311435	0.0305517	Lower expr.
BLCA	DECR1	DSS	0.649952	0.0205418	0.0196057	Lower expr.
BLCA	DECR1	DFI	0.927868	0.837544	0.837507	Lower expr.
BLCA	DGAT1	OS	0.779552	0.0995715	0.0987406	Lower expr.
BLCA	DGAT1	PFS	0.797963	0.0901855	0.0897519	Lower expr.
BLCA	DGAT1	DSS	0.806308	0.238726	0.237729	Lower expr.
BLCA	DGAT1	DFI	0.955813	0.90023	0.900222	Lower expr.
BLCA	DHCR7	OS	1.43038	0.0181229	0.0175841	Higher expr.
BLCA	DHCR7	PFS	1.36773	0.0188267	0.0183772	Higher expr.
BLCA	DHCR7	DSS	1.33844	0.111372	0.110441	Higher expr.
BLCA	DHCR7	DFI	0.994665	0.988452	0.988452	Lower expr.
BLCA	DHRS7	OS	1.06802	0.661127	0.662555	Higher expr.
BLCA	DHRS7	PFS	0.972279	0.831845	0.832428	Lower expr.
BLCA	DHRS7	DSS	1.13239	0.494788	0.494952	Higher expr.
BLCA	DHRS7	DFI	0.960347	0.910685	0.910679	Lower expr.
BLCA	DHRS7B	OS	0.987319	0.932573	0.931606	Lower expr.
BLCA	DHRS7B	PFS	0.972403	0.833355	0.833428	Lower expr.
BLCA	DHRS7B	DSS	0.961328	0.829535	0.830075	Lower expr.
BLCA	DHRS7B	DFI	0.707904	0.354796	0.352429	Lower expr.
BLCA	DLAT	OS	1.06052	0.695458	0.696224	Higher expr.
BLCA	DLAT	PFS	1.26161	0.0798517	0.0792653	Higher expr.
BLCA	DLAT	DSS	1.11666	0.544837	0.545424	Higher expr.
BLCA	DLAT	DFI	1.00683	0.984893	0.984892	Higher expr.
BLCA	DLD	OS	0.915431	0.555977	0.555505	Lower expr.
BLCA	DLD	PFS	0.909116	0.47246	0.472042	Lower expr.
BLCA	DLD	DSS	0.923124	0.660374	0.659934	Lower expr.
BLCA	DLD	DFI	1.01783	0.96088	0.96088	Higher expr.
BLCA	DNAJB9	OS	1.23602	0.161321	0.159812	Higher expr.
BLCA	DNAJB9	PFS	1.24791	0.0957411	0.0949895	Higher expr.
BLCA	DNAJB9	DSS	1.21033	0.296584	0.295311	Higher expr.
BLCA	DNAJB9	DFI	1.21665	0.588464	0.587893	Higher expr.
BLCA	DNAJC15	OS	1.06077	0.694202	0.694491	Higher expr.
BLCA	DNAJC15	PFS	1.12937	0.357924	0.356771	Higher expr.
BLCA	DNAJC15	DSS	1.11468	0.551064	0.551362	Higher expr.
BLCA	DNAJC15	DFI	1.09669	0.797547	0.797477	Higher expr.
BLCA	DRAM2	OS	0.726841	0.0349695	0.0343445	Lower expr.
BLCA	DRAM2	PFS	0.759429	0.038606	0.0381048	Lower expr.
BLCA	DRAM2	DSS	0.73214	0.0899061	0.0886208	Lower expr.
BLCA	DRAM2	DFI	0.641172	0.223251	0.219514	Lower expr.
BLCA	ECH1	OS	0.765488	0.0776353	0.0769464	Lower expr.
BLCA	ECH1	PFS	0.841362	0.193272	0.19301	Lower expr.
BLCA	ECH1	DSS	0.676028	0.0344866	0.0334874	Lower expr.
BLCA	ECH1	DFI	0.451496	0.0451278	0.0398039	Lower expr.
BLCA	ECHS1	OS	0.808396	0.158713	0.157511	Lower expr.
BLCA	ECHS1	PFS	0.860243	0.257077	0.256458	Lower expr.
BLCA	ECHS1	DSS	0.737686	0.0977675	0.09645	Lower expr.
BLCA	ECHS1	DFI	0.824794	0.592278	0.591708	Lower expr.
BLCA	ELOVL6	OS	0.920108	0.57999	0.580077	Lower expr.
BLCA	ELOVL6	PFS	1.00975	0.941698	0.942617	Higher expr.
BLCA	ELOVL6	DSS	0.782427	0.181885	0.180931	Lower expr.
BLCA	ELOVL6	DFI	0.941084	0.865892	0.865872	Lower expr.
BLCA	ENPP2	OS	1.06079	0.694136	0.693593	Higher expr.
BLCA	ENPP2	PFS	0.895924	0.407356	0.407532	Lower expr.
BLCA	ENPP2	DSS	0.97072	0.870665	0.87093	Lower expr.
BLCA	ENPP2	DFI	0.704169	0.332462	0.330026	Lower expr.
BLCA	EPHX2	OS	1.01326	0.93018	0.931993	Higher expr.
BLCA	EPHX2	PFS	0.993577	0.96115	0.961296	Lower expr.
BLCA	EPHX2	DSS	1.01599	0.930633	0.930987	Higher expr.
BLCA	EPHX2	DFI	1.89443	0.0967163	0.0911851	Higher expr.
BLCA	ESRRA	OS	0.728265	0.0376491	0.0366279	Lower expr.
BLCA	ESRRA	PFS	0.773801	0.0547037	0.054018	Lower expr.
BLCA	ESRRA	DSS	0.670564	0.0311298	0.0299883	Lower expr.
BLCA	ESRRA	DFI	0.774799	0.47904	0.477868	Lower expr.
BLCA	ESYT1	OS	1.18664	0.254485	0.253939	Higher expr.
BLCA	ESYT1	PFS	1.07148	0.601674	0.602911	Higher expr.
BLCA	ESYT1	DSS	1.15251	0.435426	0.434874	Higher expr.
BLCA	ESYT1	DFI	0.59042	0.153547	0.148866	Lower expr.
BLCA	ETFB	OS	1.10377	0.511006	0.512422	Higher expr.
BLCA	ETFB	PFS	1.1403	0.32238	0.322826	Higher expr.
BLCA	ETFB	DSS	0.966057	0.850272	0.84941	Lower expr.
BLCA	ETFB	DFI	1.59414	0.200632	0.196599	Higher expr.
BLCA	FABP4	OS	1.0206	0.892198	0.89269	Higher expr.
BLCA	FABP4	PFS	0.941527	0.649829	0.648786	Lower expr.
BLCA	FABP4	DSS	1.02575	0.889262	0.889911	Higher expr.
BLCA	FABP4	DFI	0.794172	0.522939	0.522037	Lower expr.
BLCA	FAH	OS	1.10414	0.509229	0.50994	Higher expr.
BLCA	FAH	PFS	0.870389	0.294566	0.293742	Lower expr.
BLCA	FAH	DSS	1.24759	0.226842	0.22602	Higher expr.
BLCA	FAH	DFI	0.946747	0.879618	0.879603	Lower expr.
BLCA	FZD4	OS	0.965638	0.815683	0.8163	Lower expr.
BLCA	FZD4	PFS	0.977846	0.865462	0.86477	Lower expr.
BLCA	FZD4	DSS	0.902173	0.57367	0.573233	Lower expr.
BLCA	FZD4	DFI	1.1427	0.710921	0.710718	Higher expr.
BLCA	G3BP2	OS	0.769611	0.0830412	0.0823737	Lower expr.
BLCA	G3BP2	PFS	0.860379	0.257262	0.257104	Lower expr.
BLCA	G3BP2	DSS	0.7738	0.161831	0.160578	Lower expr.
BLCA	G3BP2	DFI	1.17503	0.66012	0.659783	Higher expr.
BLCA	GADD45A	OS	0.809035	0.159625	0.159064	Lower expr.
BLCA	GADD45A	PFS	0.771106	0.0505818	0.0498183	Lower expr.
BLCA	GADD45A	DSS	0.730188	0.0863429	0.0852325	Lower expr.
BLCA	GADD45A	DFI	0.588946	0.147046	0.142671	Lower expr.
BLCA	GBE1	OS	1.44714	0.0145427	0.0140328	Higher expr.
BLCA	GBE1	PFS	1.2209	0.131986	0.131933	Higher expr.
BLCA	GBE1	DSS	1.50798	0.024861	0.0239743	Higher expr.
BLCA	GBE1	DFI	1.24675	0.539866	0.539049	Higher expr.
BLCA	GHITM	OS	1.13484	0.400397	0.400432	Higher expr.
BLCA	GHITM	PFS	1.1083	0.437626	0.437573	Higher expr.
BLCA	GHITM	DSS	1.20761	0.301548	0.301419	Higher expr.
BLCA	GHITM	DFI	0.748661	0.43298	0.431385	Lower expr.
BLCA	GPAM	OS	0.977818	0.881666	0.882482	Lower expr.
BLCA	GPAM	PFS	1.06846	0.617475	0.618545	Higher expr.
BLCA	GPAM	DSS	0.976495	0.896269	0.896384	Lower expr.
BLCA	GPAM	DFI	0.944216	0.874058	0.874042	Lower expr.
BLCA	GPD2	OS	0.819389	0.185088	0.184138	Lower expr.
BLCA	GPD2	PFS	0.854412	0.234698	0.23384	Lower expr.
BLCA	GPD2	DSS	0.812886	0.255124	0.253611	Lower expr.
BLCA	GPD2	DFI	0.81517	0.57055	0.569889	Lower expr.
BLCA	GPHN	OS	1.70396	0.000510327	0.000441659	Higher expr.
BLCA	GPHN	PFS	1.63763	0.000241489	0.000208395	Higher expr.
BLCA	GPHN	DSS	2.01104	0.000209418	0.000156681	Higher expr.
BLCA	GPHN	DFI	1.0763	0.840074	0.840039	Higher expr.
BLCA	GPX3	OS	1.06902	0.65657	0.656201	Higher expr.
BLCA	GPX3	PFS	1.08183	0.553455	0.552872	Higher expr.
BLCA	GPX3	DSS	1.09727	0.610177	0.609628	Higher expr.
BLCA	GPX3	DFI	1.08945	0.81232	0.812265	Higher expr.
BLCA	GPX4	OS	0.797144	0.132577	0.131597	Lower expr.
BLCA	GPX4	PFS	0.784097	0.067435	0.0668313	Lower expr.
BLCA	GPX4	DSS	0.782154	0.178128	0.177085	Lower expr.
BLCA	GPX4	DFI	0.816875	0.576528	0.57589	Lower expr.
BLCA	GRPEL1	OS	0.930912	0.634772	0.634806	Lower expr.
BLCA	GRPEL1	PFS	0.958693	0.750876	0.750595	Lower expr.
BLCA	GRPEL1	DSS	0.795106	0.214362	0.213501	Lower expr.
BLCA	GRPEL1	DFI	0.504944	0.0701402	0.0649899	Lower expr.
BLCA	HADH	OS	0.836199	0.235999	0.234989	Lower expr.
BLCA	HADH	PFS	0.866867	0.283186	0.282114	Lower expr.
BLCA	HADH	DSS	0.839501	0.337177	0.336325	Lower expr.
BLCA	HADH	DFI	1.47751	0.299887	0.296878	Higher expr.
BLCA	HIBCH	OS	0.821231	0.192626	0.191926	Lower expr.
BLCA	HIBCH	PFS	0.86055	0.25777	0.2573	Lower expr.
BLCA	HIBCH	DSS	0.834571	0.322674	0.322351	Lower expr.
BLCA	HIBCH	DFI	1.1448	0.712379	0.712178	Higher expr.
BLCA	HSPB8	OS	1.29087	0.089706	0.0888735	Higher expr.
BLCA	HSPB8	PFS	1.17711	0.219201	0.2195	Higher expr.
BLCA	HSPB8	DSS	1.22012	0.274804	0.274186	Higher expr.
BLCA	HSPB8	DFI	1.00723	0.984103	0.984103	Higher expr.
BLCA	IDH1	OS	0.744423	0.0513373	0.0505795	Lower expr.
BLCA	IDH1	PFS	0.832041	0.166963	0.166211	Lower expr.
BLCA	IDH1	DSS	0.626022	0.0118668	0.0111328	Lower expr.
BLCA	IDH1	DFI	0.989202	0.976014	0.976014	Lower expr.
BLCA	IDH3A	OS	1.06585	0.671248	0.671675	Higher expr.
BLCA	IDH3A	PFS	0.994801	0.968614	0.967636	Lower expr.
BLCA	IDH3A	DSS	1.08216	0.664716	0.664961	Higher expr.
BLCA	IDH3A	DFI	0.899781	0.769654	0.769552	Lower expr.
BLCA	IDH3G	OS	1.0999	0.526671	0.527371	Higher expr.
BLCA	IDH3G	PFS	1.0702	0.609525	0.610184	Higher expr.
BLCA	IDH3G	DSS	1.05545	0.767466	0.76748	Higher expr.
BLCA	IDH3G	DFI	1.13265	0.730614	0.730453	Higher expr.
BLCA	IFNGR1	OS	0.709406	0.0232943	0.0226773	Lower expr.
BLCA	IFNGR1	PFS	0.774452	0.0544851	0.0538906	Lower expr.
BLCA	IFNGR1	DSS	0.69715	0.0490247	0.0478486	Lower expr.
BLCA	IFNGR1	DFI	0.989825	0.977663	0.977663	Lower expr.
BLCA	IMMT	OS	1.05109	0.739918	0.739321	Higher expr.
BLCA	IMMT	PFS	1.02748	0.838144	0.837726	Higher expr.
BLCA	IMMT	DSS	1.03765	0.839154	0.839016	Higher expr.
BLCA	IMMT	DFI	0.785567	0.510584	0.509598	Lower expr.
BLCA	ITIH5	OS	1.18458	0.259998	0.259097	Higher expr.
BLCA	ITIH5	PFS	1.03682	0.784831	0.785152	Higher expr.
BLCA	ITIH5	DSS	1.28603	0.169354	0.167502	Higher expr.
BLCA	ITIH5	DFI	0.791906	0.523943	0.523034	Lower expr.
BLCA	ITSN1	OS	1.13888	0.38689	0.385771	Higher expr.
BLCA	ITSN1	PFS	1.42401	0.00814483	0.00780105	Higher expr.
BLCA	ITSN1	DSS	1.23646	0.245469	0.244643	Higher expr.
BLCA	ITSN1	DFI	1.4748	0.281084	0.278116	Higher expr.
BLCA	JAGN1	OS	0.990586	0.949902	0.949956	Lower expr.
BLCA	JAGN1	PFS	0.979267	0.874685	0.87461	Lower expr.
BLCA	JAGN1	DSS	0.835014	0.326958	0.326242	Lower expr.
BLCA	JAGN1	DFI	1.02175	0.952441	0.95244	Higher expr.
BLCA	LAMA4	OS	1.16833	0.303741	0.302122	Higher expr.
BLCA	LAMA4	PFS	1.10899	0.435706	0.435432	Higher expr.
BLCA	LAMA4	DSS	1.33032	0.121621	0.120217	Higher expr.
BLCA	LAMA4	DFI	0.97768	0.950329	0.950328	Lower expr.
BLCA	LEP	OS	1.20024	0.226229	0.225478	Higher expr.
BLCA	LEP	PFS	1.17144	0.233046	0.23288	Higher expr.
BLCA	LEP	DSS	1.15035	0.442637	0.442206	Higher expr.
BLCA	LEP	DFI	0.879952	0.724848	0.724674	Lower expr.
BLCA	LIFR	OS	1.1573	0.331095	0.330613	Higher expr.
BLCA	LIFR	PFS	1.36771	0.0186644	0.0182199	Higher expr.
BLCA	LIFR	DSS	1.08779	0.644755	0.644049	Higher expr.
BLCA	LIFR	DFI	1.39656	0.357346	0.355172	Higher expr.
BLCA	LIPE	OS	0.751624	0.0600375	0.0592538	Lower expr.
BLCA	LIPE	PFS	0.860541	0.258482	0.25766	Lower expr.
BLCA	LIPE	DSS	0.677249	0.0348187	0.0337023	Lower expr.
BLCA	LIPE	DFI	0.649119	0.232031	0.228451	Lower expr.
BLCA	LPCAT3	OS	0.883856	0.411491	0.411308	Lower expr.
BLCA	LPCAT3	PFS	0.908016	0.466994	0.466851	Lower expr.
BLCA	LPCAT3	DSS	0.822054	0.283641	0.283538	Lower expr.
BLCA	LPCAT3	DFI	0.849526	0.651887	0.651537	Lower expr.
BLCA	LPL	OS	1.56624	0.00315723	0.00290568	Higher expr.
BLCA	LPL	PFS	1.35764	0.0213206	0.0207918	Higher expr.
BLCA	LPL	DSS	1.47797	0.0324376	0.0313827	Higher expr.
BLCA	LPL	DFI	0.663818	0.281152	0.278017	Lower expr.
BLCA	MAP4K3	OS	0.748187	0.054961	0.0542114	Lower expr.
BLCA	MAP4K3	PFS	0.784972	0.06907	0.0682586	Lower expr.
BLCA	MAP4K3	DSS	0.665691	0.026786	0.0257842	Lower expr.
BLCA	MAP4K3	DFI	1.06563	0.861492	0.861469	Higher expr.
BLCA	MCCC1	OS	1.00271	0.985624	0.985406	Higher expr.
BLCA	MCCC1	PFS	1.09484	0.495596	0.495757	Higher expr.
BLCA	MCCC1	DSS	0.921566	0.654656	0.654618	Lower expr.
BLCA	MCCC1	DFI	1.18433	0.641042	0.640664	Higher expr.
BLCA	MDH2	OS	1.04193	0.784431	0.784552	Higher expr.
BLCA	MDH2	PFS	1.11868	0.397244	0.396967	Higher expr.
BLCA	MDH2	DSS	1.03078	0.867845	0.867718	Higher expr.
BLCA	MDH2	DFI	1.07363	0.844101	0.844069	Higher expr.
BLCA	ME1	OS	1.14704	0.362028	0.361569	Higher expr.
BLCA	ME1	PFS	1.13802	0.329889	0.329414	Higher expr.
BLCA	ME1	DSS	1.13289	0.493551	0.49391	Higher expr.
BLCA	ME1	DFI	1.43511	0.319486	0.316942	Higher expr.
BLCA	MGLL	OS	1.46406	0.0117266	0.0112241	Higher expr.
BLCA	MGLL	PFS	1.32207	0.03581	0.0351888	Higher expr.
BLCA	MGLL	DSS	1.36455	0.087883	0.0866966	Higher expr.
BLCA	MGLL	DFI	1.35146	0.402801	0.401041	Higher expr.
BLCA	MGST3	OS	0.964559	0.810138	0.810071	Lower expr.
BLCA	MGST3	PFS	1.0601	0.660004	0.65818	Higher expr.
BLCA	MGST3	DSS	0.855589	0.394083	0.393841	Lower expr.
BLCA	MGST3	DFI	1.00744	0.983647	0.983647	Higher expr.
BLCA	MRAP	OS	0.960494	0.8249	0.824976	Lower expr.
BLCA	MRAP	PFS	0.995842	0.979169	0.979279	Lower expr.
BLCA	MRAP	DSS	0.728584	0.208088	0.206325	Lower expr.
BLCA	MRAP	DFI	0.282928	0.0402637	0.0293953	Lower expr.
BLCA	MRPL15	OS	0.799583	0.138903	0.138121	Lower expr.
BLCA	MRPL15	PFS	0.9365	0.621328	0.621379	Lower expr.
BLCA	MRPL15	DSS	0.700919	0.054191	0.0529733	Lower expr.
BLCA	MRPL15	DFI	0.634833	0.214878	0.2111	Lower expr.
BLCA	MTCH2	OS	1.04166	0.785601	0.786832	Higher expr.
BLCA	MTCH2	PFS	1.04253	0.752901	0.752723	Higher expr.
BLCA	MTCH2	DSS	1.19197	0.336401	0.336117	Higher expr.
BLCA	MTCH2	DFI	1.25041	0.534707	0.533865	Higher expr.
BLCA	MYLK	OS	1.57747	0.0029935	0.00273752	Higher expr.
BLCA	MYLK	PFS	1.54468	0.00123099	0.00112177	Higher expr.
BLCA	MYLK	DSS	1.83089	0.00128739	0.00108226	Higher expr.
BLCA	MYLK	DFI	1.05392	0.886679	0.886666	Higher expr.
BLCA	NABP1	OS	1.32612	0.0612098	0.0605357	Higher expr.
BLCA	NABP1	PFS	1.1887	0.193184	0.192822	Higher expr.
BLCA	NABP1	DSS	1.2781	0.178232	0.177495	Higher expr.
BLCA	NABP1	DFI	0.806371	0.554834	0.554076	Lower expr.
BLCA	NDUFA5	OS	0.736648	0.0426521	0.0417773	Lower expr.
BLCA	NDUFA5	PFS	0.807561	0.107783	0.107189	Lower expr.
BLCA	NDUFA5	DSS	0.813767	0.25766	0.257234	Lower expr.
BLCA	NDUFA5	DFI	1.22416	0.584563	0.583933	Higher expr.
BLCA	NDUFAB1	OS	0.913495	0.547439	0.546868	Lower expr.
BLCA	NDUFAB1	PFS	0.97867	0.870874	0.870435	Lower expr.
BLCA	NDUFAB1	DSS	0.854634	0.389533	0.38948	Lower expr.
BLCA	NDUFAB1	DFI	1.04734	0.898199	0.89819	Higher expr.
BLCA	NDUFB7	OS	0.939529	0.678138	0.67696	Lower expr.
BLCA	NDUFB7	PFS	0.824127	0.145588	0.145113	Lower expr.
BLCA	NDUFB7	DSS	0.849114	0.371746	0.370731	Lower expr.
BLCA	NDUFB7	DFI	0.451043	0.0345062	0.0300624	Lower expr.
BLCA	NDUFS3	OS	0.695191	0.0171468	0.0164332	Lower expr.
BLCA	NDUFS3	PFS	0.707058	0.00952403	0.00917974	Lower expr.
BLCA	NDUFS3	DSS	0.669788	0.0312439	0.0301023	Lower expr.
BLCA	NDUFS3	DFI	0.564087	0.120736	0.115746	Lower expr.
BLCA	NKIRAS1	OS	1.57028	0.00302747	0.00278569	Higher expr.
BLCA	NKIRAS1	PFS	1.30791	0.0439133	0.0433702	Higher expr.
BLCA	NKIRAS1	DSS	1.62905	0.00825573	0.0076491	Higher expr.
BLCA	NKIRAS1	DFI	1.15138	0.69656	0.696324	Higher expr.
BLCA	NMT1	OS	0.988383	0.937978	0.936533	Lower expr.
BLCA	NMT1	PFS	1.08758	0.526653	0.526642	Higher expr.
BLCA	NMT1	DSS	1.03913	0.833089	0.833951	Higher expr.
BLCA	NMT1	DFI	1.94784	0.0759304	0.0706525	Higher expr.
BLCA	OMD	OS	1.40873	0.0258973	0.0250704	Higher expr.
BLCA	OMD	PFS	1.2667	0.0768194	0.0759444	Higher expr.
BLCA	OMD	DSS	1.51427	0.0258961	0.0248485	Higher expr.
BLCA	OMD	DFI	0.445819	0.0510733	0.0453479	Lower expr.
BLCA	ORM1	OS	0.922215	0.589379	0.589667	Lower expr.
BLCA	ORM1	PFS	0.960689	0.76187	0.762327	Lower expr.
BLCA	ORM1	DSS	0.930808	0.693613	0.69427	Lower expr.
BLCA	ORM1	DFI	0.820981	0.585041	0.584451	Lower expr.
BLCA	PDCD4	OS	0.969649	0.837984	0.837571	Lower expr.
BLCA	PDCD4	PFS	0.917923	0.518583	0.519472	Lower expr.
BLCA	PDCD4	DSS	1.04178	0.822368	0.822432	Higher expr.
BLCA	PDCD4	DFI	1.22547	0.577399	0.576753	Higher expr.
BLCA	PEMT	OS	1.29991	0.0827237	0.0821137	Higher expr.
BLCA	PEMT	PFS	1.12731	0.369092	0.368913	Higher expr.
BLCA	PEMT	DSS	1.19604	0.327877	0.327451	Higher expr.
BLCA	PEMT	DFI	0.624537	0.213162	0.209066	Lower expr.
BLCA	PEX14	OS	0.839368	0.245282	0.24459	Lower expr.
BLCA	PEX14	PFS	0.787588	0.0730678	0.0724707	Lower expr.
BLCA	PEX14	DSS	0.773658	0.163909	0.162924	Lower expr.
BLCA	PEX14	DFI	0.848179	0.650268	0.649912	Lower expr.
BLCA	PFKFB3	OS	1.07816	0.616944	0.616408	Higher expr.
BLCA	PFKFB3	PFS	1.02788	0.835659	0.835972	Higher expr.
BLCA	PFKFB3	DSS	1.12618	0.515321	0.515191	Higher expr.
BLCA	PFKFB3	DFI	0.597462	0.165947	0.161724	Lower expr.
BLCA	PFKL	OS	0.832794	0.226951	0.226297	Lower expr.
BLCA	PFKL	PFS	0.891286	0.387175	0.387477	Lower expr.
BLCA	PFKL	DSS	0.773782	0.163285	0.162397	Lower expr.
BLCA	PFKL	DFI	1.12114	0.752555	0.752431	Higher expr.
BLCA	PGM1	OS	1.40315	0.0252677	0.0245189	Higher expr.
BLCA	PGM1	PFS	1.27419	0.0679855	0.0673215	Higher expr.
BLCA	PGM1	DSS	1.51033	0.025024	0.0240198	Higher expr.
BLCA	PGM1	DFI	1.06701	0.857784	0.85776	Higher expr.
BLCA	PHYH	OS	0.905455	0.508978	0.509341	Lower expr.
BLCA	PHYH	PFS	0.975146	0.849672	0.849591	Lower expr.
BLCA	PHYH	DSS	0.830104	0.30712	0.306965	Lower expr.
BLCA	PHYH	DFI	0.886132	0.737816	0.737667	Lower expr.
BLCA	PIM3	OS	0.836268	0.235795	0.235573	Lower expr.
BLCA	PIM3	PFS	0.769584	0.0491805	0.0484939	Lower expr.
BLCA	PIM3	DSS	0.827679	0.301439	0.301176	Lower expr.
BLCA	PIM3	DFI	0.717682	0.359558	0.357444	Lower expr.
BLCA	PLIN2	OS	0.895861	0.463959	0.463433	Lower expr.
BLCA	PLIN2	PFS	1.0109	0.934763	0.935862	Higher expr.
BLCA	PLIN2	DSS	0.732689	0.0909817	0.0897402	Lower expr.
BLCA	PLIN2	DFI	0.907951	0.78896	0.788882	Lower expr.
BLCA	POR	OS	1.01683	0.911415	0.911786	Higher expr.
BLCA	POR	PFS	1.04056	0.764286	0.764352	Higher expr.
BLCA	POR	DSS	0.964001	0.840458	0.840378	Lower expr.
BLCA	POR	DFI	0.917989	0.813216	0.813161	Lower expr.
BLCA	PPARG	OS	0.627879	0.00243213	0.00222362	Lower expr.
BLCA	PPARG	PFS	0.737248	0.0224452	0.0219097	Lower expr.
BLCA	PPARG	DSS	0.562428	0.00204189	0.00177182	Lower expr.
BLCA	PPARG	DFI	0.83116	0.608817	0.608311	Lower expr.
BLCA	PPM1B	OS	0.746596	0.0539783	0.0532025	Lower expr.
BLCA	PPM1B	PFS	0.793139	0.0821637	0.0815419	Lower expr.
BLCA	PPM1B	DSS	0.612998	0.00851876	0.00788875	Lower expr.
BLCA	PPM1B	DFI	0.784954	0.509533	0.508529	Lower expr.
BLCA	PPP1R15B	OS	1.01996	0.895302	0.894917	Higher expr.
BLCA	PPP1R15B	PFS	1.10258	0.461929	0.462295	Higher expr.
BLCA	PPP1R15B	DSS	0.930267	0.691555	0.691524	Lower expr.
BLCA	PPP1R15B	DFI	0.902901	0.776487	0.776393	Lower expr.
BLCA	PRDX3	OS	0.927736	0.616976	0.616488	Lower expr.
BLCA	PRDX3	PFS	1.0686	0.616276	0.616789	Higher expr.
BLCA	PRDX3	DSS	1.02817	0.878957	0.879548	Higher expr.
BLCA	PRDX3	DFI	0.924644	0.828506	0.828464	Lower expr.
BLCA	PREB	OS	1.14296	0.374659	0.374213	Higher expr.
BLCA	PREB	PFS	1.06972	0.610788	0.61028	Higher expr.
BLCA	PREB	DSS	1.03346	0.856626	0.856415	Higher expr.
BLCA	PREB	DFI	1.00005	0.99988	0.99988	Higher expr.
BLCA	PTCD3	OS	0.706135	0.0215507	0.0209285	Lower expr.
BLCA	PTCD3	PFS	0.81295	0.119123	0.11858	Lower expr.
BLCA	PTCD3	DSS	0.658406	0.022951	0.0219879	Lower expr.
BLCA	PTCD3	DFI	0.897512	0.764292	0.764183	Lower expr.
BLCA	PTGER3	OS	1.53218	0.00553316	0.00515714	Higher expr.
BLCA	PTGER3	PFS	1.35824	0.022211	0.0215609	Higher expr.
BLCA	PTGER3	DSS	1.60291	0.0112842	0.0105198	Higher expr.
BLCA	PTGER3	DFI	0.69204	0.336599	0.334059	Lower expr.
BLCA	QDPR	OS	1.02458	0.871847	0.872574	Higher expr.
BLCA	QDPR	PFS	0.936228	0.620212	0.620625	Lower expr.
BLCA	QDPR	DSS	1.05776	0.758633	0.758678	Higher expr.
BLCA	QDPR	DFI	1.12386	0.747971	0.747838	Higher expr.
BLCA	RAB34	OS	1.16506	0.310608	0.310445	Higher expr.
BLCA	RAB34	PFS	1.01688	0.899675	0.90012	Higher expr.
BLCA	RAB34	DSS	1.20716	0.303249	0.302617	Higher expr.
BLCA	RAB34	DFI	1.35111	0.406978	0.405257	Higher expr.
BLCA	REEP5	OS	0.978706	0.886178	0.886735	Lower expr.
BLCA	REEP5	PFS	0.862799	0.267424	0.267437	Lower expr.
BLCA	REEP5	DSS	1.06579	0.726682	0.725973	Higher expr.
BLCA	REEP5	DFI	0.624103	0.203179	0.199114	Lower expr.
BLCA	REEP6	OS	0.817325	0.182837	0.182144	Lower expr.
BLCA	REEP6	PFS	0.803424	0.101077	0.100773	Lower expr.
BLCA	REEP6	DSS	0.724141	0.0819282	0.0806396	Lower expr.
BLCA	REEP6	DFI	0.748943	0.426167	0.424619	Lower expr.
BLCA	RETSAT	OS	1.15879	0.332301	0.331663	Higher expr.
BLCA	RETSAT	PFS	1.05537	0.685797	0.685797	Higher expr.
BLCA	RETSAT	DSS	1.12017	0.536734	0.536614	Higher expr.
BLCA	RETSAT	DFI	0.782915	0.506212	0.505239	Lower expr.
BLCA	RIOK3	OS	0.838809	0.243622	0.242618	Lower expr.
BLCA	RIOK3	PFS	0.840182	0.190133	0.189583	Lower expr.
BLCA	RIOK3	DSS	0.850708	0.375367	0.374371	Lower expr.
BLCA	RIOK3	DFI	0.831871	0.60961	0.609114	Lower expr.
BLCA	RMDN3	OS	1.2246	0.179922	0.179449	Higher expr.
BLCA	RMDN3	PFS	1.09615	0.49037	0.490647	Higher expr.
BLCA	RMDN3	DSS	1.15808	0.421226	0.42131	Higher expr.
BLCA	RMDN3	DFI	0.596794	0.162535	0.158293	Lower expr.
BLCA	RNF11	OS	1.27157	0.111604	0.110512	Higher expr.
BLCA	RNF11	PFS	1.13421	0.342739	0.342408	Higher expr.
BLCA	RNF11	DSS	1.23445	0.248442	0.24754	Higher expr.
BLCA	RNF11	DFI	1.39847	0.351228	0.348985	Higher expr.
BLCA	RREB1	OS	1.07815	0.617041	0.616778	Higher expr.
BLCA	RREB1	PFS	1.08608	0.533902	0.533956	Higher expr.
BLCA	RREB1	DSS	1.06581	0.72693	0.727006	Higher expr.
BLCA	RREB1	DFI	1.32928	0.43448	0.433008	Higher expr.
BLCA	RTN3	OS	1.37466	0.0352329	0.0344834	Higher expr.
BLCA	RTN3	PFS	1.22419	0.12694	0.126001	Higher expr.
BLCA	RTN3	DSS	1.38085	0.0773681	0.0762551	Higher expr.
BLCA	RTN3	DFI	0.812543	0.589841	0.589182	Lower expr.
BLCA	SAMM50	OS	1.16943	0.297323	0.295963	Higher expr.
BLCA	SAMM50	PFS	1.19781	0.172733	0.172195	Higher expr.
BLCA	SAMM50	DSS	1.25803	0.208499	0.20681	Higher expr.
BLCA	SAMM50	DFI	1.28025	0.492028	0.49093	Higher expr.
BLCA	SCARB1	OS	1.0511	0.739882	0.740698	Higher expr.
BLCA	SCARB1	PFS	1.06086	0.656229	0.657336	Higher expr.
BLCA	SCARB1	DSS	1.09532	0.616957	0.617103	Higher expr.
BLCA	SCARB1	DFI	0.984999	0.966555	0.966555	Lower expr.
BLCA	SCP2	OS	0.748686	0.0558691	0.0550411	Lower expr.
BLCA	SCP2	PFS	0.782732	0.0661249	0.0654762	Lower expr.
BLCA	SCP2	DSS	0.691782	0.044984	0.0437147	Lower expr.
BLCA	SCP2	DFI	0.942752	0.870676	0.870658	Lower expr.
BLCA	SDHB	OS	1.05977	0.699728	0.699784	Higher expr.
BLCA	SDHB	PFS	1.06935	0.613594	0.61442	Higher expr.
BLCA	SDHB	DSS	1.03929	0.83296	0.832703	Higher expr.
BLCA	SDHB	DFI	0.781228	0.504613	0.50355	Lower expr.
BLCA	SDHC	OS	0.988854	0.940495	0.939749	Lower expr.
BLCA	SDHC	PFS	1.11829	0.39842	0.398252	Higher expr.
BLCA	SDHC	DSS	1.01664	0.927794	0.927904	Higher expr.
BLCA	SDHC	DFI	0.956221	0.900975	0.900967	Lower expr.
BLCA	SLC19A1	OS	1.04522	0.768402	0.767256	Higher expr.
BLCA	SLC19A1	PFS	1.18998	0.188557	0.18827	Higher expr.
BLCA	SLC19A1	DSS	0.98436	0.931178	0.932636	Lower expr.
BLCA	SLC19A1	DFI	1.07162	0.848123	0.848093	Higher expr.
BLCA	SLC1A5	OS	1.19614	0.236218	0.235347	Higher expr.
BLCA	SLC1A5	PFS	1.1042	0.456131	0.455614	Higher expr.
BLCA	SLC1A5	DSS	1.25788	0.212995	0.211628	Higher expr.
BLCA	SLC1A5	DFI	0.758654	0.474274	0.472904	Lower expr.
BLCA	SLC25A1	OS	0.826871	0.208268	0.207531	Lower expr.
BLCA	SLC25A1	PFS	0.981296	0.886918	0.886071	Lower expr.
BLCA	SLC25A1	DSS	0.747811	0.114344	0.113069	Lower expr.
BLCA	SLC25A1	DFI	0.88789	0.741779	0.741636	Lower expr.
BLCA	SLC25A10	OS	0.708503	0.0229993	0.0223133	Lower expr.
BLCA	SLC25A10	PFS	0.749283	0.0303231	0.0297918	Lower expr.
BLCA	SLC25A10	DSS	0.566639	0.00256799	0.00224866	Lower expr.
BLCA	SLC25A10	DFI	1.14515	0.713737	0.71353	Higher expr.
BLCA	SLC27A1	OS	1.27775	0.103007	0.102058	Higher expr.
BLCA	SLC27A1	PFS	1.15558	0.274933	0.274862	Higher expr.
BLCA	SLC27A1	DSS	1.26506	0.19698	0.19557	Higher expr.
BLCA	SLC27A1	DFI	0.89347	0.76107	0.760951	Lower expr.
BLCA	SLC5A6	OS	1.21583	0.197851	0.197075	Higher expr.
BLCA	SLC5A6	PFS	1.08062	0.560189	0.559947	Higher expr.
BLCA	SLC5A6	DSS	1.14642	0.456549	0.455879	Higher expr.
BLCA	SLC5A6	DFI	0.66047	0.269261	0.266059	Lower expr.
BLCA	SNCG	OS	0.764493	0.0779221	0.0769688	Lower expr.
BLCA	SNCG	PFS	0.895716	0.408667	0.408147	Lower expr.
BLCA	SNCG	DSS	0.677695	0.0360687	0.0348993	Lower expr.
BLCA	SNCG	DFI	1.48044	0.289499	0.28662	Higher expr.
BLCA	SOD1	OS	0.837223	0.238149	0.23695	Lower expr.
BLCA	SOD1	PFS	0.900135	0.426751	0.426403	Lower expr.
BLCA	SOD1	DSS	0.919752	0.645837	0.645763	Lower expr.
BLCA	SOD1	DFI	0.889737	0.74602	0.745883	Lower expr.
BLCA	SORBS1	OS	1.22863	0.172928	0.17191	Higher expr.
BLCA	SORBS1	PFS	1.27716	0.0656926	0.0648297	Higher expr.
BLCA	SORBS1	DSS	1.29191	0.162968	0.161716	Higher expr.
BLCA	SORBS1	DFI	1.08118	0.829288	0.829247	Higher expr.
BLCA	SOWAHC	OS	0.929973	0.628536	0.629446	Lower expr.
BLCA	SOWAHC	PFS	0.895387	0.40382	0.403821	Lower expr.
BLCA	SOWAHC	DSS	0.983478	0.927048	0.927464	Lower expr.
BLCA	SOWAHC	DFI	1.30391	0.466141	0.464836	Higher expr.
BLCA	SPARCL1	OS	1.61068	0.00179931	0.00162273	Higher expr.
BLCA	SPARCL1	PFS	1.35893	0.0210408	0.0205518	Higher expr.
BLCA	SPARCL1	DSS	1.81084	0.00138765	0.00117873	Higher expr.
BLCA	SPARCL1	DFI	1.01995	0.95696	0.95696	Higher expr.
BLCA	SSPN	OS	1.07447	0.634129	0.63221	Higher expr.
BLCA	SSPN	PFS	1.16047	0.262786	0.261532	Higher expr.
BLCA	SSPN	DSS	1.18719	0.349808	0.3488	Higher expr.
BLCA	SSPN	DFI	1.07373	0.843259	0.843226	Higher expr.
BLCA	STAT5A	OS	0.780478	0.0991294	0.0986528	Lower expr.
BLCA	STAT5A	PFS	0.926968	0.567246	0.567448	Lower expr.
BLCA	STAT5A	DSS	0.720795	0.0741881	0.0730415	Lower expr.
BLCA	STAT5A	DFI	1.51037	0.264213	0.260869	Higher expr.
BLCA	STOM	OS	1.17189	0.290825	0.2901	Higher expr.
BLCA	STOM	PFS	1.08698	0.529368	0.52908	Higher expr.
BLCA	STOM	DSS	1.13803	0.477298	0.476375	Higher expr.
BLCA	STOM	DFI	1.48042	0.281534	0.278472	Higher expr.
BLCA	SUCLG1	OS	0.94237	0.69272	0.692831	Lower expr.
BLCA	SUCLG1	PFS	0.857901	0.248912	0.248374	Lower expr.
BLCA	SUCLG1	DSS	0.907877	0.595675	0.596036	Lower expr.
BLCA	SUCLG1	DFI	0.84113	0.631436	0.631019	Lower expr.
BLCA	SULT1A1	OS	0.928025	0.619207	0.618997	Lower expr.
BLCA	SULT1A1	PFS	0.825271	0.148696	0.147808	Lower expr.
BLCA	SULT1A1	DSS	0.838027	0.333724	0.33331	Lower expr.
BLCA	SULT1A1	DFI	0.751076	0.429778	0.428274	Lower expr.
BLCA	TALDO1	OS	1.33258	0.0579546	0.057326	Higher expr.
BLCA	TALDO1	PFS	1.22586	0.126282	0.12536	Higher expr.
BLCA	TALDO1	DSS	1.40393	0.0649545	0.0637264	Higher expr.
BLCA	TALDO1	DFI	1.06278	0.866201	0.866181	Higher expr.
BLCA	TANK	OS	0.879168	0.391108	0.390637	Lower expr.
BLCA	TANK	PFS	0.859025	0.251459	0.250906	Lower expr.
BLCA	TANK	DSS	0.985748	0.937174	0.936507	Lower expr.
BLCA	TANK	DFI	1.55408	0.241979	0.238253	Higher expr.
BLCA	TKT	OS	1.31817	0.0678006	0.0671315	Higher expr.
BLCA	TKT	PFS	1.14227	0.317182	0.318431	Higher expr.
BLCA	TKT	DSS	1.24571	0.228653	0.22824	Higher expr.
BLCA	TKT	DFI	1.11343	0.765921	0.765814	Higher expr.
BLCA	TOB1	OS	0.869181	0.351891	0.351587	Lower expr.
BLCA	TOB1	PFS	0.873733	0.310126	0.30905	Lower expr.
BLCA	TOB1	DSS	0.772827	0.159309	0.158205	Lower expr.
BLCA	TOB1	DFI	0.896562	0.762135	0.762023	Lower expr.
BLCA	TST	OS	0.607606	0.00124921	0.00110982	Lower expr.
BLCA	TST	PFS	0.741898	0.0255607	0.0250423	Lower expr.
BLCA	TST	DSS	0.503577	0.000287962	0.000218606	Lower expr.
BLCA	TST	DFI	0.934917	0.85185	0.851823	Lower expr.
BLCA	UBC	OS	1.04773	0.756951	0.75692	Higher expr.
BLCA	UBC	PFS	0.884266	0.353806	0.35333	Lower expr.
BLCA	UBC	DSS	1.04596	0.805652	0.805227	Higher expr.
BLCA	UBC	DFI	0.468958	0.0503133	0.0452443	Lower expr.
BLCA	UBQLN1	OS	1.42321	0.0199003	0.0192481	Higher expr.
BLCA	UBQLN1	PFS	1.42737	0.00779963	0.00746918	Higher expr.
BLCA	UBQLN1	DSS	1.33952	0.110069	0.10883	Higher expr.
BLCA	UBQLN1	DFI	1.16322	0.676064	0.675782	Higher expr.
BLCA	UCK1	OS	0.857884	0.307813	0.306615	Lower expr.
BLCA	UCK1	PFS	0.857377	0.246823	0.24653	Lower expr.
BLCA	UCK1	DSS	0.814277	0.260621	0.259789	Lower expr.
BLCA	UCK1	DFI	1.02152	0.953525	0.953524	Higher expr.
BLCA	UCP2	OS	0.67302	0.00928387	0.00884159	Lower expr.
BLCA	UCP2	PFS	0.710341	0.010329	0.00995067	Lower expr.
BLCA	UCP2	DSS	0.602224	0.00658482	0.0060299	Lower expr.
BLCA	UCP2	DFI	0.765746	0.457922	0.456591	Lower expr.
BLCA	UQCR10	OS	0.688423	0.0139627	0.0134041	Lower expr.
BLCA	UQCR10	PFS	0.707482	0.00959985	0.00923883	Lower expr.
BLCA	UQCR10	DSS	0.634252	0.0136374	0.0128719	Lower expr.
BLCA	UQCR10	DFI	0.539312	0.0913363	0.0864207	Lower expr.
BLCA	UQCR11	OS	0.803136	0.146596	0.145675	Lower expr.
BLCA	UQCR11	PFS	0.749187	0.0305679	0.0301072	Lower expr.
BLCA	UQCR11	DSS	0.839776	0.339373	0.338746	Lower expr.
BLCA	UQCR11	DFI	0.597045	0.156665	0.152326	Lower expr.
BLCA	UQCRC1	OS	1.22776	0.171871	0.171364	Higher expr.
BLCA	UQCRC1	PFS	1.09664	0.486926	0.487511	Higher expr.
BLCA	UQCRC1	DSS	1.05751	0.759753	0.760144	Higher expr.
BLCA	UQCRC1	DFI	1.11823	0.756203	0.756081	Higher expr.
BLCA	UQCRQ	OS	0.757321	0.0666352	0.0656592	Lower expr.
BLCA	UQCRQ	PFS	0.783264	0.0672121	0.0666639	Lower expr.
BLCA	UQCRQ	DSS	0.730048	0.0872056	0.0859797	Lower expr.
BLCA	UQCRQ	DFI	1.08172	0.829591	0.829548	Higher expr.
BLCA	VEGFB	OS	1.19285	0.240697	0.240535	Higher expr.
BLCA	VEGFB	PFS	1.04286	0.750995	0.750581	Higher expr.
BLCA	VEGFB	DSS	1.26409	0.19875	0.197637	Higher expr.
BLCA	VEGFB	DFI	0.836722	0.624645	0.624189	Lower expr.
BLCA	YWHAG	OS	1.12155	0.447084	0.447073	Higher expr.
BLCA	YWHAG	PFS	1.14114	0.320147	0.320416	Higher expr.
BLCA	YWHAG	DSS	1.21227	0.295301	0.294888	Higher expr.
BLCA	YWHAG	DFI	1.54338	0.234373	0.230771	Higher expr.
BRCA	ABCA1	OS	1.25532	0.16046	0.160232	Higher expr.
BRCA	ABCA1	PFS	1.13452	0.366798	0.36757	Higher expr.
BRCA	ABCA1	DSS	1.34908	0.170005	0.169639	Higher expr.
BRCA	ABCA1	DFI	0.97591	0.911625	0.911623	Lower expr.
BRCA	ABCB8	OS	1.10177	0.548004	0.546933	Higher expr.
BRCA	ABCB8	PFS	1.14502	0.33102	0.330059	Higher expr.
BRCA	ABCB8	DSS	1.12602	0.584786	0.582311	Higher expr.
BRCA	ABCB8	DFI	1.15407	0.512093	0.511735	Higher expr.
BRCA	ACAA2	OS	0.882427	0.438296	0.436797	Lower expr.
BRCA	ACAA2	PFS	0.856858	0.267787	0.266497	Lower expr.
BRCA	ACAA2	DSS	1.15309	0.515385	0.516905	Higher expr.
BRCA	ACAA2	DFI	0.86474	0.505842	0.505469	Lower expr.
BRCA	ACADL	OS	0.766203	0.101485	0.100216	Lower expr.
BRCA	ACADL	PFS	0.78381	0.0824588	0.08144	Lower expr.
BRCA	ACADL	DSS	0.695125	0.097013	0.0949037	Lower expr.
BRCA	ACADL	DFI	0.63338	0.0401195	0.0384244	Lower expr.
BRCA	ACADM	OS	0.737744	0.0617314	0.0608546	Lower expr.
BRCA	ACADM	PFS	0.822537	0.16176	0.161384	Lower expr.
BRCA	ACADM	DSS	0.555318	0.00911997	0.00818676	Lower expr.
BRCA	ACADM	DFI	0.631333	0.0386646	0.0369839	Lower expr.
BRCA	ACADS	OS	1.0253	0.877336	0.87699	Higher expr.
BRCA	ACADS	PFS	1.06499	0.651591	0.650907	Higher expr.
BRCA	ACADS	DSS	0.845281	0.446123	0.445073	Lower expr.
BRCA	ACADS	DFI	0.968173	0.883267	0.883262	Lower expr.
BRCA	ACLY	OS	1.15621	0.369152	0.368306	Higher expr.
BRCA	ACLY	PFS	1.13156	0.375219	0.374296	Higher expr.
BRCA	ACLY	DSS	1.20587	0.389922	0.388393	Higher expr.
BRCA	ACLY	DFI	1.08566	0.706678	0.7066	Higher expr.
BRCA	ACO2	OS	0.923698	0.623688	0.624027	Lower expr.
BRCA	ACO2	PFS	0.946867	0.695566	0.696151	Lower expr.
BRCA	ACO2	DSS	0.759791	0.213664	0.213079	Lower expr.
BRCA	ACO2	DFI	0.823209	0.376395	0.375645	Lower expr.
BRCA	ACOX1	OS	1.14378	0.408936	0.408673	Higher expr.
BRCA	ACOX1	PFS	1.13617	0.36422	0.36398	Higher expr.
BRCA	ACOX1	DSS	1.02631	0.905349	0.905903	Higher expr.
BRCA	ACOX1	DFI	0.805475	0.324761	0.323829	Lower expr.
BRCA	ADCY6	OS	1.3395	0.07201	0.0707683	Higher expr.
BRCA	ADCY6	PFS	1.31328	0.0511827	0.0502986	Higher expr.
BRCA	ADCY6	DSS	1.06527	0.772358	0.771546	Higher expr.
BRCA	ADCY6	DFI	0.946349	0.803155	0.803131	Lower expr.
BRCA	ADIG	OS	0.94417	0.843251	0.842665	Lower expr.
BRCA	ADIG	PFS	0.862332	0.56966	0.56859	Lower expr.
BRCA	ADIG	DSS	0.901138	0.792137	0.792338	Lower expr.
BRCA	ADIG	DFI	0.511313	0.190538	0.182315	Lower expr.
BRCA	ADIPOR2	OS	1.08089	0.630397	0.628883	Higher expr.
BRCA	ADIPOR2	PFS	1.08846	0.542772	0.541175	Higher expr.
BRCA	ADIPOR2	DSS	0.924894	0.720822	0.721894	Lower expr.
BRCA	ADIPOR2	DFI	0.993952	0.97786	0.97786	Lower expr.
BRCA	AGPAT3	OS	1.16042	0.3566	0.355602	Higher expr.
BRCA	AGPAT3	PFS	1.22219	0.150025	0.149098	Higher expr.
BRCA	AGPAT3	DSS	1.3347	0.185584	0.183061	Higher expr.
BRCA	AGPAT3	DFI	1.21343	0.376269	0.375528	Higher expr.
BRCA	AIFM1	OS	1.30086	0.105405	0.103945	Higher expr.
BRCA	AIFM1	PFS	1.1687	0.263159	0.261896	Higher expr.
BRCA	AIFM1	DSS	1.57809	0.0388875	0.0369242	Higher expr.
BRCA	AIFM1	DFI	1.36909	0.153355	0.15168	Higher expr.
BRCA	AK2	OS	0.763047	0.0992855	0.0984721	Lower expr.
BRCA	AK2	PFS	0.910538	0.501466	0.502066	Lower expr.
BRCA	AK2	DSS	0.679753	0.0826803	0.0813169	Lower expr.
BRCA	AK2	DFI	1.21755	0.37058	0.369809	Higher expr.
BRCA	ALDH2	OS	0.80444	0.178124	0.177472	Lower expr.
BRCA	ALDH2	PFS	0.803033	0.115919	0.115343	Lower expr.
BRCA	ALDH2	DSS	0.585944	0.0159608	0.0147398	Lower expr.
BRCA	ALDH2	DFI	0.741959	0.175098	0.173514	Lower expr.
BRCA	ALDOA	OS	1.22722	0.205572	0.204306	Higher expr.
BRCA	ALDOA	PFS	1.16417	0.275913	0.275001	Higher expr.
BRCA	ALDOA	DSS	1.00978	0.96451	0.963839	Higher expr.
BRCA	ALDOA	DFI	0.922373	0.714591	0.714517	Lower expr.
BRCA	ANGPT1	OS	1.19134	0.280709	0.280395	Higher expr.
BRCA	ANGPT1	PFS	1.0932	0.526462	0.526808	Higher expr.
BRCA	ANGPT1	DSS	1.33684	0.185101	0.184047	Higher expr.
BRCA	ANGPT1	DFI	1.00625	0.97729	0.97729	Higher expr.
BRCA	ANGPTL4	OS	0.866862	0.37678	0.376343	Lower expr.
BRCA	ANGPTL4	PFS	1.00031	0.998214	0.99818	Higher expr.
BRCA	ANGPTL4	DSS	1.16275	0.492757	0.491911	Higher expr.
BRCA	ANGPTL4	DFI	1.07946	0.727569	0.727506	Higher expr.
BRCA	APLP2	OS	1.07094	0.671883	0.670952	Higher expr.
BRCA	APLP2	PFS	1.10476	0.474243	0.47329	Higher expr.
BRCA	APLP2	DSS	1.0828	0.714522	0.713263	Higher expr.
BRCA	APLP2	DFI	1.21514	0.374565	0.373815	Higher expr.
BRCA	APOE	OS	0.889298	0.477626	0.477369	Lower expr.
BRCA	APOE	PFS	0.894136	0.431582	0.431269	Lower expr.
BRCA	APOE	DSS	1.0197	0.928924	0.929503	Higher expr.
BRCA	APOE	DFI	1.08866	0.697808	0.697723	Higher expr.
BRCA	ARAF	OS	1.3245	0.0843652	0.0832199	Higher expr.
BRCA	ARAF	PFS	1.20569	0.180497	0.179578	Higher expr.
BRCA	ARAF	DSS	1.29263	0.23939	0.237993	Higher expr.
BRCA	ARAF	DFI	0.998258	0.99369	0.99369	Lower expr.
BRCA	ARL4A	OS	0.884193	0.445569	0.445222	Lower expr.
BRCA	ARL4A	PFS	0.924948	0.574843	0.574445	Lower expr.
BRCA	ARL4A	DSS	1.09369	0.681739	0.681675	Higher expr.
BRCA	ARL4A	DFI	1.02631	0.905453	0.905451	Higher expr.
BRCA	ATL2	OS	1.18761	0.291472	0.290947	Higher expr.
BRCA	ATL2	PFS	1.09934	0.499724	0.49952	Higher expr.
BRCA	ATL2	DSS	1.17807	0.454455	0.453826	Higher expr.
BRCA	ATL2	DFI	1.14745	0.532143	0.531823	Higher expr.
BRCA	ATP1B3	OS	0.981134	0.906039	0.905658	Lower expr.
BRCA	ATP1B3	PFS	0.875925	0.342223	0.341499	Lower expr.
BRCA	ATP1B3	DSS	1.14096	0.545254	0.544892	Higher expr.
BRCA	ATP1B3	DFI	0.977453	0.916849	0.916847	Lower expr.
BRCA	BAZ2A	OS	1.03615	0.827624	0.829366	Higher expr.
BRCA	BAZ2A	PFS	1.16247	0.282602	0.282938	Higher expr.
BRCA	BAZ2A	DSS	0.776629	0.25339	0.250484	Lower expr.
BRCA	BAZ2A	DFI	0.763379	0.222683	0.221284	Lower expr.
BRCA	BCKDHA	OS	1.31363	0.091323	0.0905268	Higher expr.
BRCA	BCKDHA	PFS	1.25242	0.106798	0.106339	Higher expr.
BRCA	BCKDHA	DSS	1.34026	0.17793	0.177326	Higher expr.
BRCA	BCKDHA	DFI	1.13269	0.570033	0.569787	Higher expr.
BRCA	BCL2L13	OS	0.899981	0.515038	0.514353	Lower expr.
BRCA	BCL2L13	PFS	0.98148	0.893491	0.892891	Lower expr.
BRCA	BCL2L13	DSS	0.812909	0.341439	0.340053	Lower expr.
BRCA	BCL2L13	DFI	1.02673	0.90405	0.904047	Higher expr.
BRCA	BCL6	OS	0.945733	0.729616	0.728032	Lower expr.
BRCA	BCL6	PFS	1.05504	0.701639	0.703283	Higher expr.
BRCA	BCL6	DSS	0.840548	0.424232	0.421929	Lower expr.
BRCA	BCL6	DFI	1.07449	0.742552	0.742499	Higher expr.
BRCA	C3	OS	0.846355	0.303328	0.301821	Lower expr.
BRCA	C3	PFS	0.776897	0.0716632	0.0705823	Lower expr.
BRCA	C3	DSS	0.710027	0.118912	0.116734	Lower expr.
BRCA	C3	DFI	0.786797	0.274031	0.272895	Lower expr.
BRCA	CAT	OS	0.796103	0.161196	0.160082	Lower expr.
BRCA	CAT	PFS	0.855127	0.263501	0.262806	Lower expr.
BRCA	CAT	DSS	0.590664	0.0199665	0.0185017	Lower expr.
BRCA	CAT	DFI	0.699522	0.107005	0.105167	Lower expr.
BRCA	CCNG2	OS	0.858769	0.345336	0.34405	Lower expr.
BRCA	CCNG2	PFS	0.780438	0.0753176	0.0743246	Lower expr.
BRCA	CCNG2	DSS	0.704286	0.108618	0.106063	Lower expr.
BRCA	CCNG2	DFI	0.604893	0.0238481	0.022412	Lower expr.
BRCA	CD151	OS	0.922705	0.620862	0.620665	Lower expr.
BRCA	CD151	PFS	0.897517	0.441999	0.441663	Lower expr.
BRCA	CD151	DSS	1.21374	0.376521	0.375147	Higher expr.
BRCA	CD151	DFI	0.850124	0.461087	0.460601	Lower expr.
BRCA	CD302	OS	0.905407	0.538365	0.538496	Lower expr.
BRCA	CD302	PFS	0.852743	0.252883	0.252561	Lower expr.
BRCA	CD302	DSS	0.762205	0.212716	0.210907	Lower expr.
BRCA	CD302	DFI	0.734365	0.159565	0.157925	Lower expr.
BRCA	CD36	OS	1.18569	0.296911	0.296101	Higher expr.
BRCA	CD36	PFS	1.11136	0.454094	0.453598	Higher expr.
BRCA	CD36	DSS	1.20936	0.387919	0.386784	Higher expr.
BRCA	CD36	DFI	1.1041	0.652073	0.651943	Higher expr.
BRCA	CDKN2C	OS	0.812237	0.201181	0.201127	Lower expr.
BRCA	CDKN2C	PFS	0.865815	0.306646	0.307126	Lower expr.
BRCA	CDKN2C	DSS	0.772473	0.239129	0.238878	Lower expr.
BRCA	CDKN2C	DFI	1.11489	0.620942	0.620772	Higher expr.
BRCA	CHCHD10	OS	0.995479	0.977673	0.977714	Lower expr.
BRCA	CHCHD10	PFS	1.01791	0.898613	0.898618	Higher expr.
BRCA	CHCHD10	DSS	0.999738	0.999039	0.999225	Lower expr.
BRCA	CHCHD10	DFI	1.27772	0.264931	0.263738	Higher expr.
BRCA	CHUK	OS	1.19441	0.275258	0.27526	Higher expr.
BRCA	CHUK	PFS	1.014	0.920452	0.921534	Higher expr.
BRCA	CHUK	DSS	0.949741	0.813179	0.810703	Lower expr.
BRCA	CHUK	DFI	0.597412	0.0227521	0.0212907	Lower expr.
BRCA	CIDEA	OS	0.852619	0.326811	0.327239	Lower expr.
BRCA	CIDEA	PFS	0.852089	0.252746	0.253158	Lower expr.
BRCA	CIDEA	DSS	0.915908	0.687295	0.688801	Lower expr.
BRCA	CIDEA	DFI	0.867633	0.516873	0.516528	Lower expr.
BRCA	CMBL	OS	1.14037	0.418636	0.418763	Higher expr.
BRCA	CMBL	PFS	1.22142	0.151449	0.151055	Higher expr.
BRCA	CMBL	DSS	1.09771	0.668777	0.670198	Higher expr.
BRCA	CMBL	DFI	1.05845	0.795088	0.795061	Higher expr.
BRCA	CMPK1	OS	1.25914	0.15701	0.156418	Higher expr.
BRCA	CMPK1	PFS	1.12819	0.387012	0.387588	Higher expr.
BRCA	CMPK1	DSS	1.73335	0.014811	0.0136087	Higher expr.
BRCA	CMPK1	DFI	1.02203	0.92053	0.920528	Higher expr.
BRCA	COL15A1	OS	0.876119	0.415194	0.413973	Lower expr.
BRCA	COL15A1	PFS	0.89997	0.453453	0.45245	Lower expr.
BRCA	COL15A1	DSS	0.905884	0.649878	0.648446	Lower expr.
BRCA	COL15A1	DFI	1.03762	0.866064	0.866057	Higher expr.
BRCA	COL4A1	OS	1.25084	0.169806	0.168896	Higher expr.
BRCA	COL4A1	PFS	1.18601	0.224529	0.223878	Higher expr.
BRCA	COL4A1	DSS	1.5287	0.0565803	0.0547923	Higher expr.
BRCA	COL4A1	DFI	1.25485	0.301036	0.300006	Higher expr.
BRCA	COQ3	OS	1.19458	0.2722	0.270388	Higher expr.
BRCA	COQ3	PFS	1.241	0.122271	0.120992	Higher expr.
BRCA	COQ3	DSS	1.49869	0.0665006	0.0640913	Higher expr.
BRCA	COQ3	DFI	1.43614	0.102088	0.100232	Higher expr.
BRCA	COQ5	OS	1.07518	0.654702	0.65487	Higher expr.
BRCA	COQ5	PFS	1.11874	0.421892	0.421902	Higher expr.
BRCA	COQ5	DSS	1.04577	0.837148	0.838433	Higher expr.
BRCA	COQ5	DFI	1.11726	0.612076	0.611895	Higher expr.
BRCA	COQ9	OS	1.16394	0.348391	0.348599	Higher expr.
BRCA	COQ9	PFS	1.08729	0.547754	0.548677	Higher expr.
BRCA	COQ9	DSS	1.46758	0.0832992	0.0817028	Higher expr.
BRCA	COQ9	DFI	1.2796	0.262119	0.260914	Higher expr.
BRCA	COX6A1	OS	0.981239	0.906593	0.907981	Lower expr.
BRCA	COX6A1	PFS	0.968076	0.815915	0.816812	Lower expr.
BRCA	COX6A1	DSS	0.905112	0.646734	0.647199	Lower expr.
BRCA	COX6A1	DFI	0.892429	0.602673	0.602478	Lower expr.
BRCA	COX7B	OS	1.1634	0.351602	0.35038	Higher expr.
BRCA	COX7B	PFS	1.07034	0.625704	0.625141	Higher expr.
BRCA	COX7B	DSS	1.46252	0.0868806	0.0846058	Higher expr.
BRCA	COX7B	DFI	1.14134	0.545836	0.545545	Higher expr.
BRCA	COX8A	OS	1.10904	0.525441	0.524535	Higher expr.
BRCA	COX8A	PFS	1.06096	0.671813	0.671348	Higher expr.
BRCA	COX8A	DSS	1.37595	0.149724	0.14744	Higher expr.
BRCA	COX8A	DFI	1.1556	0.509008	0.508641	Higher expr.
BRCA	CPT2	OS	0.960455	0.804002	0.804156	Lower expr.
BRCA	CPT2	PFS	1.10618	0.471234	0.47101	Higher expr.
BRCA	CPT2	DSS	0.874556	0.541289	0.542172	Lower expr.
BRCA	CPT2	DFI	0.876608	0.548375	0.548087	Lower expr.
BRCA	CRAT	OS	0.85505	0.333	0.333122	Lower expr.
BRCA	CRAT	PFS	0.895258	0.427495	0.427751	Lower expr.
BRCA	CRAT	DSS	0.774565	0.241926	0.241502	Lower expr.
BRCA	CRAT	DFI	0.835681	0.413028	0.412402	Lower expr.
BRCA	CS	OS	1.28325	0.125239	0.12458	Higher expr.
BRCA	CS	PFS	1.31787	0.0493634	0.0487917	Higher expr.
BRCA	CS	DSS	1.1812	0.44468	0.44591	Higher expr.
BRCA	CS	DFI	1.10128	0.658562	0.658439	Higher expr.
BRCA	CYC1	OS	1.238	0.189192	0.188035	Higher expr.
BRCA	CYC1	PFS	0.97799	0.873471	0.873688	Lower expr.
BRCA	CYC1	DSS	1.25936	0.290623	0.288848	Higher expr.
BRCA	CYC1	DFI	1.0969	0.672052	0.671943	Higher expr.
BRCA	CYP4B1	OS	0.972349	0.862048	0.864186	Lower expr.
BRCA	CYP4B1	PFS	0.938764	0.649956	0.651757	Lower expr.
BRCA	CYP4B1	DSS	0.779029	0.252912	0.252606	Lower expr.
BRCA	CYP4B1	DFI	0.752297	0.197894	0.196405	Lower expr.
BRCA	DBT	OS	1.11932	0.485567	0.485453	Higher expr.
BRCA	DBT	PFS	1.17648	0.244998	0.244447	Higher expr.
BRCA	DBT	DSS	0.98583	0.947638	0.946725	Lower expr.
BRCA	DBT	DFI	1.02674	0.903868	0.903865	Higher expr.
BRCA	DDT	OS	0.871267	0.395512	0.395551	Lower expr.
BRCA	DDT	PFS	0.975535	0.859298	0.859961	Lower expr.
BRCA	DDT	DSS	0.900304	0.629512	0.630094	Lower expr.
BRCA	DDT	DFI	1.19267	0.421457	0.420863	Higher expr.
BRCA	DECR1	OS	1.2856	0.121961	0.120793	Higher expr.
BRCA	DECR1	PFS	1.06688	0.641955	0.641603	Higher expr.
BRCA	DECR1	DSS	1.43846	0.0980485	0.096178	Higher expr.
BRCA	DECR1	DFI	1.20662	0.390655	0.389959	Higher expr.
BRCA	DGAT1	OS	1.13106	0.448082	0.447993	Higher expr.
BRCA	DGAT1	PFS	1.07533	0.602317	0.602918	Higher expr.
BRCA	DGAT1	DSS	1.14481	0.535105	0.534637	Higher expr.
BRCA	DGAT1	DFI	1.25006	0.308717	0.307715	Higher expr.
BRCA	DHCR7	OS	0.984982	0.925698	0.924487	Lower expr.
BRCA	DHCR7	PFS	0.970343	0.828833	0.827249	Lower expr.
BRCA	DHCR7	DSS	1.2077	0.391357	0.391807	Higher expr.
BRCA	DHCR7	DFI	1.23482	0.338942	0.338049	Higher expr.
BRCA	DHRS7	OS	0.737703	0.0609772	0.0598432	Lower expr.
BRCA	DHRS7	PFS	0.873452	0.331628	0.330896	Lower expr.
BRCA	DHRS7	DSS	0.786702	0.271452	0.269505	Lower expr.
BRCA	DHRS7	DFI	1.12735	0.58389	0.583666	Higher expr.
BRCA	DHRS7B	OS	0.842658	0.290639	0.290929	Lower expr.
BRCA	DHRS7B	PFS	0.759141	0.0496426	0.0491437	Lower expr.
BRCA	DHRS7B	DSS	0.796741	0.299807	0.299942	Lower expr.
BRCA	DHRS7B	DFI	0.839751	0.425188	0.424603	Lower expr.
BRCA	DLAT	OS	1.18923	0.289962	0.288406	Higher expr.
BRCA	DLAT	PFS	1.16593	0.274423	0.273174	Higher expr.
BRCA	DLAT	DSS	1.37288	0.15603	0.153377	Higher expr.
BRCA	DLAT	DFI	1.1924	0.426286	0.425701	Higher expr.
BRCA	DLD	OS	1.28281	0.124811	0.123584	Higher expr.
BRCA	DLD	PFS	1.22569	0.145195	0.144183	Higher expr.
BRCA	DLD	DSS	1.56534	0.0443399	0.0423249	Higher expr.
BRCA	DLD	DFI	1.1528	0.515913	0.51556	Higher expr.
BRCA	DNAJB9	OS	1.26677	0.146124	0.145325	Higher expr.
BRCA	DNAJB9	PFS	1.01926	0.891017	0.891614	Higher expr.
BRCA	DNAJB9	DSS	1.22303	0.355407	0.355009	Higher expr.
BRCA	DNAJB9	DFI	0.799452	0.310343	0.309338	Lower expr.
BRCA	DNAJC15	OS	0.907896	0.555272	0.556837	Lower expr.
BRCA	DNAJC15	PFS	0.984478	0.911955	0.914021	Lower expr.
BRCA	DNAJC15	DSS	0.901092	0.635678	0.638823	Lower expr.
BRCA	DNAJC15	DFI	0.971084	0.89375	0.893746	Lower expr.
BRCA	DRAM2	OS	0.774314	0.11473	0.114356	Lower expr.
BRCA	DRAM2	PFS	0.768282	0.0600175	0.0596964	Lower expr.
BRCA	DRAM2	DSS	0.657616	0.0575167	0.0561453	Lower expr.
BRCA	DRAM2	DFI	0.686265	0.0887637	0.0869259	Lower expr.
BRCA	ECH1	OS	1.19453	0.270813	0.270095	Higher expr.
BRCA	ECH1	PFS	1.19068	0.209817	0.209342	Higher expr.
BRCA	ECH1	DSS	1.10999	0.631079	0.631004	Higher expr.
BRCA	ECH1	DFI	1.04257	0.84902	0.849009	Higher expr.
BRCA	ECHS1	OS	1.01684	0.918306	0.917124	Higher expr.
BRCA	ECHS1	PFS	0.971787	0.83829	0.839394	Lower expr.
BRCA	ECHS1	DSS	1.19975	0.409342	0.408196	Higher expr.
BRCA	ECHS1	DFI	1.15525	0.51064	0.510275	Higher expr.
BRCA	ELOVL6	OS	1.30788	0.100456	0.0995892	Higher expr.
BRCA	ELOVL6	PFS	1.34662	0.0347395	0.0341507	Higher expr.
BRCA	ELOVL6	DSS	1.3835	0.143382	0.14228	Higher expr.
BRCA	ELOVL6	DFI	1.35127	0.172243	0.17063	Higher expr.
BRCA	ENPP2	OS	0.81138	0.199211	0.198075	Lower expr.
BRCA	ENPP2	PFS	0.733466	0.0274403	0.0267965	Lower expr.
BRCA	ENPP2	DSS	0.692436	0.095571	0.0937761	Lower expr.
BRCA	ENPP2	DFI	0.692019	0.0947947	0.0929695	Lower expr.
BRCA	EPHX2	OS	1.07652	0.647712	0.646813	Higher expr.
BRCA	EPHX2	PFS	1.09925	0.496572	0.495521	Higher expr.
BRCA	EPHX2	DSS	0.816507	0.356246	0.356222	Lower expr.
BRCA	EPHX2	DFI	0.79581	0.302188	0.301139	Lower expr.
BRCA	ESRRA	OS	1.0587	0.724197	0.723911	Higher expr.
BRCA	ESRRA	PFS	1.07516	0.603391	0.603086	Higher expr.
BRCA	ESRRA	DSS	1.64378	0.025657	0.0240817	Higher expr.
BRCA	ESRRA	DFI	1.53836	0.0527655	0.0509615	Higher expr.
BRCA	ESYT1	OS	1.12539	0.467603	0.468159	Higher expr.
BRCA	ESYT1	PFS	1.08639	0.553138	0.553643	Higher expr.
BRCA	ESYT1	DSS	1.1492	0.524557	0.524832	Higher expr.
BRCA	ESYT1	DFI	0.917413	0.693431	0.693341	Lower expr.
BRCA	ETFB	OS	1.04938	0.766385	0.767743	Higher expr.
BRCA	ETFB	PFS	1.08087	0.577639	0.578548	Higher expr.
BRCA	ETFB	DSS	1.26351	0.283115	0.283411	Higher expr.
BRCA	ETFB	DFI	1.41611	0.114309	0.112517	Higher expr.
BRCA	FABP4	OS	0.900579	0.518231	0.517926	Lower expr.
BRCA	FABP4	PFS	0.917995	0.54061	0.540664	Lower expr.
BRCA	FABP4	DSS	0.952479	0.823341	0.82446	Lower expr.
BRCA	FABP4	DFI	0.907558	0.657645	0.657522	Lower expr.
BRCA	FAH	OS	0.89664	0.499147	0.500331	Lower expr.
BRCA	FAH	PFS	0.999778	0.998727	0.999606	Lower expr.
BRCA	FAH	DSS	0.72511	0.143717	0.142751	Lower expr.
BRCA	FAH	DFI	0.819022	0.363362	0.362574	Lower expr.
BRCA	FZD4	OS	0.826458	0.240659	0.2405	Lower expr.
BRCA	FZD4	PFS	0.850872	0.248864	0.248942	Lower expr.
BRCA	FZD4	DSS	0.886508	0.579502	0.580121	Lower expr.
BRCA	FZD4	DFI	0.792328	0.290439	0.289362	Lower expr.
BRCA	G3BP2	OS	1.35484	0.062984	0.0620332	Higher expr.
BRCA	G3BP2	PFS	1.24185	0.12217	0.121526	Higher expr.
BRCA	G3BP2	DSS	1.38001	0.142554	0.141144	Higher expr.
BRCA	G3BP2	DFI	0.907309	0.657164	0.657038	Lower expr.
BRCA	GADD45A	OS	0.823955	0.230375	0.228766	Lower expr.
BRCA	GADD45A	PFS	0.819573	0.153193	0.15183	Lower expr.
BRCA	GADD45A	DSS	0.935349	0.758326	0.756394	Lower expr.
BRCA	GADD45A	DFI	0.81852	0.359679	0.35888	Lower expr.
BRCA	GBE1	OS	1.12101	0.479273	0.478882	Higher expr.
BRCA	GBE1	PFS	1.19827	0.194767	0.193898	Higher expr.
BRCA	GBE1	DSS	1.28197	0.255186	0.254164	Higher expr.
BRCA	GBE1	DFI	0.989772	0.962448	0.962448	Lower expr.
BRCA	GHITM	OS	1.14858	0.391162	0.390731	Higher expr.
BRCA	GHITM	PFS	0.970197	0.827809	0.827782	Lower expr.
BRCA	GHITM	DSS	1.13313	0.565008	0.564863	Higher expr.
BRCA	GHITM	DFI	0.72863	0.152848	0.151145	Lower expr.
BRCA	GPAM	OS	0.897879	0.50693	0.507659	Lower expr.
BRCA	GPAM	PFS	1.05652	0.694025	0.692583	Higher expr.
BRCA	GPAM	DSS	0.887964	0.585486	0.586118	Lower expr.
BRCA	GPAM	DFI	1.04644	0.835668	0.835655	Higher expr.
BRCA	GPD2	OS	0.998693	0.993564	0.994614	Lower expr.
BRCA	GPD2	PFS	0.986789	0.924105	0.925143	Lower expr.
BRCA	GPD2	DSS	0.904173	0.643672	0.644094	Lower expr.
BRCA	GPD2	DFI	0.752352	0.196294	0.194804	Lower expr.
BRCA	GPHN	OS	0.790562	0.148352	0.147483	Lower expr.
BRCA	GPHN	PFS	0.908177	0.490122	0.490064	Lower expr.
BRCA	GPHN	DSS	0.620304	0.0331999	0.0314373	Lower expr.
BRCA	GPHN	DFI	0.903126	0.641326	0.641183	Lower expr.
BRCA	GPX3	OS	1.16001	0.361432	0.361257	Higher expr.
BRCA	GPX3	PFS	1.1056	0.476195	0.476255	Higher expr.
BRCA	GPX3	DSS	1.38703	0.140616	0.139353	Higher expr.
BRCA	GPX3	DFI	1.22943	0.348166	0.347325	Higher expr.
BRCA	GPX4	OS	0.848263	0.311	0.310806	Lower expr.
BRCA	GPX4	PFS	0.966901	0.809624	0.810013	Lower expr.
BRCA	GPX4	DSS	0.983848	0.940531	0.941697	Lower expr.
BRCA	GPX4	DFI	1.24377	0.322638	0.321681	Higher expr.
BRCA	GRPEL1	OS	1.40723	0.0364047	0.0356016	Higher expr.
BRCA	GRPEL1	PFS	1.13547	0.362043	0.362381	Higher expr.
BRCA	GRPEL1	DSS	1.57432	0.0405132	0.0388936	Higher expr.
BRCA	GRPEL1	DFI	1.22174	0.36137	0.360572	Higher expr.
BRCA	HADH	OS	0.945335	0.727391	0.72953	Lower expr.
BRCA	HADH	PFS	1.00981	0.944083	0.941719	Higher expr.
BRCA	HADH	DSS	0.797195	0.299028	0.299622	Lower expr.
BRCA	HADH	DFI	0.942223	0.785195	0.785164	Lower expr.
BRCA	HIBCH	OS	1.30423	0.104528	0.103298	Higher expr.
BRCA	HIBCH	PFS	1.1825	0.231598	0.230737	Higher expr.
BRCA	HIBCH	DSS	1.1794	0.448935	0.448507	Higher expr.
BRCA	HIBCH	DFI	1.04481	0.841045	0.841032	Higher expr.
BRCA	HSPB8	OS	1.17815	0.312286	0.312505	Higher expr.
BRCA	HSPB8	PFS	1.20154	0.190287	0.19032	Higher expr.
BRCA	HSPB8	DSS	1.01582	0.942636	0.945843	Higher expr.
BRCA	HSPB8	DFI	1.1992	0.407098	0.406459	Higher expr.
BRCA	IDH1	OS	1.08712	0.605152	0.604644	Higher expr.
BRCA	IDH1	PFS	1.01739	0.901632	0.900914	Higher expr.
BRCA	IDH1	DSS	1.10731	0.638834	0.637335	Higher expr.
BRCA	IDH1	DFI	0.740629	0.175424	0.173819	Lower expr.
BRCA	IDH3A	OS	1.08984	0.59497	0.595613	Higher expr.
BRCA	IDH3A	PFS	0.983204	0.903207	0.902232	Lower expr.
BRCA	IDH3A	DSS	1.22905	0.346144	0.346581	Higher expr.
BRCA	IDH3A	DFI	0.956976	0.840549	0.840536	Lower expr.
BRCA	IDH3G	OS	1.15604	0.371577	0.370746	Higher expr.
BRCA	IDH3G	PFS	1.05697	0.691787	0.691307	Higher expr.
BRCA	IDH3G	DSS	1.43705	0.0984557	0.0964509	Higher expr.
BRCA	IDH3G	DFI	1.4574	0.0870624	0.0852256	Higher expr.
BRCA	IFNGR1	OS	1.05286	0.750424	0.750538	Higher expr.
BRCA	IFNGR1	PFS	1.00749	0.957319	0.957473	Higher expr.
BRCA	IFNGR1	DSS	1.32597	0.2012	0.199744	Higher expr.
BRCA	IFNGR1	DFI	1.01516	0.945156	0.945156	Higher expr.
BRCA	IMMT	OS	1.57396	0.00587829	0.00545182	Higher expr.
BRCA	IMMT	PFS	1.4398	0.00962846	0.00920926	Higher expr.
BRCA	IMMT	DSS	1.63775	0.025415	0.0237664	Higher expr.
BRCA	IMMT	DFI	1.23817	0.328474	0.327558	Higher expr.
BRCA	ITIH5	OS	0.937285	0.690109	0.68987	Lower expr.
BRCA	ITIH5	PFS	0.95991	0.770927	0.770747	Lower expr.
BRCA	ITIH5	DSS	0.88824	0.589201	0.589207	Lower expr.
BRCA	ITIH5	DFI	0.904609	0.647065	0.64693	Lower expr.
BRCA	ITSN1	OS	1.15074	0.386509	0.387148	Higher expr.
BRCA	ITSN1	PFS	1.11224	0.448225	0.449319	Higher expr.
BRCA	ITSN1	DSS	1.29188	0.244198	0.244174	Higher expr.
BRCA	ITSN1	DFI	0.958284	0.845466	0.845455	Lower expr.
BRCA	JAGN1	OS	1.1392	0.421727	0.420024	Higher expr.
BRCA	JAGN1	PFS	1.05449	0.704534	0.703176	Higher expr.
BRCA	JAGN1	DSS	1.27144	0.272163	0.269108	Higher expr.
BRCA	JAGN1	DFI	1.2664	0.282938	0.281825	Higher expr.
BRCA	LAMA4	OS	1.18175	0.302926	0.303049	Higher expr.
BRCA	LAMA4	PFS	1.23652	0.131723	0.131308	Higher expr.
BRCA	LAMA4	DSS	1.25169	0.303187	0.302732	Higher expr.
BRCA	LAMA4	DFI	1.13552	0.560829	0.560567	Higher expr.
BRCA	LEP	OS	0.762856	0.0967754	0.0958159	Lower expr.
BRCA	LEP	PFS	0.83028	0.184354	0.183987	Lower expr.
BRCA	LEP	DSS	0.742913	0.173855	0.173007	Lower expr.
BRCA	LEP	DFI	0.870012	0.524062	0.523729	Lower expr.
BRCA	LIFR	OS	0.763935	0.0970572	0.096269	Lower expr.
BRCA	LIFR	PFS	0.834091	0.192726	0.192669	Lower expr.
BRCA	LIFR	DSS	0.639261	0.0427025	0.0410803	Lower expr.
BRCA	LIFR	DFI	0.732454	0.155885	0.154228	Lower expr.
BRCA	LIPE	OS	0.861223	0.356011	0.355664	Lower expr.
BRCA	LIPE	PFS	0.949995	0.712518	0.712705	Lower expr.
BRCA	LIPE	DSS	0.879148	0.553455	0.552462	Lower expr.
BRCA	LIPE	DFI	0.83454	0.408997	0.408363	Lower expr.
BRCA	LPCAT3	OS	0.922005	0.615047	0.615154	Lower expr.
BRCA	LPCAT3	PFS	0.99664	0.980738	0.980972	Lower expr.
BRCA	LPCAT3	DSS	0.786467	0.270149	0.268965	Lower expr.
BRCA	LPCAT3	DFI	0.99431	0.979167	0.979167	Lower expr.
BRCA	LPL	OS	1.00433	0.978905	0.979136	Higher expr.
BRCA	LPL	PFS	1.06577	0.652385	0.652427	Higher expr.
BRCA	LPL	DSS	1.08096	0.722614	0.721368	Higher expr.
BRCA	LPL	DFI	1.10093	0.661505	0.661384	Higher expr.
BRCA	MAP4K3	OS	1.22526	0.212209	0.212112	Higher expr.
BRCA	MAP4K3	PFS	1.24234	0.122635	0.122312	Higher expr.
BRCA	MAP4K3	DSS	1.25815	0.295203	0.295551	Higher expr.
BRCA	MAP4K3	DFI	1.14377	0.538895	0.538591	Higher expr.
BRCA	MCCC1	OS	1.34423	0.0685088	0.0671869	Higher expr.
BRCA	MCCC1	PFS	1.09059	0.533215	0.531943	Higher expr.
BRCA	MCCC1	DSS	1.45486	0.0870678	0.0845674	Higher expr.
BRCA	MCCC1	DFI	0.973206	0.901149	0.901146	Lower expr.
BRCA	MDH2	OS	1.18682	0.291493	0.290658	Higher expr.
BRCA	MDH2	PFS	0.995861	0.976477	0.976964	Lower expr.
BRCA	MDH2	DSS	1.4722	0.0801379	0.0780263	Higher expr.
BRCA	MDH2	DFI	1.1403	0.548544	0.548259	Higher expr.
BRCA	ME1	OS	1.21221	0.234257	0.232814	Higher expr.
BRCA	ME1	PFS	1.12156	0.409834	0.408693	Higher expr.
BRCA	ME1	DSS	1.54833	0.0486066	0.0464195	Higher expr.
BRCA	ME1	DFI	1.27339	0.273536	0.272377	Higher expr.
BRCA	MGLL	OS	1.21594	0.229496	0.22962	Higher expr.
BRCA	MGLL	PFS	1.15587	0.299748	0.300423	Higher expr.
BRCA	MGLL	DSS	1.17664	0.45659	0.457928	Higher expr.
BRCA	MGLL	DFI	1.26356	0.287775	0.286684	Higher expr.
BRCA	MGST3	OS	1.10499	0.537613	0.536289	Higher expr.
BRCA	MGST3	PFS	0.893343	0.418109	0.418668	Lower expr.
BRCA	MGST3	DSS	1.41844	0.115472	0.11327	Higher expr.
BRCA	MGST3	DFI	0.983064	0.937652	0.937651	Lower expr.
BRCA	MRAP	OS	0.850921	0.319016	0.317961	Lower expr.
BRCA	MRAP	PFS	0.941546	0.666318	0.665604	Lower expr.
BRCA	MRAP	DSS	0.965819	0.873159	0.872028	Lower expr.
BRCA	MRAP	DFI	0.996568	0.987483	0.987483	Lower expr.
BRCA	MRPL15	OS	0.924651	0.628914	0.627643	Lower expr.
BRCA	MRPL15	PFS	0.887931	0.395876	0.394561	Lower expr.
BRCA	MRPL15	DSS	1.1536	0.513805	0.514415	Higher expr.
BRCA	MRPL15	DFI	1.01197	0.956638	0.956638	Higher expr.
BRCA	MTCH2	OS	1.08562	0.611958	0.610971	Higher expr.
BRCA	MTCH2	PFS	0.926374	0.583147	0.583604	Lower expr.
BRCA	MTCH2	DSS	1.16631	0.479366	0.47682	Higher expr.
BRCA	MTCH2	DFI	0.821273	0.369288	0.368517	Lower expr.
BRCA	MYLK	OS	0.750469	0.0784882	0.07711	Lower expr.
BRCA	MYLK	PFS	0.789925	0.0926738	0.091566	Lower expr.
BRCA	MYLK	DSS	0.670477	0.0701292	0.0680124	Lower expr.
BRCA	MYLK	DFI	0.769448	0.232281	0.230953	Lower expr.
BRCA	NABP1	OS	0.947278	0.738116	0.738409	Lower expr.
BRCA	NABP1	PFS	0.893722	0.421259	0.421332	Lower expr.
BRCA	NABP1	DSS	0.892069	0.60127	0.601904	Lower expr.
BRCA	NABP1	DFI	0.784647	0.26925	0.268086	Lower expr.
BRCA	NDUFA5	OS	0.780194	0.125541	0.124132	Lower expr.
BRCA	NDUFA5	PFS	0.916651	0.532391	0.531106	Lower expr.
BRCA	NDUFA5	DSS	0.764931	0.219413	0.217236	Lower expr.
BRCA	NDUFA5	DFI	0.730812	0.153057	0.15139	Lower expr.
BRCA	NDUFAB1	OS	1.30647	0.0987409	0.0977646	Higher expr.
BRCA	NDUFAB1	PFS	1.2902	0.0680144	0.0673675	Higher expr.
BRCA	NDUFAB1	DSS	1.28214	0.253293	0.251575	Higher expr.
BRCA	NDUFAB1	DFI	1.38881	0.135513	0.133774	Higher expr.
BRCA	NDUFB7	OS	0.881714	0.43682	0.436765	Lower expr.
BRCA	NDUFB7	PFS	0.903854	0.468999	0.468837	Lower expr.
BRCA	NDUFB7	DSS	1.01899	0.93109	0.9303	Higher expr.
BRCA	NDUFB7	DFI	1.27825	0.265785	0.264589	Higher expr.
BRCA	NDUFS3	OS	0.844399	0.300304	0.300071	Lower expr.
BRCA	NDUFS3	PFS	0.888768	0.398876	0.398799	Lower expr.
BRCA	NDUFS3	DSS	1.012	0.95632	0.955464	Higher expr.
BRCA	NDUFS3	DFI	0.958325	0.845381	0.845369	Lower expr.
BRCA	NKIRAS1	OS	1.2662	0.145695	0.143929	Higher expr.
BRCA	NKIRAS1	PFS	1.19952	0.19264	0.191068	Higher expr.
BRCA	NKIRAS1	DSS	1.04614	0.835456	0.833378	Higher expr.
BRCA	NKIRAS1	DFI	0.904082	0.644969	0.644829	Lower expr.
BRCA	NMT1	OS	1.02835	0.862542	0.861949	Higher expr.
BRCA	NMT1	PFS	1.03131	0.825518	0.824758	Higher expr.
BRCA	NMT1	DSS	0.960178	0.852272	0.853269	Lower expr.
BRCA	NMT1	DFI	0.944044	0.792633	0.792605	Lower expr.
BRCA	OMD	OS	0.975212	0.877968	0.876908	Lower expr.
BRCA	OMD	PFS	0.983574	0.906619	0.905227	Lower expr.
BRCA	OMD	DSS	0.97736	0.916574	0.915196	Lower expr.
BRCA	OMD	DFI	0.835629	0.413951	0.413332	Lower expr.
BRCA	ORM1	OS	0.982278	0.911994	0.912016	Lower expr.
BRCA	ORM1	PFS	0.913304	0.515377	0.51519	Lower expr.
BRCA	ORM1	DSS	0.865825	0.507738	0.507987	Lower expr.
BRCA	ORM1	DFI	0.760782	0.213322	0.211917	Lower expr.
BRCA	PDCD4	OS	0.85627	0.336475	0.336987	Lower expr.
BRCA	PDCD4	PFS	0.730576	0.0247121	0.0242421	Lower expr.
BRCA	PDCD4	DSS	0.619644	0.0306884	0.0292925	Lower expr.
BRCA	PDCD4	DFI	0.638242	0.0425902	0.0408824	Lower expr.
BRCA	PEMT	OS	0.80009	0.16989	0.169138	Lower expr.
BRCA	PEMT	PFS	0.689725	0.00865373	0.00829966	Lower expr.
BRCA	PEMT	DSS	0.820256	0.364346	0.363656	Lower expr.
BRCA	PEMT	DFI	0.778148	0.254043	0.252804	Lower expr.
BRCA	PEX14	OS	0.81033	0.195803	0.194651	Lower expr.
BRCA	PEX14	PFS	0.820844	0.159642	0.15862	Lower expr.
BRCA	PEX14	DSS	0.836188	0.412342	0.410582	Lower expr.
BRCA	PEX14	DFI	0.924424	0.718987	0.718918	Lower expr.
BRCA	PFKFB3	OS	1.17186	0.328055	0.32731	Higher expr.
BRCA	PFKFB3	PFS	1.03672	0.795861	0.795321	Higher expr.
BRCA	PFKFB3	DSS	1.18203	0.443175	0.442498	Higher expr.
BRCA	PFKFB3	DFI	0.964674	0.869236	0.869229	Lower expr.
BRCA	PFKL	OS	1.24849	0.170204	0.16951	Higher expr.
BRCA	PFKL	PFS	1.17825	0.238566	0.238307	Higher expr.
BRCA	PFKL	DSS	1.68182	0.0191388	0.0177953	Higher expr.
[truncated: 21,047 more rows]

## Sheet: MTORC1_SIGNALING
Cancer_type	Symbol	survival_type	Hazard_Ratio	Cox p value	Logrank_p_value	Higher_risk_of_death	entrez
ACC	ABCF2	OS	0.533775	0.105955	0.100287	Lower expr.	0
ACC	ABCF2	PFS	0.618772	0.119747	0.116098	Lower expr.	0
ACC	ABCF2	DSS	0.507882	0.0941719	0.0880033	Lower expr.	0
ACC	ABCF2	DFI	0.696956	0.552446	0.550332	Lower expr.	0
ACC	ACACA	OS	2.15006	0.0527718	0.0474935	Higher expr.	0
ACC	ACACA	PFS	2.36533	0.00661832	0.00506479	Higher expr.	0
ACC	ACACA	DSS	2.57305	0.026532	0.0215205	Higher expr.	0
ACC	ACACA	DFI	2.79776	0.101046	0.0867809	Higher expr.	0
ACC	ACLY	OS	3.01658	0.00841445	0.00559813	Higher expr.	0
ACC	ACLY	PFS	2.71377	0.00189401	0.00121414	Higher expr.	0
ACC	ACLY	DSS	3.21676	0.00835136	0.00528127	Higher expr.	0
ACC	ACLY	DFI	2.00024	0.252948	0.243594	Higher expr.	0
ACC	ACSL3	OS	1.13443	0.739708	0.741498	Higher expr.	0
ACC	ACSL3	PFS	0.798857	0.464868	0.466501	Lower expr.	0
ACC	ACSL3	DSS	1.12072	0.772462	0.774474	Higher expr.	0
ACC	ACSL3	DFI	0.755769	0.644765	0.643703	Lower expr.	0
ACC	ACTR2	OS	1.80544	0.12494	0.119615	Higher expr.	0
ACC	ACTR2	PFS	1.55819	0.151184	0.148538	Higher expr.	0
ACC	ACTR2	DSS	1.79152	0.144822	0.139237	Higher expr.	0
ACC	ACTR2	DFI	0.779	0.691132	0.690382	Lower expr.	0
ACC	ACTR3	OS	1.96184	0.0834095	0.0777716	Higher expr.	0
ACC	ACTR3	PFS	2.5434	0.00347669	0.00250846	Higher expr.	0
ACC	ACTR3	DSS	1.81199	0.136365	0.130698	Higher expr.	0
ACC	ACTR3	DFI	1.36773	0.609505	0.608109	Higher expr.	0
ACC	ADD3	OS	1.02018	0.95816	0.960403	Higher expr.	0
ACC	ADD3	PFS	0.753215	0.35963	0.360282	Lower expr.	0
ACC	ADD3	DSS	0.907802	0.808667	0.806063	Lower expr.	0
ACC	ADD3	DFI	0.531798	0.314978	0.307095	Lower expr.	0
ACC	ADIPOR2	OS	0.573955	0.152085	0.147515	Lower expr.	0
ACC	ADIPOR2	PFS	0.556426	0.0613933	0.0583255	Lower expr.	0
ACC	ADIPOR2	DSS	0.573022	0.167784	0.163062	Lower expr.	0
ACC	ADIPOR2	DFI	0.466685	0.22602	0.215186	Lower expr.	0
ACC	AK4	OS	2.22432	0.0431325	0.0378217	Higher expr.	0
ACC	AK4	PFS	1.84328	0.0487616	0.0452792	Higher expr.	0
ACC	AK4	DSS	2.09115	0.067873	0.0618101	Higher expr.	0
ACC	AK4	DFI	1.32481	0.642413	0.641319	Higher expr.	0
ACC	ALDOA	OS	0.722154	0.396478	0.394209	Lower expr.	0
ACC	ALDOA	PFS	0.757708	0.367172	0.365231	Lower expr.	0
ACC	ALDOA	DSS	0.729277	0.4289	0.426773	Lower expr.	0
ACC	ALDOA	DFI	0.552406	0.345035	0.338089	Lower expr.	0
ACC	ARPC5L	OS	2.10445	0.0597685	0.0544121	Higher expr.	0
ACC	ARPC5L	PFS	2.08684	0.0198744	0.0174204	Higher expr.	0
ACC	ARPC5L	DSS	2.14873	0.0640141	0.0581177	Higher expr.	0
ACC	ARPC5L	DFI	1.3205	0.646653	0.645602	Higher expr.	0
ACC	ASNS	OS	0.986247	0.970954	0.971002	Lower expr.	0
ACC	ASNS	PFS	0.931072	0.815474	0.810775	Lower expr.	0
ACC	ASNS	DSS	1.11422	0.786073	0.785718	Higher expr.	0
ACC	ASNS	DFI	1.40298	0.577435	0.575655	Higher expr.	0
ACC	ATP2A2	OS	1.11764	0.768946	0.768774	Higher expr.	0
ACC	ATP2A2	PFS	1.18405	0.58034	0.577867	Higher expr.	0
ACC	ATP2A2	DSS	1.09528	0.816802	0.816704	Higher expr.	0
ACC	ATP2A2	DFI	0.691565	0.556516	0.554286	Lower expr.	0
ACC	ATP6V1D	OS	0.563018	0.139386	0.133244	Lower expr.	0
ACC	ATP6V1D	PFS	0.975503	0.935367	0.934521	Lower expr.	0
ACC	ATP6V1D	DSS	0.609034	0.213881	0.208064	Lower expr.	0
ACC	ATP6V1D	DFI	2.99099	0.162161	0.142219	Higher expr.	0
ACC	AURKA	OS	6.56512	5.5006e-05	4.35152e-06	Higher expr.	0
ACC	AURKA	PFS	3.72883	7.3271e-05	2.4178e-05	Higher expr.	0
ACC	AURKA	DSS	6.22469	0.000106295	1.1753e-05	Higher expr.	0
ACC	AURKA	DFI	0.762229	0.729698	0.728914	Lower expr.	0
ACC	BCAT1	OS	5.52814	0.000133205	2.2971e-05	Higher expr.	0
ACC	BCAT1	PFS	3.18107	0.00040543	0.000204573	Higher expr.	0
ACC	BCAT1	DSS	5.91298	0.000191101	2.9975e-05	Higher expr.	0
ACC	BCAT1	DFI	1.96562	0.266962	0.258147	Higher expr.	0
ACC	BTG2	OS	1.61339	0.227993	0.223515	Higher expr.	0
ACC	BTG2	PFS	1.54316	0.165609	0.161762	Higher expr.	0
ACC	BTG2	DSS	1.50793	0.311532	0.308068	Higher expr.	0
ACC	BTG2	DFI	2.91572	0.114761	0.0984646	Higher expr.	0
ACC	BUB1	OS	11.1602	1.1263e-05	6.93101e-08	Higher expr.	0
ACC	BUB1	PFS	6.00538	6.49297e-07	2.62177e-08	Higher expr.	0
ACC	BUB1	DSS	10.72	1.789e-05	1.66043e-07	Higher expr.	0
ACC	BUB1	DFI	1.86244	0.326644	0.319074	Higher expr.	0
ACC	CACYBP	OS	1.0546	0.888666	0.886598	Higher expr.	0
ACC	CACYBP	PFS	1.12873	0.692124	0.693997	Higher expr.	0
ACC	CACYBP	DSS	0.93307	0.861765	0.863702	Lower expr.	0
ACC	CACYBP	DFI	0.898331	0.859698	0.859632	Lower expr.	0
ACC	CALR	OS	0.928634	0.845336	0.845161	Lower expr.	0
ACC	CALR	PFS	0.704864	0.259073	0.258489	Lower expr.	0
ACC	CALR	DSS	0.827823	0.634488	0.633669	Lower expr.	0
ACC	CALR	DFI	0.342017	0.113804	0.0974912	Lower expr.	0
ACC	CANX	OS	0.49383	0.0744455	0.0685707	Lower expr.	0
ACC	CANX	PFS	0.535134	0.0480335	0.0446373	Lower expr.	0
ACC	CANX	DSS	0.465005	0.0641599	0.0578822	Lower expr.	0
ACC	CANX	DFI	0.404396	0.151041	0.137929	Lower expr.	0
ACC	CCNF	OS	2.05059	0.0619934	0.0570878	Higher expr.	0
ACC	CCNF	PFS	1.58217	0.13667	0.134562	Higher expr.	0
ACC	CCNF	DSS	2.05985	0.0707145	0.0653625	Higher expr.	0
ACC	CCNF	DFI	0.613604	0.473167	0.468897	Lower expr.	0
ACC	CCNG1	OS	0.590186	0.174812	0.169754	Lower expr.	0
ACC	CCNG1	PFS	0.775473	0.408999	0.410355	Lower expr.	0
ACC	CCNG1	DSS	0.592509	0.195681	0.190457	Lower expr.	0
ACC	CCNG1	DFI	0.331397	0.102987	0.0864561	Lower expr.	0
ACC	CCT6A	OS	2.17974	0.0553986	0.0498732	Higher expr.	0
ACC	CCT6A	PFS	1.54769	0.15847	0.155864	Higher expr.	0
ACC	CCT6A	DSS	2.30611	0.0503253	0.0443365	Higher expr.	0
ACC	CCT6A	DFI	1.01892	0.975432	0.975431	Higher expr.	0
ACC	CD9	OS	0.378366	0.0203234	0.0158162	Lower expr.	0
ACC	CD9	PFS	0.432658	0.00896507	0.00720512	Lower expr.	0
ACC	CD9	DSS	0.340084	0.0148196	0.0105547	Lower expr.	0
ACC	CD9	DFI	0.259143	0.04659	0.0321763	Lower expr.	0
ACC	CDC25A	OS	5.16235	0.000400183	8.4717e-05	Higher expr.	0
ACC	CDC25A	PFS	3.55204	0.000150118	5.3606e-05	Higher expr.	0
ACC	CDC25A	DSS	4.91375	0.000678866	0.000176536	Higher expr.	0
ACC	CDC25A	DFI	1.36977	0.6176	0.616178	Higher expr.	0
ACC	CFP	OS	1.14375	0.725807	0.725474	Higher expr.	0
ACC	CFP	PFS	0.873691	0.660091	0.660285	Lower expr.	0
ACC	CFP	DSS	1.20204	0.643723	0.64307	Higher expr.	0
ACC	CFP	DFI	3.67023	0.0965131	0.0749253	Higher expr.	0
ACC	COPS5	OS	0.462506	0.0569873	0.0509874	Lower expr.	0
ACC	COPS5	PFS	0.720029	0.285784	0.284314	Lower expr.	0
ACC	COPS5	DSS	0.444947	0.0569841	0.0503963	Lower expr.	0
ACC	COPS5	DFI	0.680806	0.52651	0.524	Lower expr.	0
ACC	CTH	OS	1.20542	0.625466	0.624733	Higher expr.	0
ACC	CTH	PFS	1.10364	0.74716	0.745096	Higher expr.	0
ACC	CTH	DSS	1.21372	0.626321	0.625527	Higher expr.	0
ACC	CTH	DFI	1.20671	0.756535	0.75619	Higher expr.	0
ACC	CTSC	OS	0.92246	0.831631	0.829359	Lower expr.	0
ACC	CTSC	PFS	0.96475	0.906689	0.908449	Lower expr.	0
ACC	CTSC	DSS	0.886385	0.759505	0.756999	Lower expr.	0
ACC	CTSC	DFI	1.45709	0.549724	0.547423	Higher expr.	0
ACC	CXCR4	OS	0.760988	0.475647	0.474135	Lower expr.	0
ACC	CXCR4	PFS	1.1978	0.5601	0.563027	Higher expr.	0
ACC	CXCR4	DSS	0.787304	0.546331	0.545193	Lower expr.	0
ACC	CXCR4	DFI	0.953572	0.939	0.938996	Lower expr.	0
ACC	CYB5B	OS	0.971019	0.938216	0.937995	Lower expr.	0
ACC	CYB5B	PFS	1.33486	0.345975	0.345115	Higher expr.	0
ACC	CYB5B	DSS	1.08609	0.834295	0.834291	Higher expr.	0
ACC	CYB5B	DFI	3.95625	0.0787877	0.0576029	Higher expr.	0
ACC	CYP51A1	OS	2.21496	0.04996	0.0444858	Higher expr.	0
ACC	CYP51A1	PFS	2.41766	0.00600242	0.00451318	Higher expr.	0
ACC	CYP51A1	DSS	2.7349	0.0231651	0.0180556	Higher expr.	0
ACC	CYP51A1	DFI	3.71648	0.0531437	0.0381868	Higher expr.	0
ACC	DAPP1	OS	0.340663	0.0102656	0.00717459	Lower expr.	0
ACC	DAPP1	PFS	0.310106	0.00040061	0.000199733	Lower expr.	0
ACC	DAPP1	DSS	0.268418	0.00486084	0.00254921	Lower expr.	0
ACC	DAPP1	DFI	0.17563	0.011365	0.00459867	Lower expr.	0
ACC	DDIT3	OS	0.728984	0.405268	0.40323	Lower expr.	0
ACC	DDIT3	PFS	0.609433	0.110533	0.107668	Lower expr.	0
ACC	DDIT3	DSS	0.804445	0.579949	0.579234	Lower expr.	0
ACC	DDIT3	DFI	0.585666	0.379191	0.373665	Lower expr.	0
ACC	DDIT4	OS	2.15215	0.0521801	0.0465858	Higher expr.	0
ACC	DDIT4	PFS	2.43479	0.00552647	0.00418989	Higher expr.	0
ACC	DDIT4	DSS	2.01643	0.0821183	0.0759192	Higher expr.	0
ACC	DDIT4	DFI	4.47902	0.0269245	0.0153385	Higher expr.	0
ACC	DDX39A	OS	5.03342	0.0004718	0.000105553	Higher expr.	0
ACC	DDX39A	PFS	3.01104	0.000758492	0.000414385	Higher expr.	0
ACC	DDX39A	DSS	4.76291	0.000832391	0.000232214	Higher expr.	0
ACC	DDX39A	DFI	1.65252	0.408907	0.404109	Higher expr.	0
ACC	DHCR24	OS	0.845291	0.658331	0.657797	Lower expr.	0
ACC	DHCR24	PFS	1.24982	0.469248	0.46525	Higher expr.	0
ACC	DHCR24	DSS	0.876774	0.738383	0.738059	Lower expr.	0
ACC	DHCR24	DFI	1.17577	0.790151	0.789933	Higher expr.	0
ACC	DHCR7	OS	1.75469	0.155398	0.150717	Higher expr.	0
ACC	DHCR7	PFS	1.8517	0.0517124	0.047487	Higher expr.	0
ACC	DHCR7	DSS	1.89757	0.121125	0.115453	Higher expr.	0
ACC	DHCR7	DFI	2.60801	0.128024	0.114329	Higher expr.	0
ACC	DHFR	OS	3.94099	0.00116323	0.000480353	Higher expr.	0
ACC	DHFR	PFS	1.99842	0.0266137	0.0241062	Higher expr.	0
ACC	DHFR	DSS	3.74656	0.00207922	0.000995315	Higher expr.	0
ACC	DHFR	DFI	1.15728	0.817152	0.816998	Higher expr.	0
ACC	EBP	OS	1.47575	0.317535	0.315765	Higher expr.	0
ACC	EBP	PFS	1.49516	0.195029	0.190974	Higher expr.	0
ACC	EBP	DSS	1.58024	0.258703	0.255731	Higher expr.	0
ACC	EBP	DFI	1.93862	0.292317	0.283706	Higher expr.	0
ACC	EDEM1	OS	0.818799	0.602357	0.603561	Lower expr.	0
ACC	EDEM1	PFS	0.835834	0.558045	0.560711	Lower expr.	0
ACC	EDEM1	DSS	0.779324	0.531719	0.53244	Lower expr.	0
ACC	EDEM1	DFI	1.04008	0.948329	0.948326	Higher expr.	0
ACC	EEF1E1	OS	0.950588	0.89444	0.892241	Lower expr.	0
ACC	EEF1E1	PFS	0.916585	0.77703	0.773948	Lower expr.	0
ACC	EEF1E1	DSS	0.985476	0.970537	0.968229	Lower expr.	0
ACC	EEF1E1	DFI	1.08784	0.890162	0.890131	Higher expr.	0
ACC	EGLN3	OS	0.834654	0.634025	0.633448	Lower expr.	0
ACC	EGLN3	PFS	0.731289	0.308506	0.3075	Lower expr.	0
ACC	EGLN3	DSS	0.749537	0.468284	0.466499	Lower expr.	0
ACC	EGLN3	DFI	1.4825	0.530356	0.527716	Higher expr.	0
ACC	EIF2S2	OS	1.36804	0.410978	0.408879	Higher expr.	0
ACC	EIF2S2	PFS	1.1792	0.590795	0.590167	Higher expr.	0
ACC	EIF2S2	DSS	1.42371	0.372298	0.369623	Higher expr.	0
ACC	EIF2S2	DFI	0.677234	0.535941	0.533426	Lower expr.	0
ACC	ELOVL5	OS	1.15385	0.706201	0.707986	Higher expr.	0
ACC	ELOVL5	PFS	1.46326	0.219062	0.216139	Higher expr.	0
ACC	ELOVL5	DSS	1.20045	0.642808	0.644398	Higher expr.	0
ACC	ELOVL5	DFI	2.1093	0.234643	0.224015	Higher expr.	0
ACC	ELOVL6	OS	0.967062	0.929752	0.929649	Lower expr.	0
ACC	ELOVL6	PFS	1.13003	0.690834	0.687484	Higher expr.	0
ACC	ELOVL6	DSS	1.08842	0.830225	0.830079	Higher expr.	0
ACC	ELOVL6	DFI	0.786065	0.693676	0.69301	Lower expr.	0
ACC	ENO1	OS	2.13851	0.054551	0.0489209	Higher expr.	0
ACC	ENO1	PFS	1.75907	0.06845	0.0644095	Higher expr.	0
ACC	ENO1	DSS	2.01362	0.0833908	0.0772062	Higher expr.	0
ACC	ENO1	DFI	1.39137	0.586024	0.584335	Higher expr.	0
ACC	ETF1	OS	1.42098	0.36588	0.363183	Higher expr.	0
ACC	ETF1	PFS	1.3104	0.379788	0.379887	Higher expr.	0
ACC	ETF1	DSS	1.32924	0.474756	0.473036	Higher expr.	0
ACC	ETF1	DFI	0.721574	0.604393	0.602835	Lower expr.	0
ACC	FADS1	OS	1.91432	0.100633	0.0952772	Higher expr.	0
ACC	FADS1	PFS	2.07381	0.0214245	0.01868	Higher expr.	0
ACC	FADS1	DSS	2.28029	0.0529535	0.0468325	Higher expr.	0
ACC	FADS1	DFI	2.33263	0.178591	0.166209	Higher expr.	0
ACC	FADS2	OS	1.00422	0.991118	0.993304	Higher expr.	0
ACC	FADS2	PFS	1.26465	0.446023	0.443313	Higher expr.	0
ACC	FADS2	DSS	1.03556	0.929125	0.931413	Higher expr.	0
ACC	FADS2	DFI	1.50241	0.503403	0.500533	Higher expr.	0
ACC	FDXR	OS	0.553083	0.128216	0.122721	Lower expr.	0
ACC	FDXR	PFS	0.672976	0.199479	0.198223	Lower expr.	0
ACC	FDXR	DSS	0.549363	0.139857	0.134012	Lower expr.	0
ACC	FDXR	DFI	0.893759	0.853057	0.852982	Lower expr.	0
ACC	FGL2	OS	0.432205	0.0341579	0.0294503	Lower expr.	0
ACC	FGL2	PFS	0.27082	9.1199e-05	3.25e-05	Lower expr.	0
ACC	FGL2	DSS	0.364117	0.0178792	0.01367	Lower expr.	0
ACC	FGL2	DFI	0.221953	0.017807	0.00980311	Lower expr.	0
ACC	FKBP2	OS	0.979972	0.957371	0.957286	Lower expr.	0
ACC	FKBP2	PFS	0.773439	0.402289	0.40374	Lower expr.	0
ACC	FKBP2	DSS	0.8833	0.752768	0.752348	Lower expr.	0
ACC	FKBP2	DFI	0.745866	0.628958	0.627744	Lower expr.	0
ACC	G6PD	OS	0.53909	0.118268	0.113063	Lower expr.	0
ACC	G6PD	PFS	0.557504	0.0615178	0.0584801	Lower expr.	0
ACC	G6PD	DSS	0.460396	0.0685039	0.0621507	Lower expr.	0
ACC	G6PD	DFI	0.432259	0.181782	0.16937	Lower expr.	0
ACC	GAPDH	OS	1.12112	0.763716	0.763535	Higher expr.	0
ACC	GAPDH	PFS	0.606748	0.109698	0.106258	Lower expr.	0
ACC	GAPDH	DSS	1.02659	0.947085	0.947192	Higher expr.	0
ACC	GAPDH	DFI	0.202269	0.0412527	0.0236782	Lower expr.	0
ACC	GBE1	OS	0.88756	0.753586	0.753264	Lower expr.	0
ACC	GBE1	PFS	1.02922	0.924989	0.921707	Higher expr.	0
ACC	GBE1	DSS	0.98637	0.972162	0.972146	Lower expr.	0
ACC	GBE1	DFI	0.64523	0.48622	0.482813	Lower expr.	0
ACC	GCLC	OS	0.703371	0.357474	0.356149	Lower expr.	0
ACC	GCLC	PFS	0.766788	0.387355	0.385306	Lower expr.	0
ACC	GCLC	DSS	0.770574	0.50827	0.508718	Lower expr.	0
ACC	GCLC	DFI	1.2417	0.730729	0.730233	Higher expr.	0
ACC	GGA2	OS	1.18515	0.654475	0.653983	Higher expr.	0
ACC	GGA2	PFS	1.13453	0.680827	0.680334	Higher expr.	0
ACC	GGA2	DSS	1.31819	0.484409	0.4828	Higher expr.	0
ACC	GGA2	DFI	0.625011	0.456153	0.452156	Lower expr.	0
ACC	GLA	OS	2.4908	0.0224412	0.0185126	Higher expr.	0
ACC	GLA	PFS	1.38252	0.291371	0.289039	Higher expr.	0
ACC	GLA	DSS	2.69182	0.0179688	0.014123	Higher expr.	0
ACC	GLA	DFI	0.388025	0.226016	0.208996	Lower expr.	0
ACC	GLRX	OS	1.59202	0.231345	0.228035	Higher expr.	0
ACC	GLRX	PFS	1.02027	0.947651	0.945987	Higher expr.	0
ACC	GLRX	DSS	1.48413	0.32153	0.3196	Higher expr.	0
ACC	GLRX	DFI	0.711497	0.588139	0.586367	Lower expr.	0
ACC	GMPS	OS	2.49331	0.0208467	0.0172755	Higher expr.	0
ACC	GMPS	PFS	2.63149	0.00268433	0.00190942	Higher expr.	0
ACC	GMPS	DSS	2.46721	0.027812	0.0234532	Higher expr.	0
ACC	GMPS	DFI	1.12399	0.855078	0.855003	Higher expr.	0
ACC	GOT1	OS	1.18858	0.651402	0.650774	Higher expr.	0
ACC	GOT1	PFS	1.10898	0.734842	0.734199	Higher expr.	0
ACC	GOT1	DSS	1.36325	0.442771	0.440597	Higher expr.	0
ACC	GOT1	DFI	1.42656	0.558176	0.556129	Higher expr.	0
ACC	GPI	OS	0.624103	0.222811	0.217578	Lower expr.	0
ACC	GPI	PFS	0.436228	0.00922894	0.00753035	Lower expr.	0
ACC	GPI	DSS	0.634816	0.257193	0.251869	Lower expr.	0
ACC	GPI	DFI	0.280397	0.0619608	0.0466291	Lower expr.	0
ACC	GSK3B	OS	0.800447	0.558729	0.559646	Lower expr.	0
ACC	GSK3B	PFS	1.34882	0.328896	0.325807	Higher expr.	0
ACC	GSK3B	DSS	0.874483	0.733816	0.735846	Lower expr.	0
ACC	GSK3B	DFI	2.42617	0.190669	0.17646	Higher expr.	0
ACC	GSR	OS	0.864291	0.70104	0.702557	Lower expr.	0
ACC	GSR	PFS	0.986417	0.964322	0.962168	Lower expr.	0
ACC	GSR	DSS	0.87865	0.742916	0.744686	Lower expr.	0
ACC	GSR	DFI	0.840254	0.774208	0.773934	Lower expr.	0
ACC	GTF2H1	OS	1.10605	0.790406	0.78816	Higher expr.	0
ACC	GTF2H1	PFS	1.79842	0.0604409	0.0559801	Higher expr.	0
ACC	GTF2H1	DSS	1.24308	0.583917	0.580951	Higher expr.	0
ACC	GTF2H1	DFI	5.20646	0.0354603	0.0191117	Higher expr.	0
ACC	HK2	OS	0.317467	0.00567477	0.00369148	Lower expr.	0
ACC	HK2	PFS	0.483835	0.0218725	0.0193324	Lower expr.	0
ACC	HK2	DSS	0.291325	0.00467766	0.00279058	Lower expr.	0
ACC	HK2	DFI	0.662387	0.498065	0.495089	Lower expr.	0
ACC	HMBS	OS	2.55085	0.0209531	0.0168033	Higher expr.	0
ACC	HMBS	PFS	1.95656	0.032059	0.0289246	Higher expr.	0
ACC	HMBS	DSS	2.61638	0.0238159	0.0190092	Higher expr.	0
ACC	HMBS	DFI	3.35322	0.0742913	0.0581356	Higher expr.	0
ACC	HMGCR	OS	1.38621	0.401692	0.401033	Higher expr.	0
ACC	HMGCR	PFS	1.895	0.0435254	0.0395413	Higher expr.	0
ACC	HMGCR	DSS	1.6311	0.237899	0.23428	Higher expr.	0
ACC	HMGCR	DFI	1.92258	0.300594	0.292409	Higher expr.	0
ACC	HMGCS1	OS	1.50547	0.293987	0.291919	Higher expr.	0
ACC	HMGCS1	PFS	1.9951	0.0293718	0.0261028	Higher expr.	0
ACC	HMGCS1	DSS	1.77758	0.165499	0.16064	Higher expr.	0
ACC	HMGCS1	DFI	2.02882	0.262932	0.253534	Higher expr.	0
ACC	HPRT1	OS	1.01856	0.961223	0.963388	Higher expr.	0
ACC	HPRT1	PFS	1.11157	0.729207	0.730416	Higher expr.	0
ACC	HPRT1	DSS	0.92357	0.839895	0.837408	Lower expr.	0
ACC	HPRT1	DFI	0.635984	0.472114	0.468427	Lower expr.	0
ACC	HSP90B1	OS	1.05111	0.895992	0.89599	Higher expr.	0
ACC	HSP90B1	PFS	0.972297	0.926908	0.932547	Lower expr.	0
ACC	HSP90B1	DSS	0.962092	0.921976	0.921788	Lower expr.	0
ACC	HSP90B1	DFI	0.881135	0.834767	0.83466	Lower expr.	0
ACC	HSPA4	OS	0.798101	0.556074	0.553299	Lower expr.	0
ACC	HSPA4	PFS	0.569494	0.0713948	0.0674353	Lower expr.	0
ACC	HSPA4	DSS	0.699045	0.375959	0.371644	Lower expr.	0
ACC	HSPA4	DFI	0.225198	0.0569554	0.0372979	Lower expr.	0
ACC	HSPA5	OS	2.1568	0.0496252	0.044765	Higher expr.	0
ACC	HSPA5	PFS	1.91961	0.0380564	0.0348968	Higher expr.	0
ACC	HSPA5	DSS	2.19196	0.0545003	0.0491577	Higher expr.	0
ACC	HSPA5	DFI	1.93063	0.280336	0.271987	Higher expr.	0
ACC	HSPA9	OS	0.287157	0.00305725	0.00164628	Lower expr.	0
ACC	HSPA9	PFS	0.327498	0.000691656	0.000369466	Lower expr.	0
ACC	HSPA9	DSS	0.275829	0.00375442	0.00197451	Lower expr.	0
ACC	HSPA9	DFI	0.22029	0.025894	0.0146171	Lower expr.	0
ACC	HSPD1	OS	2.63307	0.0207252	0.0162892	Higher expr.	0
ACC	HSPD1	PFS	2.72174	0.00218654	0.0014123	Higher expr.	0
ACC	HSPD1	DSS	3.33872	0.00963684	0.00602801	Higher expr.	0
ACC	HSPD1	DFI	3.0423	0.0762842	0.0622238	Higher expr.	0
ACC	HSPE1	OS	2.81332	0.0134874	0.00979906	Higher expr.	0
ACC	HSPE1	PFS	2.15082	0.0154414	0.0131198	Higher expr.	0
ACC	HSPE1	DSS	3.13405	0.00984735	0.00644485	Higher expr.	0
ACC	HSPE1	DFI	1.97032	0.263215	0.25418	Higher expr.	0
ACC	IDH1	OS	2.36926	0.0336431	0.0287032	Higher expr.	0
ACC	IDH1	PFS	2.53925	0.00379338	0.00273464	Higher expr.	0
ACC	IDH1	DSS	2.9119	0.016062	0.0117663	Higher expr.	0
ACC	IDH1	DFI	2.62683	0.12438	0.110491	Higher expr.	0
ACC	IDI1	OS	2.36349	0.0404071	0.0346039	Higher expr.	0
ACC	IDI1	PFS	2.66273	0.00275311	0.00184929	Higher expr.	0
ACC	IDI1	DSS	2.62198	0.0296733	0.0238682	Higher expr.	0
ACC	IDI1	DFI	6.84217	0.0140518	0.00441829	Higher expr.	0
ACC	IFRD1	OS	1.16283	0.690869	0.69044	Higher expr.	0
ACC	IFRD1	PFS	0.830398	0.544793	0.54509	Lower expr.	0
ACC	IFRD1	DSS	1.31031	0.496546	0.494943	Higher expr.	0
ACC	IFRD1	DFI	0.772826	0.671522	0.670684	Lower expr.	0
ACC	IGFBP5	OS	0.937563	0.86514	0.867019	Lower expr.	0
ACC	IGFBP5	PFS	1.02844	0.926978	0.926629	Higher expr.	0
ACC	IGFBP5	DSS	0.836592	0.653563	0.654805	Lower expr.	0
ACC	IGFBP5	DFI	1.82174	0.341564	0.334596	Higher expr.	0
ACC	IMMT	OS	1.78801	0.133782	0.128974	Higher expr.	0
ACC	IMMT	PFS	1.7094	0.0837058	0.0803756	Higher expr.	0
ACC	IMMT	DSS	2.10567	0.0713533	0.0653708	Higher expr.	0
ACC	IMMT	DFI	2.1664	0.217659	0.206371	Higher expr.	0
ACC	INSIG1	OS	1.78962	0.142341	0.137574	Higher expr.	0
ACC	INSIG1	PFS	1.9637	0.0330148	0.0295678	Higher expr.	0
ACC	INSIG1	DSS	2.15201	0.0726886	0.0664273	Higher expr.	0
ACC	INSIG1	DFI	2.37617	0.170764	0.158338	Higher expr.	0
ACC	LDHA	OS	2.44738	0.0238053	0.0196669	Higher expr.	0
ACC	LDHA	PFS	2.54495	0.00331693	0.00233695	Higher expr.	0
ACC	LDHA	DSS	2.30501	0.039181	0.0341077	Higher expr.	0
ACC	LDHA	DFI	1.82578	0.320305	0.313033	Higher expr.	0
ACC	LDLR	OS	1.84199	0.122671	0.116916	Higher expr.	0
ACC	LDLR	PFS	2.43766	0.00556421	0.0041773	Higher expr.	0
ACC	LDLR	DSS	1.99716	0.0940673	0.087608	Higher expr.	0
ACC	LDLR	DFI	2.35455	0.174634	0.162231	Higher expr.	0
ACC	LGMN	OS	0.991983	0.983028	0.985271	Lower expr.	0
ACC	LGMN	PFS	1.05622	0.858216	0.856953	Higher expr.	0
ACC	LGMN	DSS	0.889886	0.76704	0.769023	Lower expr.	0
ACC	LGMN	DFI	1.03987	0.948751	0.948748	Higher expr.	0
ACC	LTA4H	OS	1.00443	0.990733	0.992801	Higher expr.	0
ACC	LTA4H	PFS	1.22989	0.499163	0.496841	Higher expr.	0
ACC	LTA4H	DSS	0.911959	0.814877	0.81249	Lower expr.	0
ACC	LTA4H	DFI	1.36845	0.60467	0.603194	Higher expr.	0
ACC	M6PR	OS	0.675601	0.30529	0.300752	Lower expr.	0
ACC	M6PR	PFS	0.761447	0.373341	0.37394	Lower expr.	0
ACC	M6PR	DSS	0.64722	0.274048	0.268828	Lower expr.	0
ACC	M6PR	DFI	1.07789	0.901714	0.901692	Higher expr.	0
ACC	MAP2K3	OS	0.921185	0.828336	0.828201	Lower expr.	0
ACC	MAP2K3	PFS	0.81987	0.515961	0.513504	Lower expr.	0
ACC	MAP2K3	DSS	0.90023	0.789177	0.788964	Lower expr.	0
ACC	MAP2K3	DFI	2.05388	0.288686	0.278462	Higher expr.	0
ACC	MCM2	OS	3.48995	0.00294564	0.00156324	Higher expr.	0
ACC	MCM2	PFS	2.46848	0.00459324	0.00345319	Higher expr.	0
ACC	MCM2	DSS	3.68591	0.00329721	0.00166724	Higher expr.	0
ACC	MCM2	DFI	0.701779	0.601086	0.599188	Lower expr.	0
ACC	MCM4	OS	3.01936	0.00652956	0.00430431	Higher expr.	0
ACC	MCM4	PFS	2.8672	0.00114149	0.000688695	Higher expr.	0
ACC	MCM4	DSS	2.86151	0.011136	0.00802009	Higher expr.	0
ACC	MCM4	DFI	1.83429	0.318156	0.310892	Higher expr.	0
ACC	ME1	OS	1.05429	0.889362	0.88923	Higher expr.	0
ACC	ME1	PFS	1.26594	0.443114	0.440388	Higher expr.	0
ACC	ME1	DSS	1.0937	0.820311	0.820084	Higher expr.	0
ACC	ME1	DFI	1.9648	0.282206	0.273222	Higher expr.	0
ACC	MLLT11	OS	1.06553	0.867225	0.867135	Higher expr.	0
ACC	MLLT11	PFS	0.73642	0.321344	0.319227	Lower expr.	0
ACC	MLLT11	DSS	1.11165	0.788146	0.787931	Higher expr.	0
ACC	MLLT11	DFI	0.504549	0.275805	0.266584	Lower expr.	0
ACC	MTHFD2	OS	1.53544	0.262119	0.258357	Higher expr.	0
ACC	MTHFD2	PFS	1.62009	0.116686	0.113457	Higher expr.	0
ACC	MTHFD2	DSS	1.53899	0.278113	0.274271	Higher expr.	0
ACC	MTHFD2	DFI	0.852098	0.798958	0.798751	Lower expr.	0
ACC	MTHFD2L	OS	0.760037	0.473068	0.471413	Lower expr.	0
ACC	MTHFD2L	PFS	0.516083	0.0347763	0.0314641	Lower expr.	0
ACC	MTHFD2L	DSS	0.830421	0.63713	0.636455	Lower expr.	0
ACC	MTHFD2L	DFI	0.437213	0.18859	0.176477	Lower expr.	0
ACC	NAMPT	OS	0.839582	0.649178	0.648563	Lower expr.	0
ACC	NAMPT	PFS	1.09014	0.778454	0.779074	Higher expr.	0
ACC	NAMPT	DSS	0.829447	0.63946	0.638752	Lower expr.	0
ACC	NAMPT	DFI	1.07985	0.899641	0.899617	Higher expr.	0
ACC	NFIL3	OS	2.39238	0.0275127	0.0231384	Higher expr.	0
ACC	NFIL3	PFS	1.63543	0.112429	0.109172	Higher expr.	0
ACC	NFIL3	DSS	2.43361	0.0313968	0.0264001	Higher expr.	0
ACC	NFIL3	DFI	1.54986	0.469751	0.466218	Higher expr.	0
ACC	NFYC	OS	2.84963	0.0107653	0.0078173	Higher expr.	0
ACC	NFYC	PFS	1.76262	0.0678209	0.064605	Higher expr.	0
ACC	NFYC	DSS	2.65339	0.0195847	0.0154398	Higher expr.	0
ACC	NFYC	DFI	1.32942	0.641595	0.640525	Higher expr.	0
ACC	NMT1	OS	0.951431	0.895385	0.897494	Lower expr.	0
ACC	NMT1	PFS	1.06378	0.839459	0.836823	Higher expr.	0
ACC	NMT1	DSS	0.858614	0.69889	0.700556	Lower expr.	0
ACC	NMT1	DFI	1.29915	0.66596	0.66507	Higher expr.	0
ACC	NUFIP1	OS	1.22854	0.591431	0.590564	Higher expr.	0
ACC	NUFIP1	PFS	1.1245	0.701412	0.69952	Higher expr.	0
ACC	NUFIP1	DSS	1.38854	0.414981	0.412666	Higher expr.	0
ACC	NUFIP1	DFI	2.97423	0.11249	0.0967892	Higher expr.	0
ACC	NUP205	OS	2.09183	0.0630949	0.0577637	Higher expr.	0
ACC	NUP205	PFS	1.53497	0.16449	0.16219	Higher expr.	0
ACC	NUP205	DSS	2.16207	0.0634931	0.0576974	Higher expr.	0
ACC	NUP205	DFI	1.02101	0.972722	0.972721	Higher expr.	0
ACC	NUPR1	OS	0.426879	0.0356186	0.0303228	Lower expr.	0
ACC	NUPR1	PFS	0.386346	0.00317127	0.00223374	Lower expr.	0
ACC	NUPR1	DSS	0.412084	0.0371473	0.0312601	Lower expr.	0
ACC	NUPR1	DFI	0.673771	0.51488	0.512167	Lower expr.	0
ACC	P4HA1	OS	1.26363	0.538137	0.537075	Higher expr.	0
ACC	P4HA1	PFS	1.45214	0.226278	0.223055	Higher expr.	0
ACC	P4HA1	DSS	1.23015	0.599309	0.598521	Higher expr.	0
ACC	P4HA1	DFI	2.52091	0.141358	0.12783	Higher expr.	0
ACC	PDAP1	OS	1.52706	0.274646	0.270887	Higher expr.	0
ACC	PDAP1	PFS	1.2236	0.509789	0.512051	Higher expr.	0
ACC	PDAP1	DSS	1.55634	0.273452	0.269359	Higher expr.	0
ACC	PDAP1	DFI	1.39597	0.582229	0.580493	Higher expr.	0
ACC	PDK1	OS	2.31883	0.0334603	0.0285555	Higher expr.	0
ACC	PDK1	PFS	2.45099	0.0047742	0.00353855	Higher expr.	0
ACC	PDK1	DSS	2.39368	0.0347624	0.0293655	Higher expr.	0
ACC	PDK1	DFI	2.25277	0.185025	0.17368	Higher expr.	0
ACC	PFKL	OS	0.65931	0.282784	0.279073	Lower expr.	0
ACC	PFKL	PFS	0.860055	0.622822	0.62583	Lower expr.	0
ACC	PFKL	DSS	0.573223	0.17765	0.171848	Lower expr.	0
ACC	PFKL	DFI	0.922051	0.893473	0.893444	Lower expr.	0
ACC	PGK1	OS	0.664312	0.285806	0.282341	Lower expr.	0
ACC	PGK1	PFS	0.87714	0.668076	0.666875	Lower expr.	0
ACC	PGK1	DSS	0.733554	0.432184	0.43026	Lower expr.	0
ACC	PGK1	DFI	0.557074	0.35286	0.346197	Lower expr.	0
ACC	PGM1	OS	0.695213	0.33857	0.337283	Lower expr.	0
ACC	PGM1	PFS	0.716611	0.277827	0.276263	Lower expr.	0
ACC	PGM1	DSS	0.6232	0.234561	0.231281	Lower expr.	0
ACC	PGM1	DFI	0.729861	0.604079	0.60261	Lower expr.	0
ACC	PHGDH	OS	3.01	0.00853655	0.00574365	Higher expr.	0
ACC	PHGDH	PFS	2.9798	0.000830634	0.000459178	Higher expr.	0
ACC	PHGDH	DSS	3.18787	0.00884963	0.00571968	Higher expr.	0
ACC	PHGDH	DFI	2.35945	0.157316	0.144998	Higher expr.	0
ACC	PIK3R3	OS	1.21889	0.602842	0.602135	Higher expr.	0
ACC	PIK3R3	PFS	0.900429	0.733012	0.734076	Lower expr.	0
ACC	PIK3R3	DSS	1.20064	0.643248	0.64267	Higher expr.	0
ACC	PIK3R3	DFI	0.681831	0.542423	0.539996	Lower expr.	0
ACC	PITPNB	OS	3.17347	0.00482967	0.00300901	Higher expr.	0
ACC	PITPNB	PFS	2.81382	0.00155085	0.000985733	Higher expr.	0
ACC	PITPNB	DSS	3.31212	0.00536233	0.00324954	Higher expr.	0
ACC	PITPNB	DFI	3.09604	0.0698767	0.0571729	Higher expr.	0
ACC	PLK1	OS	7.65048	1.6691e-05	7.57574e-07	Higher expr.	0
ACC	PLK1	PFS	4.42065	2.4865e-05	5.15917e-06	Higher expr.	0
ACC	PLK1	DSS	7.29156	3.2894e-05	2.18397e-06	Higher expr.	0
ACC	PLK1	DFI	1.89054	0.319824	0.312161	Higher expr.	0
ACC	PLOD2	OS	1.15014	0.711838	0.711472	Higher expr.	0
ACC	PLOD2	PFS	0.755974	0.362867	0.361931	Lower expr.	0
ACC	PLOD2	DSS	1.12754	0.759959	0.759686	Higher expr.	0
ACC	PLOD2	DFI	0.94988	0.932392	0.932385	Lower expr.	0
ACC	PNO1	OS	1.68612	0.172166	0.168106	Higher expr.	0
ACC	PNO1	PFS	2.48004	0.00471266	0.00345758	Higher expr.	0
ACC	PNO1	DSS	1.68964	0.187259	0.183124	Higher expr.	0
ACC	PNO1	DFI	4.13039	0.0372567	0.0240769	Higher expr.	0
ACC	PNP	OS	2.01929	0.0732054	0.0680965	Higher expr.	0
ACC	PNP	PFS	1.96933	0.0315926	0.0286965	Higher expr.	0
ACC	PNP	DSS	2.07187	0.0750459	0.06952	Higher expr.	0
ACC	PNP	DFI	1.41552	0.567504	0.565597	Higher expr.	0
ACC	POLR3G	OS	0.494731	0.0716712	0.0665018	Lower expr.	0
ACC	POLR3G	PFS	0.439413	0.00960054	0.00791386	Lower expr.	0
ACC	POLR3G	DSS	0.438327	0.0450538	0.0397715	Lower expr.	0
ACC	POLR3G	DFI	0.472246	0.22016	0.210071	Lower expr.	0
ACC	PPA1	OS	2.47144	0.0267078	0.0220568	Higher expr.	0
ACC	PPA1	PFS	1.99533	0.0278754	0.0250448	Higher expr.	0
ACC	PPA1	DSS	2.30277	0.0448502	0.0391138	Higher expr.	0
ACC	PPA1	DFI	3.79551	0.0344887	0.0233265	Higher expr.	0
ACC	PPIA	OS	3.79808	0.00226161	0.00103261	Higher expr.	0
ACC	PPIA	PFS	1.73205	0.0764648	0.073173	Higher expr.	0
ACC	PPIA	DSS	4.16102	0.00222001	0.000897368	Higher expr.	0
ACC	PPIA	DFI	1.19773	0.768095	0.767808	Higher expr.	0
ACC	PRDX1	OS	0.857871	0.686095	0.687609	Lower expr.	0
ACC	PRDX1	PFS	0.776337	0.408506	0.410005	Lower expr.	0
ACC	PRDX1	DSS	0.760259	0.490494	0.490621	Lower expr.	0
ACC	PRDX1	DFI	1.61546	0.444475	0.440128	Higher expr.	0
ACC	PSAT1	OS	1.98701	0.0793047	0.0741852	Higher expr.	0
ACC	PSAT1	PFS	1.28747	0.410525	0.411294	Higher expr.	0
ACC	PSAT1	DSS	2.31042	0.044881	0.0394732	Higher expr.	0
ACC	PSAT1	DFI	1.06205	0.921009	0.920998	Higher expr.	0
ACC	PSMA3	OS	1.22278	0.596928	0.597981	Higher expr.	0
ACC	PSMA3	PFS	0.982296	0.953354	0.953237	Lower expr.	0
ACC	PSMA3	DSS	1.11241	0.786627	0.788674	Higher expr.	0
ACC	PSMA3	DFI	1.15526	0.812065	0.811908	Higher expr.	0
ACC	PSMA4	OS	1.94679	0.0915939	0.0856459	Higher expr.	0
ACC	PSMA4	PFS	1.60402	0.127187	0.123154	Higher expr.	0
ACC	PSMA4	DSS	1.82202	0.137184	0.13128	Higher expr.	0
ACC	PSMA4	DFI	2.28557	0.18887	0.17677	Higher expr.	0
ACC	PSMB5	OS	2.13482	0.0551471	0.049844	Higher expr.	0
ACC	PSMB5	PFS	2.47312	0.00495744	0.00374591	Higher expr.	0
ACC	PSMB5	DSS	2.19163	0.0577025	0.0518836	Higher expr.	0
ACC	PSMB5	DFI	4.85298	0.0201979	0.0103369	Higher expr.	0
ACC	PSMC2	OS	0.755965	0.461634	0.458376	Lower expr.	0
ACC	PSMC2	PFS	0.723799	0.292116	0.289151	Lower expr.	0
ACC	PSMC2	DSS	0.738923	0.443261	0.439632	Lower expr.	0
ACC	PSMC2	DFI	0.722586	0.593914	0.592346	Lower expr.	0
ACC	PSMC4	OS	1.51631	0.276569	0.272966	Higher expr.	0
ACC	PSMC4	PFS	1.25715	0.454688	0.454569	Higher expr.	0
ACC	PSMC4	DSS	1.39054	0.402769	0.400536	Higher expr.	0
ACC	PSMC4	DFI	1.12936	0.840889	0.840793	Higher expr.	0
ACC	PSMC6	OS	2.12166	0.0568585	0.0515064	Higher expr.	0
ACC	PSMC6	PFS	1.66703	0.100226	0.0970571	Higher expr.	0
ACC	PSMC6	DSS	1.98354	0.0897048	0.084032	Higher expr.	0
ACC	PSMC6	DFI	1.76194	0.350845	0.344516	Higher expr.	0
ACC	PSMD12	OS	0.962273	0.919528	0.919544	Lower expr.	0
ACC	PSMD12	PFS	0.994782	0.98638	0.985897	Lower expr.	0
ACC	PSMD12	DSS	0.879596	0.744671	0.744363	Lower expr.	0
ACC	PSMD12	DFI	0.8519	0.79239	0.79218	Lower expr.	0
ACC	PSMD13	OS	2.31687	0.038059	0.032885	Higher expr.	0
ACC	PSMD13	PFS	1.76528	0.068768	0.0644614	Higher expr.	0
ACC	PSMD13	DSS	2.18361	0.0583646	0.0525053	Higher expr.	0
ACC	PSMD13	DFI	2.19963	0.209216	0.197688	Higher expr.	0
ACC	PSMD14	OS	2.40997	0.0300444	0.0250813	Higher expr.	0
ACC	PSMD14	PFS	2.43759	0.00549598	0.00417012	Higher expr.	0
ACC	PSMD14	DSS	2.25471	0.0490003	0.0430312	Higher expr.	0
ACC	PSMD14	DFI	4.09723	0.0375402	0.0241598	Higher expr.	0
ACC	PSME3	OS	0.730613	0.412342	0.411775	Lower expr.	0
ACC	PSME3	PFS	0.973069	0.928763	0.928678	Lower expr.	0
ACC	PSME3	DSS	0.706379	0.382446	0.38141	Lower expr.	0
ACC	PSME3	DFI	1.10742	0.866512	0.866455	Higher expr.	0
ACC	PSMG1	OS	1.79376	0.133417	0.128722	Higher expr.	0
ACC	PSMG1	PFS	1.92569	0.0368025	0.0337172	Higher expr.	0
ACC	PSMG1	DSS	1.65828	0.205223	0.201517	Higher expr.	0
ACC	PSMG1	DFI	1.90345	0.288525	0.280314	Higher expr.	0
ACC	PSPH	OS	1.15614	0.702552	0.7042	Higher expr.	0
ACC	PSPH	PFS	1.67668	0.0951207	0.091918	Higher expr.	0
ACC	PSPH	DSS	1.15294	0.718215	0.720032	Higher expr.	0
ACC	PSPH	DFI	2.3696	0.169834	0.157065	Higher expr.	0
ACC	QDPR	OS	0.646772	0.255002	0.249952	Lower expr.	0
ACC	QDPR	PFS	0.584558	0.0825653	0.0790608	Lower expr.	0
ACC	QDPR	DSS	0.648768	0.276562	0.271335	Lower expr.	0
ACC	QDPR	DFI	0.481723	0.249387	0.239655	Lower expr.	0
ACC	RAB1A	OS	0.935024	0.859784	0.859748	Lower expr.	0
ACC	RAB1A	PFS	0.83348	0.551637	0.550711	Lower expr.	0
ACC	RAB1A	DSS	0.837559	0.656196	0.655596	Lower expr.	0
ACC	RAB1A	DFI	0.516068	0.292368	0.283735	Lower expr.	0
ACC	RDH11	OS	1.56116	0.250298	0.24734	Higher expr.	0
ACC	RDH11	PFS	1.76409	0.0703106	0.0667632	Higher expr.	0
ACC	RDH11	DSS	1.81857	0.147341	0.14199	Higher expr.	0
ACC	RDH11	DFI	1.90186	0.292616	0.284777	Higher expr.	0
ACC	RIT1	OS	3.41198	0.00351489	0.0019325	Higher expr.	0
ACC	RIT1	PFS	3.24015	0.000335781	0.000150089	Higher expr.	0
ACC	RIT1	DSS	3.58611	0.00402624	0.00213071	Higher expr.	0
ACC	RIT1	DFI	3.09533	0.0719549	0.0580207	Higher expr.	0
ACC	RPA1	OS	1.02031	0.958076	0.95799	Higher expr.	0
ACC	RPA1	PFS	1.3021	0.391653	0.391856	Higher expr.	0
ACC	RPA1	DSS	1.10303	0.804169	0.803849	Higher expr.	0
ACC	RPA1	DFI	3.01986	0.106534	0.0907639	Higher expr.	0
ACC	RPN1	OS	1.89171	0.100549	0.0948557	Higher expr.	0
ACC	RPN1	PFS	2.00344	0.0263629	0.0236272	Higher expr.	0
ACC	RPN1	DSS	1.72885	0.169049	0.163692	Higher expr.	0
ACC	RPN1	DFI	1.89667	0.292096	0.284061	Higher expr.	0
ACC	RRM2	OS	4.30787	0.000562157	0.000186357	Higher expr.	0
ACC	RRM2	PFS	3.09172	0.000521348	0.000277347	Higher expr.	0
ACC	RRM2	DSS	4.55458	0.000693397	0.000215734	Higher expr.	0
ACC	RRM2	DFI	1.36518	0.620596	0.619206	Higher expr.	0
ACC	RRP9	OS	2.65724	0.0170924	0.0134167	Higher expr.	0
ACC	RRP9	PFS	2.60218	0.00307948	0.00212245	Higher expr.	0
ACC	RRP9	DSS	2.89094	0.0136654	0.010074	Higher expr.	0
ACC	RRP9	DFI	3.2945	0.0581581	0.0448479	Higher expr.	0
ACC	SC5D	OS	1.20349	0.628834	0.62823	Higher expr.	0
ACC	SC5D	PFS	1.49507	0.194639	0.18987	Higher expr.	0
ACC	SC5D	DSS	1.38548	0.420006	0.417714	Higher expr.	0
ACC	SC5D	DFI	2.83311	0.12471	0.108552	Higher expr.	0
ACC	SCD	OS	1.16478	0.689289	0.689037	Higher expr.	0
ACC	SCD	PFS	1.67512	0.0960359	0.0917755	Higher expr.	0
ACC	SCD	DSS	1.21941	0.616368	0.615792	Higher expr.	0
ACC	SCD	DFI	2.09092	0.24055	0.230162	Higher expr.	0
ACC	SDF2L1	OS	0.907577	0.79831	0.79807	Lower expr.	0
ACC	SDF2L1	PFS	1.0509	0.870993	0.872252	Higher expr.	0
ACC	SDF2L1	DSS	0.879273	0.744085	0.743709	Lower expr.	0
ACC	SDF2L1	DFI	1.43701	0.55068	0.548537	Higher expr.	0
ACC	SEC11A	OS	1.53698	0.26815	0.263147	Higher expr.	0
ACC	SEC11A	PFS	1.53649	0.167025	0.163514	Higher expr.	0
ACC	SEC11A	DSS	1.42921	0.369651	0.365395	Higher expr.	0
ACC	SEC11A	DFI	3.21	0.0860076	0.0697561	Higher expr.	0
ACC	SERP1	OS	0.66973	0.294958	0.291597	Lower expr.	0
ACC	SERP1	PFS	0.984895	0.960282	0.959113	Lower expr.	0
ACC	SERP1	DSS	0.629322	0.244391	0.240044	Lower expr.	0
ACC	SERP1	DFI	2.3653	0.204905	0.191391	Higher expr.	0
ACC	SHMT2	OS	3.68874	0.00202493	0.000984482	Higher expr.	0
ACC	SHMT2	PFS	2.91129	0.000971532	0.000576997	Higher expr.	0
ACC	SHMT2	DSS	4.76756	0.000915888	0.00027752	Higher expr.	0
ACC	SHMT2	DFI	2.59327	0.126148	0.113262	Higher expr.	0
ACC	SKAP2	OS	0.409234	0.0275882	0.0229513	Lower expr.	0
ACC	SKAP2	PFS	0.520733	0.0374746	0.0346099	Lower expr.	0
ACC	SKAP2	DSS	0.441057	0.0475416	0.0419201	Lower expr.	0
ACC	SKAP2	DFI	0.856845	0.799178	0.798986	Lower expr.	0
ACC	SLC1A4	OS	3.7653	0.00245357	0.00115413	Higher expr.	0
ACC	SLC1A4	PFS	2.29429	0.00890181	0.00713229	Higher expr.	0
ACC	SLC1A4	DSS	4.08525	0.00256445	0.0010954	Higher expr.	0
ACC	SLC1A4	DFI	1.45187	0.538363	0.536018	Higher expr.	0
ACC	SLC1A5	OS	1.10619	0.789573	0.789501	Higher expr.	0
ACC	SLC1A5	PFS	1.25333	0.461419	0.461347	Higher expr.	0
ACC	SLC1A5	DSS	1.07565	0.852574	0.852594	Higher expr.	0
ACC	SLC1A5	DFI	1.25153	0.711624	0.711054	Higher expr.	0
ACC	SLC2A1	OS	3.34588	0.00403512	0.00228814	Higher expr.	0
ACC	SLC2A1	PFS	3.2334	0.000299062	0.000137628	Higher expr.	0
ACC	SLC2A1	DSS	3.56229	0.00421381	0.00225565	Higher expr.	0
ACC	SLC2A1	DFI	1.84055	0.314581	0.30717	Higher expr.	0
ACC	SLC2A3	OS	1.69965	0.17174	0.165817	Higher expr.	0
ACC	SLC2A3	PFS	1.51759	0.177543	0.174034	Higher expr.	0
ACC	SLC2A3	DSS	1.57734	0.252773	0.247379	Higher expr.	0
ACC	SLC2A3	DFI	1.10578	0.868129	0.868074	Higher expr.	0
ACC	SLC37A4	OS	1.42885	0.348745	0.34743	Higher expr.	0
ACC	SLC37A4	PFS	0.935101	0.826917	0.826685	Lower expr.	0
ACC	SLC37A4	DSS	1.40475	0.389477	0.388595	Higher expr.	0
ACC	SLC37A4	DFI	1.08631	0.891864	0.891834	Higher expr.	0
ACC	SLC6A6	OS	0.487532	0.0690075	0.0631409	Lower expr.	0
ACC	SLC6A6	PFS	0.640144	0.147809	0.144992	Lower expr.	0
ACC	SLC6A6	DSS	0.525492	0.110971	0.104804	Lower expr.	0
ACC	SLC6A6	DFI	0.404799	0.150796	0.137573	Lower expr.	0
ACC	SLC7A11	OS	5.19247	0.000380415	7.7501e-05	Higher expr.	0
ACC	SLC7A11	PFS	3.42478	0.000180557	7.3145e-05	Higher expr.	0
ACC	SLC7A11	DSS	5.82405	0.000434308	7.1274e-05	Higher expr.	0
ACC	SLC7A11	DFI	1.55561	0.481607	0.478071	Higher expr.	0
ACC	SLC7A5	OS	1.55816	0.246636	0.243777	Higher expr.	0
ACC	SLC7A5	PFS	1.8489	0.0498026	0.0468336	Higher expr.	0
ACC	SLC7A5	DSS	1.5565	0.266369	0.263614	Higher expr.	0
ACC	SLC7A5	DFI	2.4166	0.160187	0.147116	Higher expr.	0
ACC	SLC9A3R1	OS	0.41631	0.0313332	0.0263473	Lower expr.	0
ACC	SLC9A3R1	PFS	0.478761	0.0194468	0.0170583	Lower expr.	0
ACC	SLC9A3R1	DSS	0.339975	0.015333	0.0110697	Lower expr.	0
ACC	SLC9A3R1	DFI	0.522242	0.284686	0.27639	Lower expr.	0
ACC	SORD	OS	1.49389	0.301978	0.299952	Higher expr.	0
ACC	SORD	PFS	1.21169	0.531696	0.532546	Higher expr.	0
ACC	SORD	DSS	1.60012	0.24519	0.241946	Higher expr.	0
ACC	SORD	DFI	1.0633	0.919684	0.919672	Higher expr.	0
ACC	SQLE	OS	1.90027	0.104416	0.0991071	Higher expr.	0
ACC	SQLE	PFS	1.83003	0.0535596	0.0496578	Higher expr.	0
ACC	SQLE	DSS	2.28255	0.0525921	0.0464857	Higher expr.	0
ACC	SQLE	DFI	2.33089	0.178133	0.165635	Higher expr.	0
ACC	SQSTM1	OS	0.19717	0.00045154	0.000100071	Lower expr.	0
ACC	SQSTM1	PFS	0.286329	0.000153229	5.9159e-05	Lower expr.	0
ACC	SQSTM1	DSS	0.177742	0.00054557	0.000100923	Lower expr.	0
ACC	SQSTM1	DFI	0.430222	0.164964	0.152869	Lower expr.	0
ACC	SRD5A1	OS	1.1639	0.68959	0.691135	Higher expr.	0
ACC	SRD5A1	PFS	0.963708	0.903803	0.902917	Lower expr.	0
ACC	SRD5A1	DSS	1.15295	0.718139	0.719899	Higher expr.	0
ACC	SRD5A1	DFI	0.440356	0.226978	0.214319	Lower expr.	0
ACC	SSR1	OS	2.10949	0.061215	0.0555864	Higher expr.	0
ACC	SSR1	PFS	1.40717	0.267543	0.266492	Higher expr.	0
ACC	SSR1	DSS	1.95978	0.0985862	0.0925112	Higher expr.	0
ACC	SSR1	DFI	0.983425	0.978077	0.978077	Lower expr.	0
ACC	STARD4	OS	1.5307	0.272655	0.268925	Higher expr.	0
ACC	STARD4	PFS	1.59602	0.131183	0.126359	Higher expr.	0
ACC	STARD4	DSS	1.63782	0.22197	0.217164	Higher expr.	0
ACC	STARD4	DFI	1.14218	0.826517	0.826392	Higher expr.	0
ACC	STC1	OS	0.796806	0.55236	0.551251	Lower expr.	0
ACC	STC1	PFS	0.872447	0.655651	0.656343	Lower expr.	0
ACC	STC1	DSS	0.767144	0.504795	0.503256	Lower expr.	0
ACC	STC1	DFI	0.566999	0.365661	0.359267	Lower expr.	0
ACC	STIP1	OS	1.4952	0.292558	0.289147	Higher expr.	0
ACC	STIP1	PFS	1.29249	0.403078	0.399678	Higher expr.	0
ACC	STIP1	DSS	1.36842	0.425618	0.423615	Higher expr.	0
ACC	STIP1	DFI	1.45809	0.535071	0.532705	Higher expr.	0
ACC	SYTL2	OS	5.28472	0.000323727	6.1465e-05	Higher expr.	0
ACC	SYTL2	PFS	5.51229	9.66802e-07	5.76821e-08	Higher expr.	0
ACC	SYTL2	DSS	6.18565	0.000270102	3.4077e-05	Higher expr.	0
ACC	SYTL2	DFI	5.64956	0.00651102	0.0023427	Higher expr.	0
ACC	TBK1	OS	0.656987	0.272716	0.269078	Lower expr.	0
ACC	TBK1	PFS	0.703007	0.253091	0.25246	Lower expr.	0
ACC	TBK1	DSS	0.659886	0.296209	0.292591	Lower expr.	0
ACC	TBK1	DFI	0.715271	0.581501	0.579774	Lower expr.	0
ACC	TCEA1	OS	1.21369	0.609183	0.608555	Higher expr.	0
ACC	TCEA1	PFS	0.948747	0.863315	0.865166	Lower expr.	0
ACC	TCEA1	DSS	1.08947	0.827883	0.827938	Higher expr.	0
ACC	TCEA1	DFI	0.895896	0.856107	0.856036	Lower expr.	0
ACC	TES	OS	0.702518	0.364683	0.362066	Lower expr.	0
ACC	TES	PFS	0.52318	0.0403158	0.0371964	Lower expr.	0
ACC	TES	DSS	0.667489	0.319355	0.315942	Lower expr.	0
ACC	TES	DFI	0.515019	0.290391	0.281656	Lower expr.	0
ACC	TFRC	OS	3.11664	0.00673618	0.00428513	Higher expr.	0
ACC	TFRC	PFS	2.49478	0.00439358	0.00325423	Higher expr.	0
ACC	TFRC	DSS	2.96293	0.0107745	0.00744377	Higher expr.	0
ACC	TFRC	DFI	1.37016	0.604158	0.60269	Higher expr.	0
ACC	TM7SF2	OS	0.677067	0.309311	0.306214	Lower expr.	0
ACC	TM7SF2	PFS	0.73337	0.314391	0.312114	Lower expr.	0
ACC	TM7SF2	DSS	0.749806	0.467921	0.466312	Lower expr.	0
ACC	TM7SF2	DFI	0.920692	0.892202	0.892173	Lower expr.	0
ACC	TMEM97	OS	1.80424	0.127732	0.122865	Higher expr.	0
ACC	TMEM97	PFS	2.38065	0.00620842	0.00472843	Higher expr.	0
ACC	TMEM97	DSS	2.10108	0.0720132	0.06603	Higher expr.	0
ACC	TMEM97	DFI	3.97068	0.0420197	0.0280674	Higher expr.	0
ACC	TOMM40	OS	2.45032	0.0270833	0.0224892	Higher expr.	0
ACC	TOMM40	PFS	1.5881	0.135558	0.1324	Higher expr.	0
ACC	TOMM40	DSS	2.30672	0.0430056	0.0375316	Higher expr.	0
ACC	TOMM40	DFI	1.24478	0.719882	0.719372	Higher expr.	0
ACC	TPI1	OS	2.52997	0.0223407	0.017965	Higher expr.	0
ACC	TPI1	PFS	1.52909	0.167329	0.163162	Higher expr.	0
ACC	TPI1	DSS	2.41411	0.0331992	0.0279082	Higher expr.	0
ACC	TPI1	DFI	0.973442	0.965805	0.965804	Lower expr.	0
ACC	TRIB3	OS	1.25309	0.555236	0.552362	Higher expr.	0
ACC	TRIB3	PFS	0.92366	0.795085	0.794738	Lower expr.	0
ACC	TRIB3	DSS	1.25092	0.5734	0.57039	Higher expr.	0
ACC	TRIB3	DFI	0.839139	0.772519	0.772239	Lower expr.	0
ACC	TUBA4A	OS	0.43056	0.0338279	0.0291801	Lower expr.	0
ACC	TUBA4A	PFS	0.559822	0.0619176	0.0582808	Lower expr.	0
ACC	TUBA4A	DSS	0.364263	0.0182034	0.0139948	Lower expr.	0
ACC	TUBA4A	DFI	0.715487	0.581469	0.579735	Lower expr.	0
ACC	TUBG1	OS	2.24391	0.0461545	0.0407258	Higher expr.	0
ACC	TUBG1	PFS	1.57868	0.140091	0.137564	Higher expr.	0
ACC	TUBG1	DSS	2.11118	0.0704303	0.0644756	Higher expr.	0
ACC	TUBG1	DFI	1.77689	0.343471	0.336927	Higher expr.	0
ACC	TXNRD1	OS	0.448355	0.0430965	0.0378384	Lower expr.	0
ACC	TXNRD1	PFS	0.54037	0.0484573	0.0452316	Lower expr.	0
ACC	TXNRD1	DSS	0.420285	0.0365728	0.031136	Lower expr.	0
ACC	TXNRD1	DFI	0.539607	0.312943	0.305715	Lower expr.	0
ACC	UBE2D3	OS	0.582681	0.161123	0.156941	Lower expr.	0
ACC	UBE2D3	PFS	0.636868	0.145425	0.141176	Lower expr.	0
ACC	UBE2D3	DSS	0.588648	0.185254	0.181089	Lower expr.	0
ACC	UBE2D3	DFI	0.640747	0.46646	0.462974	Lower expr.	0
ACC	UCHL5	OS	2.6351	0.0164842	0.0129959	Higher expr.	0
ACC	UCHL5	PFS	1.92217	0.0378694	0.0349664	Higher expr.	0
ACC	UCHL5	DSS	2.70072	0.0187904	0.0147679	Higher expr.	0
ACC	UCHL5	DFI	0.976468	0.969966	0.969966	Lower expr.	0
ACC	UFM1	OS	1.08038	0.838678	0.838495	Higher expr.	0
ACC	UFM1	PFS	1.12572	0.698833	0.699999	Higher expr.	0
ACC	UFM1	DSS	1.21586	0.623429	0.622562	Higher expr.	0
ACC	UFM1	DFI	3.07393	0.0987809	0.0825258	Higher expr.	0
ACC	UNG	OS	1.29094	0.50336	0.503778	Higher expr.	0
ACC	UNG	PFS	0.876076	0.667194	0.666301	Lower expr.	0
ACC	UNG	DSS	1.46054	0.344173	0.342584	Higher expr.	0
ACC	UNG	DFI	0.70165	0.572664	0.570679	Lower expr.	0
ACC	USO1	OS	0.516535	0.0894125	0.0837454	Lower expr.	0
ACC	USO1	PFS	0.427318	0.00764013	0.00595002	Lower expr.	0
ACC	USO1	DSS	0.560807	0.14728	0.14171	Lower expr.	0
ACC	USO1	DFI	0.148094	0.0152765	0.00526641	Lower expr.	0
ACC	VLDLR	OS	0.945529	0.882751	0.880446	Lower expr.	0
ACC	VLDLR	PFS	0.934573	0.825225	0.826686	Lower expr.	0
ACC	VLDLR	DSS	0.961571	0.920812	0.918361	Lower expr.	0
ACC	VLDLR	DFI	0.434325	0.218452	0.205368	Lower expr.	0
ACC	YKT6	OS	1.1484	0.718946	0.720606	Higher expr.	0
ACC	YKT6	PFS	0.920602	0.787735	0.786367	Lower expr.	0
ACC	YKT6	DSS	1.32525	0.487426	0.487512	Higher expr.	0
ACC	YKT6	DFI	0.579306	0.38697	0.381316	Lower expr.	0
BLCA	ABCF2	OS	1.46654	0.0116406	0.0111343	Higher expr.	0
BLCA	ABCF2	PFS	1.38653	0.0143983	0.0140212	Higher expr.	0
BLCA	ABCF2	DSS	1.56608	0.0152156	0.0144031	Higher expr.	0
BLCA	ABCF2	DFI	1.7508	0.119465	0.114714	Higher expr.	0
BLCA	ACACA	OS	1.22579	0.175658	0.175074	Higher expr.	0
BLCA	ACACA	PFS	1.27613	0.0669097	0.0662893	Higher expr.	0
BLCA	ACACA	DSS	1.24274	0.234467	0.233692	Higher expr.	0
BLCA	ACACA	DFI	1.45697	0.298396	0.295596	Higher expr.	0
BLCA	ACLY	OS	1.30375	0.0796153	0.0785545	Higher expr.	0
BLCA	ACLY	PFS	1.43664	0.00682415	0.00656329	Higher expr.	0
BLCA	ACLY	DSS	1.39458	0.0721222	0.0709157	Higher expr.	0
BLCA	ACLY	DFI	1.62623	0.179088	0.1749	Higher expr.	0
BLCA	ACSL3	OS	0.914408	0.551533	0.551264	Lower expr.	0
BLCA	ACSL3	PFS	1.02687	0.841836	0.843182	Higher expr.	0
BLCA	ACSL3	DSS	0.952135	0.788039	0.787706	Lower expr.	0
BLCA	ACSL3	DFI	1.22617	0.576802	0.576156	Higher expr.	0
BLCA	ACTR2	OS	0.983045	0.909471	0.910784	Lower expr.	0
BLCA	ACTR2	PFS	1.09452	0.4966	0.496348	Higher expr.	0
BLCA	ACTR2	DSS	0.930345	0.692506	0.693716	Lower expr.	0
BLCA	ACTR2	DFI	1.05131	0.889862	0.889851	Higher expr.	0
BLCA	ACTR3	OS	0.996308	0.980348	0.980832	Lower expr.	0
BLCA	ACTR3	PFS	0.908739	0.470976	0.470934	Lower expr.	0
BLCA	ACTR3	DSS	1.11484	0.552156	0.551687	Higher expr.	0
BLCA	ACTR3	DFI	0.571019	0.132358	0.127617	Lower expr.	0
BLCA	ADD3	OS	0.938538	0.672612	0.67308	Lower expr.	0
BLCA	ADD3	PFS	1.05798	0.670308	0.67066	Higher expr.	0
BLCA	ADD3	DSS	0.959064	0.818355	0.818616	Lower expr.	0
BLCA	ADD3	DFI	0.923582	0.825708	0.825664	Lower expr.	0
BLCA	ADIPOR2	OS	1.25411	0.133246	0.132586	Higher expr.	0
BLCA	ADIPOR2	PFS	1.211	0.149418	0.149315	Higher expr.	0
BLCA	ADIPOR2	DSS	1.26707	0.195731	0.195083	Higher expr.	0
BLCA	ADIPOR2	DFI	1.11219	0.767533	0.767427	Higher expr.	0
BLCA	AK4	OS	1.14507	0.367959	0.368096	Higher expr.	0
BLCA	AK4	PFS	1.21811	0.138317	0.138109	Higher expr.	0
BLCA	AK4	DSS	1.21653	0.283395	0.283206	Higher expr.	0
BLCA	AK4	DFI	2.23773	0.0363932	0.0316447	Higher expr.	0
BLCA	ALDOA	OS	1.07781	0.618216	0.619486	Higher expr.	0
BLCA	ALDOA	PFS	1.02776	0.836586	0.837012	Higher expr.	0
BLCA	ALDOA	DSS	0.922478	0.659438	0.658704	Lower expr.	0
BLCA	ALDOA	DFI	0.704806	0.338575	0.336166	Lower expr.	0
BLCA	ARPC5L	OS	1.04081	0.790616	0.790592	Higher expr.	0
BLCA	ARPC5L	PFS	0.920092	0.531586	0.532183	Lower expr.	0
BLCA	ARPC5L	DSS	1.06228	0.740608	0.739998	Higher expr.	0
BLCA	ARPC5L	DFI	0.482933	0.0512041	0.0465944	Lower expr.	0
BLCA	ASNS	OS	1.11123	0.482993	0.483309	Higher expr.	0
BLCA	ASNS	PFS	1.17078	0.235011	0.234817	Higher expr.	0
BLCA	ASNS	DSS	1.14442	0.459142	0.458857	Higher expr.	0
BLCA	ASNS	DFI	0.55677	0.129823	0.124607	Lower expr.	0
BLCA	ATP2A2	OS	1.10409	0.509912	0.50997	Higher expr.	0
BLCA	ATP2A2	PFS	1.15248	0.285286	0.28472	Higher expr.	0
BLCA	ATP2A2	DSS	1.19948	0.320495	0.320081	Higher expr.	0
BLCA	ATP2A2	DFI	1.42434	0.328175	0.32569	Higher expr.	0
BLCA	ATP6V1D	OS	1.19487	0.23663	0.236499	Higher expr.	0
BLCA	ATP6V1D	PFS	1.10763	0.440048	0.440256	Higher expr.	0
BLCA	ATP6V1D	DSS	1.35804	0.0954998	0.0944569	Higher expr.	0
BLCA	ATP6V1D	DFI	1.49152	0.281752	0.278669	Higher expr.	0
BLCA	AURKA	OS	1.28357	0.0991029	0.0981593	Higher expr.	0
BLCA	AURKA	PFS	1.33783	0.0298107	0.029152	Higher expr.	0
BLCA	AURKA	DSS	1.45572	0.0427155	0.0415093	Higher expr.	0
BLCA	AURKA	DFI	1.10903	0.774671	0.774577	Higher expr.	0
BLCA	BCAT1	OS	1.25269	0.136823	0.135731	Higher expr.	0
BLCA	BCAT1	PFS	1.22642	0.125474	0.124908	Higher expr.	0
BLCA	BCAT1	DSS	1.23785	0.244404	0.243274	Higher expr.	0
BLCA	BCAT1	DFI	0.893753	0.757886	0.757769	Lower expr.	0
BLCA	BTG2	OS	0.671636	0.00921834	0.00877234	Lower expr.	0
BLCA	BTG2	PFS	0.686302	0.00509991	0.00483309	Lower expr.	0
BLCA	BTG2	DSS	0.658052	0.0239804	0.0229768	Lower expr.	0
BLCA	BTG2	DFI	0.940714	0.869065	0.869046	Lower expr.	0
BLCA	BUB1	OS	1.03502	0.818612	0.817728	Higher expr.	0
BLCA	BUB1	PFS	1.18339	0.205614	0.204852	Higher expr.	0
BLCA	BUB1	DSS	1.05694	0.761098	0.760979	Higher expr.	0
BLCA	BUB1	DFI	1.33416	0.425175	0.423616	Higher expr.	0
BLCA	CACYBP	OS	1.27615	0.104899	0.104046	Higher expr.	0
BLCA	CACYBP	PFS	1.12354	0.378468	0.378437	Higher expr.	0
BLCA	CACYBP	DSS	1.30382	0.146723	0.145831	Higher expr.	0
BLCA	CACYBP	DFI	0.910975	0.798361	0.79829	Lower expr.	0
BLCA	CALR	OS	1.18525	0.259268	0.259051	Higher expr.	0
BLCA	CALR	PFS	1.21641	0.141222	0.140387	Higher expr.	0
BLCA	CALR	DSS	1.19149	0.338029	0.337627	Higher expr.	0
BLCA	CALR	DFI	0.843324	0.638642	0.638247	Lower expr.	0
BLCA	CANX	OS	1.32814	0.060058	0.0591054	Higher expr.	0
BLCA	CANX	PFS	1.3759	0.016495	0.0160012	Higher expr.	0
BLCA	CANX	DSS	1.41808	0.057214	0.0557656	Higher expr.	0
BLCA	CANX	DFI	1.43518	0.316525	0.313951	Higher expr.	0
BLCA	CCNF	OS	1.11161	0.481084	0.480684	Higher expr.	0
BLCA	CCNF	PFS	1.20307	0.16459	0.163974	Higher expr.	0
BLCA	CCNF	DSS	1.08679	0.647473	0.647527	Higher expr.	0
BLCA	CCNF	DFI	2.0094	0.0592909	0.054389	Higher expr.	0
BLCA	CCNG1	OS	0.847985	0.272273	0.271197	Lower expr.	0
BLCA	CCNG1	PFS	0.810735	0.114351	0.113355	Lower expr.	0
BLCA	CCNG1	DSS	0.754499	0.125367	0.123888	Lower expr.	0
BLCA	CCNG1	DFI	0.715042	0.350956	0.348707	Lower expr.	0
BLCA	CCT6A	OS	1.33475	0.056193	0.0552958	Higher expr.	0
BLCA	CCT6A	PFS	1.33929	0.0287101	0.0280902	Higher expr.	0
BLCA	CCT6A	DSS	1.38113	0.0796581	0.0784056	Higher expr.	0
BLCA	CCT6A	DFI	1.36322	0.389669	0.387798	Higher expr.	0
BLCA	CD9	OS	1.02784	0.85482	0.855319	Higher expr.	0
BLCA	CD9	PFS	1.01768	0.894702	0.896319	Higher expr.	0
BLCA	CD9	DSS	1.06913	0.713857	0.71402	Higher expr.	0
BLCA	CD9	DFI	1.03426	0.926228	0.926225	Higher expr.	0
BLCA	CDC25A	OS	1.05028	0.743707	0.744186	Higher expr.	0
BLCA	CDC25A	PFS	1.02163	0.871779	0.873689	Higher expr.	0
BLCA	CDC25A	DSS	0.983125	0.925543	0.925154	Lower expr.	0
BLCA	CDC25A	DFI	1.02219	0.951369	0.951368	Higher expr.	0
BLCA	CFP	OS	0.873599	0.368427	0.368745	Lower expr.	0
BLCA	CFP	PFS	0.88863	0.372379	0.372392	Lower expr.	0
BLCA	CFP	DSS	0.875316	0.465474	0.465958	Lower expr.	0
BLCA	CFP	DFI	1.09306	0.804874	0.804812	Higher expr.	0
BLCA	COPS5	OS	0.880219	0.396547	0.396209	Lower expr.	0
BLCA	COPS5	PFS	1.01205	0.927836	0.927566	Higher expr.	0
BLCA	COPS5	DSS	0.844752	0.355838	0.355083	Lower expr.	0
BLCA	COPS5	DFI	0.963691	0.918251	0.918246	Lower expr.	0
BLCA	CTH	OS	1.06046	0.695981	0.69588	Higher expr.	0
BLCA	CTH	PFS	1.15473	0.27808	0.277799	Higher expr.	0
BLCA	CTH	DSS	1.03581	0.846779	0.846151	Higher expr.	0
BLCA	CTH	DFI	1.04468	0.90409	0.904083	Higher expr.	0
BLCA	CTSC	OS	1.25133	0.136355	0.135525	Higher expr.	0
BLCA	CTSC	PFS	1.11183	0.424185	0.423342	Higher expr.	0
BLCA	CTSC	DSS	1.21345	0.288134	0.287116	Higher expr.	0
BLCA	CTSC	DFI	1.19295	0.625727	0.625285	Higher expr.	0
BLCA	CXCR4	OS	1.14047	0.383226	0.382008	Higher expr.	0
BLCA	CXCR4	PFS	1.0511	0.706649	0.705316	Higher expr.	0
BLCA	CXCR4	DSS	1.11682	0.544319	0.543084	Higher expr.	0
BLCA	CXCR4	DFI	0.712814	0.356236	0.354037	Lower expr.	0
BLCA	CYB5B	OS	0.79706	0.132925	0.132345	Lower expr.	0
BLCA	CYB5B	PFS	0.933443	0.603614	0.603842	Lower expr.	0
BLCA	CYB5B	DSS	0.732406	0.0888499	0.0879023	Lower expr.	0
BLCA	CYB5B	DFI	0.892039	0.751104	0.750974	Lower expr.	0
BLCA	CYP51A1	OS	1.6034	0.00205335	0.00186534	Higher expr.	0
BLCA	CYP51A1	PFS	1.44411	0.00602133	0.00576585	Higher expr.	0
BLCA	CYP51A1	DSS	1.60449	0.0104789	0.0097897	Higher expr.	0
BLCA	CYP51A1	DFI	1.51401	0.248738	0.245366	Higher expr.	0
BLCA	DAPP1	OS	0.903186	0.497342	0.497254	Lower expr.	0
BLCA	DAPP1	PFS	0.86128	0.26003	0.259899	Lower expr.	0
BLCA	DAPP1	DSS	0.829447	0.306158	0.305506	Lower expr.	0
BLCA	DAPP1	DFI	0.688308	0.301649	0.298875	Lower expr.	0
BLCA	DDIT3	OS	1.05446	0.724549	0.723827	Higher expr.	0
BLCA	DDIT3	PFS	1.06251	0.648813	0.648768	Higher expr.	0
BLCA	DDIT3	DSS	1.15248	0.438363	0.437567	Higher expr.	0
BLCA	DDIT3	DFI	0.998926	0.997637	0.997637	Lower expr.	0
BLCA	DDIT4	OS	1.18019	0.273026	0.272367	Higher expr.	0
BLCA	DDIT4	PFS	1.16738	0.245426	0.245688	Higher expr.	0
BLCA	DDIT4	DSS	1.35657	0.100426	0.0990956	Higher expr.	0
BLCA	DDIT4	DFI	1.45214	0.315085	0.312389	Higher expr.	0
BLCA	DDX39A	OS	0.834437	0.22854	0.227303	Lower expr.	0
BLCA	DDX39A	PFS	0.938146	0.630145	0.631166	Lower expr.	0
BLCA	DDX39A	DSS	0.774392	0.162059	0.160669	Lower expr.	0
BLCA	DDX39A	DFI	0.863852	0.684287	0.684023	Lower expr.	0
BLCA	DHCR24	OS	1.27117	0.11202	0.111441	Higher expr.	0
BLCA	DHCR24	PFS	1.28163	0.0627899	0.0620839	Higher expr.	0
BLCA	DHCR24	DSS	1.21253	0.291317	0.290631	Higher expr.	0
BLCA	DHCR24	DFI	2.05291	0.0517833	0.0469916	Higher expr.	0
BLCA	DHCR7	OS	1.43038	0.0181229	0.0175841	Higher expr.	0
BLCA	DHCR7	PFS	1.36773	0.0188267	0.0183772	Higher expr.	0
BLCA	DHCR7	DSS	1.33844	0.111372	0.110441	Higher expr.	0
BLCA	DHCR7	DFI	0.994665	0.988452	0.988452	Lower expr.	0
BLCA	DHFR	OS	0.916921	0.563479	0.562545	Lower expr.	0
BLCA	DHFR	PFS	0.991728	0.949924	0.948921	Lower expr.	0
BLCA	DHFR	DSS	1.04717	0.80069	0.800803	Higher expr.	0
BLCA	DHFR	DFI	0.989194	0.976083	0.976083	Lower expr.	0
BLCA	EBP	OS	0.858225	0.309216	0.308351	Lower expr.	0
BLCA	EBP	PFS	0.829546	0.159311	0.158716	Lower expr.	0
BLCA	EBP	DSS	0.823246	0.286428	0.285699	Lower expr.	0
BLCA	EBP	DFI	0.924441	0.828228	0.828187	Lower expr.	0
BLCA	EDEM1	OS	0.990664	0.950134	0.950761	Lower expr.	0
BLCA	EDEM1	PFS	0.958235	0.746968	0.745858	Lower expr.	0
BLCA	EDEM1	DSS	1.0569	0.761143	0.761842	Higher expr.	0
BLCA	EDEM1	DFI	1.62011	0.191535	0.187298	Higher expr.	0
BLCA	EEF1E1	OS	0.979068	0.888025	0.888912	Lower expr.	0
BLCA	EEF1E1	PFS	1.01019	0.939154	0.939832	Higher expr.	0
BLCA	EEF1E1	DSS	0.870886	0.449478	0.449899	Lower expr.	0
BLCA	EEF1E1	DFI	0.553078	0.117688	0.112643	Lower expr.	0
BLCA	EGLN3	OS	0.949966	0.732321	0.731703	Lower expr.	0
BLCA	EGLN3	PFS	0.95184	0.709094	0.709236	Lower expr.	0
BLCA	EGLN3	DSS	1.02603	0.887716	0.887956	Higher expr.	0
BLCA	EGLN3	DFI	0.886107	0.73728	0.737129	Lower expr.	0
BLCA	EIF2S2	OS	1.37771	0.0351314	0.0343112	Higher expr.	0
BLCA	EIF2S2	PFS	1.40144	0.0118831	0.0115195	Higher expr.	0
BLCA	EIF2S2	DSS	1.55737	0.0173875	0.0164776	Higher expr.	0
BLCA	EIF2S2	DFI	1.90287	0.0788406	0.0739464	Higher expr.	0
BLCA	ELOVL5	OS	1.35199	0.0464908	0.0456278	Higher expr.	0
BLCA	ELOVL5	PFS	1.26311	0.079192	0.0788966	Higher expr.	0
BLCA	ELOVL5	DSS	1.41925	0.0575881	0.0563506	Higher expr.	0
BLCA	ELOVL5	DFI	1.07953	0.832406	0.832368	Higher expr.	0
BLCA	ELOVL6	OS	0.920108	0.57999	0.580077	Lower expr.	0
BLCA	ELOVL6	PFS	1.00975	0.941698	0.942617	Higher expr.	0
BLCA	ELOVL6	DSS	0.782427	0.181885	0.180931	Lower expr.	0
BLCA	ELOVL6	DFI	0.941084	0.865892	0.865872	Lower expr.	0
BLCA	ENO1	OS	1.44885	0.0141708	0.0136585	Higher expr.	0
BLCA	ENO1	PFS	1.34417	0.0257989	0.0253338	Higher expr.	0
BLCA	ENO1	DSS	1.65382	0.00655568	0.0060161	Higher expr.	0
BLCA	ENO1	DFI	1.13902	0.719053	0.718866	Higher expr.	0
BLCA	ETF1	OS	1.42363	0.0196997	0.0190632	Higher expr.	0
BLCA	ETF1	PFS	1.33718	0.0289501	0.0283834	Higher expr.	0
BLCA	ETF1	DSS	1.55967	0.0158355	0.0149785	Higher expr.	0
BLCA	ETF1	DFI	1.23111	0.564935	0.564237	Higher expr.	0
BLCA	FADS1	OS	1.73087	0.000347327	0.000292963	Higher expr.	0
BLCA	FADS1	PFS	1.66276	0.000160381	0.000136996	Higher expr.	0
BLCA	FADS1	DSS	1.67485	0.0053964	0.00489462	Higher expr.	0
BLCA	FADS1	DFI	1.01724	0.962602	0.962602	Higher expr.	0
BLCA	FADS2	OS	1.48718	0.00876319	0.00836235	Higher expr.	0
BLCA	FADS2	PFS	1.41795	0.00875509	0.00842431	Higher expr.	0
BLCA	FADS2	DSS	1.54864	0.0173518	0.0164834	Higher expr.	0
BLCA	FADS2	DFI	1.19454	0.623637	0.623189	Higher expr.	0
BLCA	FDXR	OS	1.06923	0.655534	0.656664	Higher expr.	0
BLCA	FDXR	PFS	0.991842	0.950622	0.949058	Lower expr.	0
BLCA	FDXR	DSS	1.21471	0.287258	0.286567	Higher expr.	0
BLCA	FDXR	DFI	0.846989	0.647057	0.646688	Lower expr.	0
BLCA	FGL2	OS	1.23101	0.169973	0.168443	Higher expr.	0
BLCA	FGL2	PFS	1.07652	0.577769	0.577026	Higher expr.	0
BLCA	FGL2	DSS	1.28183	0.175261	0.173486	Higher expr.	0
BLCA	FGL2	DFI	0.611616	0.191727	0.187363	Lower expr.	0
BLCA	FKBP2	OS	0.728894	0.0377994	0.0368464	Lower expr.	0
BLCA	FKBP2	PFS	0.737544	0.0230073	0.0225434	Lower expr.	0
BLCA	FKBP2	DSS	0.701232	0.0549127	0.0536272	Lower expr.	0
BLCA	FKBP2	DFI	0.597289	0.159147	0.154695	Lower expr.	0
BLCA	G6PD	OS	1.12917	0.419043	0.419305	Higher expr.	0
BLCA	G6PD	PFS	1.21551	0.141333	0.141036	Higher expr.	0
BLCA	G6PD	DSS	1.26831	0.195365	0.194441	Higher expr.	0
BLCA	G6PD	DFI	1.31299	0.450614	0.449245	Higher expr.	0
BLCA	GAPDH	OS	1.39692	0.0266134	0.0259649	Higher expr.	0
BLCA	GAPDH	PFS	1.2979	0.0490608	0.0485402	Higher expr.	0
BLCA	GAPDH	DSS	1.57742	0.0130206	0.0122804	Higher expr.	0
BLCA	GAPDH	DFI	1.18549	0.637148	0.636749	Higher expr.	0
BLCA	GBE1	OS	1.44714	0.0145427	0.0140328	Higher expr.	0
BLCA	GBE1	PFS	1.2209	0.131986	0.131933	Higher expr.	0
BLCA	GBE1	DSS	1.50798	0.024861	0.0239743	Higher expr.	0
BLCA	GBE1	DFI	1.24675	0.539866	0.539049	Higher expr.	0
BLCA	GCLC	OS	0.831809	0.220488	0.219614	Lower expr.	0
BLCA	GCLC	PFS	0.819433	0.133554	0.132749	Lower expr.	0
BLCA	GCLC	DSS	0.826428	0.29592	0.294892	Lower expr.	0
BLCA	GCLC	DFI	0.974826	0.943547	0.943545	Lower expr.	0
BLCA	GGA2	OS	1.02857	0.85106	0.850399	Higher expr.	0
BLCA	GGA2	PFS	0.977745	0.865093	0.864956	Lower expr.	0
BLCA	GGA2	DSS	0.901317	0.56866	0.568893	Lower expr.	0
BLCA	GGA2	DFI	1.2362	0.558593	0.557875	Higher expr.	0
BLCA	GLA	OS	1.00005	0.999725	0.999545	Higher expr.	0
BLCA	GLA	PFS	1.06935	0.612952	0.612672	Higher expr.	0
BLCA	GLA	DSS	1.013	0.943478	0.943463	Higher expr.	0
BLCA	GLA	DFI	1.40428	0.348887	0.346629	Higher expr.	0
BLCA	GLRX	OS	0.871424	0.359887	0.359078	Lower expr.	0
BLCA	GLRX	PFS	0.890292	0.380717	0.38016	Lower expr.	0
BLCA	GLRX	DSS	0.752432	0.121372	0.119998	Lower expr.	0
BLCA	GLRX	DFI	0.823839	0.590371	0.589795	Lower expr.	0
BLCA	GMPS	OS	1.11526	0.468457	0.468173	Higher expr.	0
BLCA	GMPS	PFS	1.10379	0.4578	0.457899	Higher expr.	0
BLCA	GMPS	DSS	1.15094	0.441766	0.441432	Higher expr.	0
BLCA	GMPS	DFI	1.27204	0.504266	0.503253	Higher expr.	0
BLCA	GOT1	OS	0.964633	0.810356	0.809084	Lower expr.	0
BLCA	GOT1	PFS	1.07086	0.604576	0.60472	Higher expr.	0
BLCA	GOT1	DSS	0.987655	0.945595	0.944812	Lower expr.	0
BLCA	GOT1	DFI	0.913575	0.802441	0.802375	Lower expr.	0
BLCA	GPI	OS	1.16723	0.304381	0.304169	Higher expr.	0
BLCA	GPI	PFS	1.13153	0.352104	0.351638	Higher expr.	0
BLCA	GPI	DSS	1.11005	0.567037	0.567045	Higher expr.	0
BLCA	GPI	DFI	1.17033	0.662498	0.662177	Higher expr.	0
BLCA	GSK3B	OS	1.26923	0.114523	0.113689	Higher expr.	0
BLCA	GSK3B	PFS	1.37945	0.0158965	0.0154979	Higher expr.	0
BLCA	GSK3B	DSS	1.33628	0.114585	0.11357	Higher expr.	0
BLCA	GSK3B	DFI	3.30169	0.00272056	0.0015165	Higher expr.	0
BLCA	GSR	OS	1.07088	0.648767	0.648953	Higher expr.	0
BLCA	GSR	PFS	1.13757	0.332015	0.331839	Higher expr.	0
BLCA	GSR	DSS	1.08787	0.643923	0.644304	Higher expr.	0
BLCA	GSR	DFI	1.33174	0.427937	0.42637	Higher expr.	0
BLCA	GTF2H1	OS	1.1655	0.309195	0.308957	Higher expr.	0
BLCA	GTF2H1	PFS	1.09146	0.50904	0.507944	Higher expr.	0
BLCA	GTF2H1	DSS	1.32808	0.122592	0.121495	Higher expr.	0
BLCA	GTF2H1	DFI	1.05781	0.876777	0.876761	Higher expr.	0
BLCA	HK2	OS	0.802534	0.144098	0.142758	Lower expr.	0
BLCA	HK2	PFS	0.882574	0.345614	0.344813	Lower expr.	0
BLCA	HK2	DSS	0.668379	0.0292019	0.0280655	Lower expr.	0
BLCA	HK2	DFI	0.746617	0.419301	0.417706	Lower expr.	0
BLCA	HMBS	OS	1.0643	0.678531	0.679183	Higher expr.	0
BLCA	HMBS	PFS	1.12162	0.386386	0.385513	Higher expr.	0
BLCA	HMBS	DSS	1.02087	0.90989	0.909702	Higher expr.	0
BLCA	HMBS	DFI	0.994552	0.987932	0.987932	Lower expr.	0
BLCA	HMGCR	OS	1.26155	0.123195	0.122498	Higher expr.	0
BLCA	HMGCR	PFS	1.26224	0.0804861	0.0799284	Higher expr.	0
BLCA	HMGCR	DSS	1.18392	0.354259	0.353556	Higher expr.	0
BLCA	HMGCR	DFI	1.74229	0.128318	0.123553	Higher expr.	0
BLCA	HMGCS1	OS	0.935011	0.654134	0.653864	Lower expr.	0
BLCA	HMGCS1	PFS	0.932566	0.59839	0.597328	Lower expr.	0
BLCA	HMGCS1	DSS	0.910053	0.604456	0.603778	Lower expr.	0
BLCA	HMGCS1	DFI	1.42311	0.340489	0.338035	Higher expr.	0
BLCA	HPRT1	OS	0.938776	0.674284	0.673288	Lower expr.	0
BLCA	HPRT1	PFS	1.0171	0.898092	0.89885	Higher expr.	0
BLCA	HPRT1	DSS	1.03335	0.857201	0.857602	Higher expr.	0
BLCA	HPRT1	DFI	1.06535	0.860843	0.860821	Higher expr.	0
BLCA	HSP90B1	OS	1.32483	0.0623069	0.0615287	Higher expr.	0
BLCA	HSP90B1	PFS	1.35587	0.0223533	0.0218493	Higher expr.	0
BLCA	HSP90B1	DSS	1.44856	0.0444361	0.0432595	Higher expr.	0
BLCA	HSP90B1	DFI	0.725107	0.392649	0.390633	Lower expr.	0
BLCA	HSPA4	OS	1.09628	0.54037	0.540505	Higher expr.	0
BLCA	HSPA4	PFS	1.05484	0.687034	0.68713	Higher expr.	0
BLCA	HSPA4	DSS	1.0638	0.734028	0.734014	Higher expr.	0
BLCA	HSPA4	DFI	1.15431	0.690244	0.689995	Higher expr.	0
BLCA	HSPA5	OS	1.27747	0.104101	0.103268	Higher expr.	0
BLCA	HSPA5	PFS	1.49308	0.0027385	0.00257039	Higher expr.	0
BLCA	HSPA5	DSS	1.32908	0.120897	0.119571	Higher expr.	0
BLCA	HSPA5	DFI	1.72966	0.133312	0.128588	Higher expr.	0
BLCA	HSPA9	OS	1.00777	0.958891	0.958811	Higher expr.	0
BLCA	HSPA9	PFS	1.08422	0.541127	0.541162	Higher expr.	0
BLCA	HSPA9	DSS	1.02895	0.875392	0.875	Higher expr.	0
BLCA	HSPA9	DFI	1.13015	0.733905	0.733747	Higher expr.	0
BLCA	HSPD1	OS	0.978202	0.883356	0.884182	Lower expr.	0
BLCA	HSPD1	PFS	1.07046	0.608436	0.608938	Higher expr.	0
BLCA	HSPD1	DSS	0.982865	0.924416	0.924498	Lower expr.	0
BLCA	HSPD1	DFI	1.05698	0.878075	0.87806	Higher expr.	0
BLCA	HSPE1	OS	0.81218	0.166848	0.166236	Lower expr.	0
BLCA	HSPE1	PFS	0.91104	0.482352	0.481324	Lower expr.	0
BLCA	HSPE1	DSS	0.758841	0.131399	0.130375	Lower expr.	0
BLCA	HSPE1	DFI	1.06318	0.865346	0.865325	Higher expr.	0
BLCA	IDH1	OS	0.744423	0.0513373	0.0505795	Lower expr.	0
BLCA	IDH1	PFS	0.832041	0.166963	0.166211	Lower expr.	0
BLCA	IDH1	DSS	0.626022	0.0118668	0.0111328	Lower expr.	0
BLCA	IDH1	DFI	0.989202	0.976014	0.976014	Lower expr.	0
BLCA	IDI1	OS	1.1551	0.33887	0.338407	Higher expr.	0
BLCA	IDI1	PFS	1.22024	0.135989	0.135645	Higher expr.	0
BLCA	IDI1	DSS	1.14242	0.465762	0.465306	Higher expr.	0
BLCA	IDI1	DFI	1.40681	0.346784	0.344517	Higher expr.	0
BLCA	IFRD1	OS	1.00593	0.968667	0.968207	Higher expr.	0
BLCA	IFRD1	PFS	1.01177	0.92961	0.928838	Higher expr.	0
BLCA	IFRD1	DSS	1.05152	0.78308	0.783249	Higher expr.	0
BLCA	IFRD1	DFI	0.893754	0.755967	0.755844	Lower expr.	0
BLCA	IGFBP5	OS	1.35285	0.046157	0.0450639	Higher expr.	0
BLCA	IGFBP5	PFS	1.3013	0.0478469	0.0470712	Higher expr.	0
BLCA	IGFBP5	DSS	1.44169	0.0469735	0.0456561	Higher expr.	0
BLCA	IGFBP5	DFI	0.87034	0.706811	0.706588	Lower expr.	0
BLCA	IMMT	OS	1.05109	0.739918	0.739321	Higher expr.	0
BLCA	IMMT	PFS	1.02748	0.838144	0.837726	Higher expr.	0
BLCA	IMMT	DSS	1.03765	0.839154	0.839016	Higher expr.	0
BLCA	IMMT	DFI	0.785567	0.510584	0.509598	Lower expr.	0
BLCA	INSIG1	OS	1.25467	0.132358	0.131572	Higher expr.	0
BLCA	INSIG1	PFS	1.31481	0.0402077	0.0396868	Higher expr.	0
BLCA	INSIG1	DSS	1.09992	0.600583	0.600578	Higher expr.	0
BLCA	INSIG1	DFI	1.19714	0.617913	0.617449	Higher expr.	0
BLCA	LDHA	OS	1.28993	0.0914091	0.0908273	Higher expr.	0
BLCA	LDHA	PFS	1.22167	0.132469	0.131955	Higher expr.	0
BLCA	LDHA	DSS	1.28097	0.174897	0.174323	Higher expr.	0
BLCA	LDHA	DFI	1.22047	0.583672	0.583073	Higher expr.	0
BLCA	LDLR	OS	1.60153	0.0020249	0.00184831	Higher expr.	0
BLCA	LDLR	PFS	1.31197	0.041349	0.0408369	Higher expr.	0
BLCA	LDLR	DSS	1.75622	0.00247247	0.0021733	Higher expr.	0
BLCA	LDLR	DFI	1.03164	0.931958	0.931955	Higher expr.	0
BLCA	LGMN	OS	0.931771	0.637777	0.638254	Lower expr.	0
BLCA	LGMN	PFS	1.04073	0.763342	0.764155	Higher expr.	0
BLCA	LGMN	DSS	0.913293	0.618557	0.61863	Lower expr.	0
BLCA	LGMN	DFI	0.89724	0.764691	0.764581	Lower expr.	0
BLCA	LTA4H	OS	1.13914	0.386632	0.386592	Higher expr.	0
BLCA	LTA4H	PFS	0.996945	0.981578	0.980392	Lower expr.	0
BLCA	LTA4H	DSS	0.971744	0.875132	0.875181	Lower expr.	0
BLCA	LTA4H	DFI	0.556022	0.129887	0.124676	Lower expr.	0
BLCA	M6PR	OS	0.872712	0.364907	0.364939	Lower expr.	0
BLCA	M6PR	PFS	0.867319	0.283727	0.283305	Lower expr.	0
BLCA	M6PR	DSS	0.813089	0.256373	0.255715	Lower expr.	0
BLCA	M6PR	DFI	0.91896	0.814661	0.814608	Lower expr.	0
BLCA	MAP2K3	OS	1.03805	0.803863	0.803516	Higher expr.	0
BLCA	MAP2K3	PFS	0.919215	0.525355	0.524865	Lower expr.	0
BLCA	MAP2K3	DSS	0.895141	0.545433	0.545583	Lower expr.	0
BLCA	MAP2K3	DFI	0.625613	0.205069	0.201011	Lower expr.	0
BLCA	MCM2	OS	1.13217	0.408803	0.408727	Higher expr.	0
BLCA	MCM2	PFS	1.22245	0.131051	0.130227	Higher expr.	0
BLCA	MCM2	DSS	1.02036	0.911802	0.912161	Higher expr.	0
BLCA	MCM2	DFI	1.60328	0.191446	0.187376	Higher expr.	0
BLCA	MCM4	OS	1.12513	0.432517	0.431786	Higher expr.	0
BLCA	MCM4	PFS	1.2672	0.0751316	0.0744701	Higher expr.	0
BLCA	MCM4	DSS	1.16805	0.395017	0.394374	Higher expr.	0
BLCA	MCM4	DFI	1.36477	0.389957	0.388073	Higher expr.	0
BLCA	ME1	OS	1.14704	0.362028	0.361569	Higher expr.	0
BLCA	ME1	PFS	1.13802	0.329889	0.329414	Higher expr.	0
BLCA	ME1	DSS	1.13289	0.493551	0.49391	Higher expr.	0
BLCA	ME1	DFI	1.43511	0.319486	0.316942	Higher expr.	0
BLCA	MLLT11	OS	1.57907	0.0027066	0.00248412	Higher expr.	0
BLCA	MLLT11	PFS	1.5052	0.00218956	0.0020401	Higher expr.	0
BLCA	MLLT11	DSS	1.96389	0.000414557	0.000321623	Higher expr.	0
BLCA	MLLT11	DFI	2.19428	0.030988	0.0269064	Higher expr.	0
BLCA	MTHFD2	OS	1.67133	0.000809454	0.000705072	Higher expr.	0
BLCA	MTHFD2	PFS	1.45397	0.00524732	0.00498597	Higher expr.	0
BLCA	MTHFD2	DSS	1.772	0.00209975	0.00181849	Higher expr.	0
BLCA	MTHFD2	DFI	0.789329	0.530257	0.529321	Lower expr.	0
BLCA	MTHFD2L	OS	0.840001	0.245323	0.244388	Lower expr.	0
BLCA	MTHFD2L	PFS	0.841296	0.191535	0.191078	Lower expr.	0
BLCA	MTHFD2L	DSS	0.744213	0.10647	0.105189	Lower expr.	0
BLCA	MTHFD2L	DFI	1.37054	0.392884	0.390931	Higher expr.	0
BLCA	NAMPT	OS	1.00734	0.961145	0.961348	Higher expr.	0
BLCA	NAMPT	PFS	0.982252	0.892655	0.891945	Lower expr.	0
BLCA	NAMPT	DSS	0.992514	0.967081	0.966878	Lower expr.	0
BLCA	NAMPT	DFI	0.685431	0.301311	0.298638	Lower expr.	0
BLCA	NFIL3	OS	1.33812	0.0544641	0.0536433	Higher expr.	0
BLCA	NFIL3	PFS	1.31803	0.0385716	0.0379968	Higher expr.	0
BLCA	NFIL3	DSS	1.47919	0.033583	0.0324945	Higher expr.	0
BLCA	NFIL3	DFI	1.10355	0.784711	0.784628	Higher expr.	0
BLCA	NFYC	OS	0.80749	0.155718	0.154517	Lower expr.	0
BLCA	NFYC	PFS	0.897699	0.415278	0.416252	Lower expr.	0
BLCA	NFYC	DSS	0.859985	0.407074	0.406519	Lower expr.	0
BLCA	NFYC	DFI	1.1168	0.75994	0.759822	Higher expr.	0
BLCA	NMT1	OS	0.988383	0.937978	0.936533	Lower expr.	0
BLCA	NMT1	PFS	1.08758	0.526653	0.526642	Higher expr.	0
BLCA	NMT1	DSS	1.03913	0.833089	0.833951	Higher expr.	0
BLCA	NMT1	DFI	1.94784	0.0759304	0.0706525	Higher expr.	0
BLCA	NUFIP1	OS	1.02354	0.876842	0.87775	Higher expr.	0
BLCA	NUFIP1	PFS	1.08311	0.547337	0.547189	Higher expr.	0
BLCA	NUFIP1	DSS	0.899673	0.561986	0.5613	Lower expr.	0
BLCA	NUFIP1	DFI	1.40048	0.355621	0.353372	Higher expr.	0
BLCA	NUP205	OS	1.52359	0.00575789	0.00540173	Higher expr.	0
BLCA	NUP205	PFS	1.39498	0.0127754	0.0123969	Higher expr.	0
BLCA	NUP205	DSS	1.55069	0.0172752	0.0164421	Higher expr.	0
BLCA	NUP205	DFI	1.337	0.423092	0.421503	Higher expr.	0
BLCA	NUPR1	OS	1.01349	0.92891	0.929427	Higher expr.	0
BLCA	NUPR1	PFS	1.04753	0.725773	0.726342	Higher expr.	0
BLCA	NUPR1	DSS	1.00272	0.98811	0.988075	Higher expr.	0
BLCA	NUPR1	DFI	1.09623	0.798651	0.798582	Higher expr.	0
BLCA	P4HA1	OS	1.18718	0.253441	0.252543	Higher expr.	0
BLCA	P4HA1	PFS	1.03644	0.787114	0.788368	Higher expr.	0
BLCA	P4HA1	DSS	1.1339	0.490372	0.489973	Higher expr.	0
BLCA	P4HA1	DFI	0.632634	0.20919	0.205269	Lower expr.	0
BLCA	PDAP1	OS	1.11763	0.459953	0.460572	Higher expr.	0
BLCA	PDAP1	PFS	1.03366	0.803098	0.80301	Higher expr.	0
BLCA	PDAP1	DSS	1.22364	0.271113	0.270492	Higher expr.	0
BLCA	PDAP1	DFI	0.94656	0.879323	0.879308	Lower expr.	0
BLCA	PDK1	OS	0.914753	0.553959	0.55296	Lower expr.	0
BLCA	PDK1	PFS	0.925465	0.56019	0.55954	Lower expr.	0
BLCA	PDK1	DSS	0.864586	0.425966	0.425157	Lower expr.	0
BLCA	PDK1	DFI	0.808947	0.559404	0.558691	Lower expr.	0
BLCA	PFKL	OS	0.832794	0.226951	0.226297	Lower expr.	0
BLCA	PFKL	PFS	0.891286	0.387175	0.387477	Lower expr.	0
BLCA	PFKL	DSS	0.773782	0.163285	0.162397	Lower expr.	0
BLCA	PFKL	DFI	1.12114	0.752555	0.752431	Higher expr.	0
BLCA	PGK1	OS	1.00762	0.959698	0.960006	Higher expr.	0
BLCA	PGK1	PFS	0.973094	0.836996	0.837127	Lower expr.	0
BLCA	PGK1	DSS	1.04395	0.813855	0.814381	Higher expr.	0
BLCA	PGK1	DFI	0.928605	0.837419	0.837383	Lower expr.	0
BLCA	PGM1	OS	1.40315	0.0252677	0.0245189	Higher expr.	0
BLCA	PGM1	PFS	1.27419	0.0679855	0.0673215	Higher expr.	0
BLCA	PGM1	DSS	1.51033	0.025024	0.0240198	Higher expr.	0
BLCA	PGM1	DFI	1.06701	0.857784	0.85776	Higher expr.	0
BLCA	PHGDH	OS	1.52271	0.00578682	0.00545264	Higher expr.	0
BLCA	PHGDH	PFS	1.39047	0.0137432	0.0133464	Higher expr.	0
BLCA	PHGDH	DSS	1.51305	0.0247579	0.0237439	Higher expr.	0
BLCA	PHGDH	DFI	1.54483	0.229282	0.225676	Higher expr.	0
BLCA	PIK3R3	OS	0.730483	0.0370936	0.0363812	Lower expr.	0
BLCA	PIK3R3	PFS	0.865583	0.276675	0.275894	Lower expr.	0
BLCA	PIK3R3	DSS	0.612182	0.00813132	0.00752764	Lower expr.	0
BLCA	PIK3R3	DFI	0.983951	0.96424	0.96424	Lower expr.	0
BLCA	PITPNB	OS	1.00748	0.960492	0.960043	Higher expr.	0
BLCA	PITPNB	PFS	1.00209	0.987472	0.988824	Higher expr.	0
BLCA	PITPNB	DSS	0.979135	0.907971	0.9077	Lower expr.	0
BLCA	PITPNB	DFI	0.806849	0.553877	0.553136	Lower expr.	0
BLCA	PLK1	OS	1.51124	0.00649397	0.00611366	Higher expr.	0
BLCA	PLK1	PFS	1.38715	0.0141165	0.0136646	Higher expr.	0
BLCA	PLK1	DSS	1.56802	0.0146157	0.0138096	Higher expr.	0
BLCA	PLK1	DFI	1.20823	0.599891	0.599358	Higher expr.	0
BLCA	PLOD2	OS	1.48114	0.00977174	0.00928933	Higher expr.	0
BLCA	PLOD2	PFS	1.35796	0.0216505	0.0210862	Higher expr.	0
BLCA	PLOD2	DSS	1.4334	0.0491372	0.0479354	Higher expr.	0
BLCA	PLOD2	DFI	0.976761	0.948524	0.948522	Lower expr.	0
BLCA	PNO1	OS	1.29831	0.083236	0.082207	Higher expr.	0
BLCA	PNO1	PFS	1.33643	0.029482	0.0290031	Higher expr.	0
BLCA	PNO1	DSS	1.2226	0.270688	0.269756	Higher expr.	0
BLCA	PNO1	DFI	1.55069	0.223842	0.220208	Higher expr.	0
BLCA	PNP	OS	1.29155	0.0891587	0.0883109	Higher expr.	0
BLCA	PNP	PFS	1.40561	0.0105861	0.0102182	Higher expr.	0
BLCA	PNP	DSS	1.3775	0.0801612	0.0788105	Higher expr.	0
BLCA	PNP	DFI	0.948726	0.885308	0.885295	Lower expr.	0
BLCA	POLR3G	OS	1.73526	0.000322701	0.000271094	Higher expr.	0
BLCA	POLR3G	PFS	1.57548	0.000699809	0.000629189	Higher expr.	0
BLCA	POLR3G	DSS	1.80427	0.0014572	0.00124517	Higher expr.	0
BLCA	POLR3G	DFI	1.17284	0.658342	0.658009	Higher expr.	0
BLCA	PPA1	OS	1.1572	0.331466	0.331039	Higher expr.	0
BLCA	PPA1	PFS	1.06098	0.654525	0.654907	Higher expr.	0
BLCA	PPA1	DSS	1.29848	0.153926	0.152619	Higher expr.	0
BLCA	PPA1	DFI	0.785308	0.503721	0.502692	Lower expr.	0
BLCA	PPIA	OS	1.22877	0.170566	0.170572	Higher expr.	0
BLCA	PPIA	PFS	1.17637	0.221736	0.22088	Higher expr.	0
BLCA	PPIA	DSS	1.22122	0.272474	0.272243	Higher expr.	0
BLCA	PPIA	DFI	1.09946	0.793249	0.793176	Higher expr.	0
BLCA	PRDX1	OS	1.34036	0.0526083	0.0518724	Higher expr.	0
BLCA	PRDX1	PFS	1.29312	0.0534123	0.0527173	Higher expr.	0
BLCA	PRDX1	DSS	1.51839	0.0243004	0.0233302	Higher expr.	0
BLCA	PRDX1	DFI	0.91123	0.802164	0.802096	Lower expr.	0
BLCA	PSAT1	OS	1.05886	0.704047	0.704846	Higher expr.	0
BLCA	PSAT1	PFS	1.18041	0.213928	0.214046	Higher expr.	0
BLCA	PSAT1	DSS	1.05597	0.765082	0.765494	Higher expr.	0
BLCA	PSAT1	DFI	1.03507	0.924508	0.924504	Higher expr.	0
BLCA	PSMA3	OS	1.10401	0.509722	0.509881	Higher expr.	0
BLCA	PSMA3	PFS	0.998703	0.992176	0.991924	Lower expr.	0
BLCA	PSMA3	DSS	1.17946	0.365854	0.365249	Higher expr.	0
BLCA	PSMA3	DFI	0.75587	0.440293	0.438844	Lower expr.	0
BLCA	PSMA4	OS	0.872894	0.365893	0.364938	Lower expr.	0
BLCA	PSMA4	PFS	0.772866	0.052974	0.0523279	Lower expr.	0
BLCA	PSMA4	DSS	0.884698	0.501577	0.50088	Lower expr.	0
BLCA	PSMA4	DFI	0.412165	0.0190195	0.0155461	Lower expr.	0
BLCA	PSMB5	OS	1.44944	0.0143779	0.0138589	Higher expr.	0
BLCA	PSMB5	PFS	1.40815	0.0102297	0.00986581	Higher expr.	0
BLCA	PSMB5	DSS	1.66787	0.00613888	0.00560386	Higher expr.	0
BLCA	PSMB5	DFI	0.581644	0.162187	0.157368	Lower expr.	0
BLCA	PSMC2	OS	1.19444	0.241717	0.241289	Higher expr.	0
BLCA	PSMC2	PFS	1.18215	0.209577	0.208661	Higher expr.	0
BLCA	PSMC2	DSS	1.40426	0.0702575	0.068927	Higher expr.	0
BLCA	PSMC2	DFI	1.41222	0.342238	0.339943	Higher expr.	0
BLCA	PSMC4	OS	1.09115	0.562394	0.56257	Higher expr.	0
BLCA	PSMC4	PFS	1.14144	0.319012	0.318353	Higher expr.	0
BLCA	PSMC4	DSS	1.06316	0.737471	0.737291	Higher expr.	0
BLCA	PSMC4	DFI	1.3522	0.402668	0.400913	Higher expr.	0
BLCA	PSMC6	OS	1.16006	0.323322	0.32378	Higher expr.	0
BLCA	PSMC6	PFS	0.95016	0.699092	0.699334	Lower expr.	0
BLCA	PSMC6	DSS	1.30471	0.147741	0.146736	Higher expr.	0
BLCA	PSMC6	DFI	0.854217	0.662247	0.661926	Lower expr.	0
BLCA	PSMD12	OS	1.08225	0.59955	0.599381	Higher expr.	0
BLCA	PSMD12	PFS	1.06256	0.648647	0.648298	Higher expr.	0
BLCA	PSMD12	DSS	1.07924	0.676252	0.67615	Higher expr.	0
BLCA	PSMD12	DFI	1.07114	0.84908	0.849051	Higher expr.	0
BLCA	PSMD13	OS	0.979805	0.891887	0.891563	Lower expr.	0
BLCA	PSMD13	PFS	0.925764	0.561357	0.562571	Lower expr.	0
BLCA	PSMD13	DSS	1.04858	0.794577	0.794086	Higher expr.	0
BLCA	PSMD13	DFI	0.731967	0.388559	0.386708	Lower expr.	0
BLCA	PSMD14	OS	1.12185	0.443799	0.443558	Higher expr.	0
BLCA	PSMD14	PFS	1.09681	0.486308	0.485941	Higher expr.	0
BLCA	PSMD14	DSS	1.22809	0.260833	0.260029	Higher expr.	0
BLCA	PSMD14	DFI	0.970369	0.93387	0.933867	Lower expr.	0
BLCA	PSME3	OS	1.10728	0.497785	0.49738	Higher expr.	0
BLCA	PSME3	PFS	1.08114	0.556101	0.556336	Higher expr.	0
BLCA	PSME3	DSS	1.15462	0.432371	0.432028	Higher expr.	0
BLCA	PSME3	DFI	1.21961	0.586362	0.585756	Higher expr.	0
BLCA	PSMG1	OS	1.25332	0.134434	0.133958	Higher expr.	0
BLCA	PSMG1	PFS	1.32622	0.034801	0.0342	Higher expr.	0
BLCA	PSMG1	DSS	1.3888	0.0739424	0.0726268	Higher expr.	0
BLCA	PSMG1	DFI	0.999249	0.998341	0.998341	Lower expr.	0
BLCA	PSPH	OS	1.29985	0.083326	0.0824844	Higher expr.	0
BLCA	PSPH	PFS	1.27139	0.0712239	0.0706564	Higher expr.	0
BLCA	PSPH	DSS	1.45947	0.0428941	0.0417264	Higher expr.	0
BLCA	PSPH	DFI	0.916594	0.812055	0.812001	Lower expr.	0
BLCA	QDPR	OS	1.02458	0.871847	0.872574	Higher expr.	0
BLCA	QDPR	PFS	0.936228	0.620212	0.620625	Lower expr.	0
BLCA	QDPR	DSS	1.05776	0.758633	0.758678	Higher expr.	0
BLCA	QDPR	DFI	1.12386	0.747971	0.747838	Higher expr.	0
BLCA	RAB1A	OS	0.991439	0.954437	0.955691	Lower expr.	0
BLCA	RAB1A	PFS	1.05111	0.707267	0.706482	Higher expr.	0
BLCA	RAB1A	DSS	0.927446	0.679498	0.68026	Lower expr.	0
BLCA	RAB1A	DFI	1.07853	0.833946	0.833907	Higher expr.	0
BLCA	RDH11	OS	1.28389	0.0970787	0.0963921	Higher expr.	0
BLCA	RDH11	PFS	1.22724	0.122398	0.121994	Higher expr.	0
BLCA	RDH11	DSS	1.34029	0.109921	0.108686	Higher expr.	0
BLCA	RDH11	DFI	1.31722	0.446112	0.44469	Higher expr.	0
BLCA	RIT1	OS	0.782476	0.103932	0.10282	Lower expr.	0
BLCA	RIT1	PFS	0.902143	0.437923	0.437818	Lower expr.	0
BLCA	RIT1	DSS	0.879675	0.481177	0.480233	Lower expr.	0
BLCA	RIT1	DFI	1.29103	0.483729	0.482555	Higher expr.	0
BLCA	RPA1	OS	1.35232	0.0456745	0.0447875	Higher expr.	0
BLCA	RPA1	PFS	1.32376	0.0346487	0.0340041	Higher expr.	0
BLCA	RPA1	DSS	1.38973	0.0725602	0.0713727	Higher expr.	0
BLCA	RPA1	DFI	1.00171	0.996384	0.996384	Higher expr.	0
BLCA	RPN1	OS	1.20807	0.20897	0.208	Higher expr.	0
BLCA	RPN1	PFS	1.23227	0.116271	0.115644	Higher expr.	0
BLCA	RPN1	DSS	1.1799	0.364062	0.363572	Higher expr.	0
BLCA	RPN1	DFI	1.49895	0.261	0.257784	Higher expr.	0
BLCA	RRM2	OS	1.3127	0.071866	0.0709179	Higher expr.	0
BLCA	RRM2	PFS	1.24958	0.0945212	0.0938727	Higher expr.	0
BLCA	RRM2	DSS	1.46415	0.0390729	0.0379688	Higher expr.	0
BLCA	RRM2	DFI	0.767377	0.47077	0.469531	Lower expr.	0
BLCA	RRP9	OS	1.13929	0.385178	0.385049	Higher expr.	0
BLCA	RRP9	PFS	0.997459	0.984696	0.983237	Lower expr.	0
BLCA	RRP9	DSS	0.930193	0.693933	0.694032	Lower expr.	0
BLCA	RRP9	DFI	0.646193	0.23684	0.233151	Lower expr.	0
BLCA	SC5D	OS	0.964943	0.812086	0.81144	Lower expr.	0
BLCA	SC5D	PFS	1.10519	0.451719	0.451483	Higher expr.	0
BLCA	SC5D	DSS	0.92119	0.652261	0.65211	Lower expr.	0
BLCA	SC5D	DFI	1.11623	0.760703	0.760589	Higher expr.	0
BLCA	SCD	OS	1.25349	0.134532	0.133977	Higher expr.	0
BLCA	SCD	PFS	1.2603	0.0822341	0.0818075	Higher expr.	0
BLCA	SCD	DSS	1.11256	0.558183	0.558639	Higher expr.	0
BLCA	SCD	DFI	1.0249	0.945812	0.945811	Higher expr.	0
BLCA	SDF2L1	OS	0.864814	0.33446	0.334294	Lower expr.	0
BLCA	SDF2L1	PFS	0.89432	0.4013	0.401285	Lower expr.	0
BLCA	SDF2L1	DSS	0.800777	0.224591	0.224017	Lower expr.	0
BLCA	SDF2L1	DFI	0.75948	0.449978	0.44862	Lower expr.	0
BLCA	SEC11A	OS	1.04792	0.755271	0.754678	Higher expr.	0
BLCA	SEC11A	PFS	0.895672	0.407161	0.405825	Lower expr.	0
BLCA	SEC11A	DSS	0.944586	0.754771	0.754999	Lower expr.	0
BLCA	SEC11A	DFI	0.776412	0.492951	0.491804	Lower expr.	0
BLCA	SERP1	OS	1.03796	0.804212	0.803558	Higher expr.	0
BLCA	SERP1	PFS	1.01288	0.923238	0.924203	Higher expr.	0
BLCA	SERP1	DSS	0.979614	0.909957	0.910736	Lower expr.	0
BLCA	SERP1	DFI	0.929898	0.840821	0.840787	Lower expr.	0
BLCA	SHMT2	OS	1.30168	0.0799181	0.0792069	Higher expr.	0
BLCA	SHMT2	PFS	1.24674	0.0963712	0.0958738	Higher expr.	0
BLCA	SHMT2	DSS	1.38493	0.0758511	0.0746619	Higher expr.	0
BLCA	SHMT2	DFI	1.21565	0.58729	0.5867	Higher expr.	0
BLCA	SKAP2	OS	1.21137	0.202524	0.201627	Higher expr.	0
BLCA	SKAP2	PFS	1.20324	0.162715	0.162278	Higher expr.	0
BLCA	SKAP2	DSS	1.18072	0.36216	0.361629	Higher expr.	0
BLCA	SKAP2	DFI	1.09119	0.809741	0.809683	Higher expr.	0
BLCA	SLC1A4	OS	1.39196	0.0291677	0.028328	Higher expr.	0
BLCA	SLC1A4	PFS	1.2472	0.0971539	0.09625	Higher expr.	0
BLCA	SLC1A4	DSS	1.4749	0.034475	0.0332568	Higher expr.	0
BLCA	SLC1A4	DFI	1.37026	0.381594	0.379646	Higher expr.	0
BLCA	SLC1A5	OS	1.19614	0.236218	0.235347	Higher expr.	0
BLCA	SLC1A5	PFS	1.1042	0.456131	0.455614	Higher expr.	0
BLCA	SLC1A5	DSS	1.25788	0.212995	0.211628	Higher expr.	0
BLCA	SLC1A5	DFI	0.758654	0.474274	0.472904	Lower expr.	0
BLCA	SLC2A1	OS	1.19064	0.246017	0.245646	Higher expr.	0
BLCA	SLC2A1	PFS	1.11579	0.407727	0.4082	Higher expr.	0
BLCA	SLC2A1	DSS	1.31892	0.131896	0.13062	Higher expr.	0
BLCA	SLC2A1	DFI	0.91764	0.811248	0.811191	Lower expr.	0
BLCA	SLC2A3	OS	1.24676	0.144817	0.143465	Higher expr.	0
BLCA	SLC2A3	PFS	1.1539	0.280562	0.280576	Higher expr.	0
BLCA	SLC2A3	DSS	1.3404	0.110996	0.109457	Higher expr.	0
BLCA	SLC2A3	DFI	0.654795	0.261156	0.257909	Lower expr.	0
BLCA	SLC37A4	OS	0.909321	0.527826	0.52713	Lower expr.	0
BLCA	SLC37A4	PFS	0.934282	0.608732	0.607361	Lower expr.	0
BLCA	SLC37A4	DSS	0.862833	0.419513	0.418792	Lower expr.	0
BLCA	SLC37A4	DFI	0.98806	0.973783	0.973783	Lower expr.	0
BLCA	SLC6A6	OS	0.888994	0.433317	0.433694	Lower expr.	0
BLCA	SLC6A6	PFS	0.918945	0.52409	0.524105	Lower expr.	0
BLCA	SLC6A6	DSS	0.916249	0.631309	0.631582	Lower expr.	0
BLCA	SLC6A6	DFI	1.14391	0.710009	0.709802	Higher expr.	0
BLCA	SLC7A11	OS	1.20278	0.219151	0.219203	Higher expr.	0
BLCA	SLC7A11	PFS	1.17672	0.218961	0.219032	Higher expr.	0
BLCA	SLC7A11	DSS	1.24373	0.231568	0.230965	Higher expr.	0
BLCA	SLC7A11	DFI	1.40588	0.345898	0.343588	Higher expr.	0
BLCA	SLC7A5	OS	1.24534	0.14575	0.144769	Higher expr.	0
BLCA	SLC7A5	PFS	1.21134	0.149155	0.14875	Higher expr.	0
BLCA	SLC7A5	DSS	1.25002	0.221943	0.220804	Higher expr.	0
BLCA	SLC7A5	DFI	1.509	0.259474	0.256171	Higher expr.	0
BLCA	SLC9A3R1	OS	1.39536	0.0277461	0.0269788	Higher expr.	0
BLCA	SLC9A3R1	PFS	1.32808	0.0332352	0.0325315	Higher expr.	0
BLCA	SLC9A3R1	DSS	1.53386	0.0199292	0.0190332	Higher expr.	0
BLCA	SLC9A3R1	DFI	2.12327	0.0387394	0.0343561	Higher expr.	0
BLCA	SORD	OS	0.819015	0.185137	0.183789	Lower expr.	0
BLCA	SORD	PFS	0.772675	0.0528391	0.0520886	Lower expr.	0
BLCA	SORD	DSS	0.883018	0.494249	0.493063	Lower expr.	0
BLCA	SORD	DFI	0.82268	0.587325	0.586734	Lower expr.	0
BLCA	SQLE	OS	1.14104	0.379834	0.379428	Higher expr.	0
BLCA	SQLE	PFS	1.2337	0.11392	0.113078	Higher expr.	0
BLCA	SQLE	DSS	1.12261	0.526208	0.525709	Higher expr.	0
BLCA	SQLE	DFI	1.10914	0.773735	0.773638	Higher expr.	0
BLCA	SQSTM1	OS	0.877244	0.383905	0.383315	Lower expr.	0
BLCA	SQSTM1	PFS	0.853954	0.233486	0.233113	Lower expr.	0
BLCA	SQSTM1	DSS	0.862443	0.417546	0.417415	Lower expr.	0
BLCA	SQSTM1	DFI	1.17051	0.665945	0.665624	Higher expr.	0
BLCA	SRD5A1	OS	1.09376	0.551221	0.551621	Higher expr.	0
BLCA	SRD5A1	PFS	1.09673	0.48626	0.485772	Higher expr.	0
BLCA	SRD5A1	DSS	1.1835	0.356362	0.356311	Higher expr.	0
BLCA	SRD5A1	DFI	1.17411	0.657639	0.657302	Higher expr.	0
BLCA	SSR1	OS	1.15284	0.344087	0.343129	Higher expr.	0
BLCA	SSR1	PFS	1.17465	0.22534	0.224784	Higher expr.	0
BLCA	SSR1	DSS	1.1878	0.346108	0.345515	Higher expr.	0
BLCA	SSR1	DFI	1.3245	0.43509	0.433595	Higher expr.	0
BLCA	STARD4	OS	1.46309	0.0122737	0.0118018	Higher expr.	0
BLCA	STARD4	PFS	1.39376	0.0127731	0.0124126	Higher expr.	0
BLCA	STARD4	DSS	1.49563	0.0285303	0.0275462	Higher expr.	0
BLCA	STARD4	DFI	1.74156	0.128751	0.123999	Higher expr.	0
BLCA	STC1	OS	1.1084	0.492935	0.491229	Higher expr.	0
BLCA	STC1	PFS	1.12386	0.377557	0.377532	Higher expr.	0
BLCA	STC1	DSS	1.03445	0.852458	0.852045	Higher expr.	0
BLCA	STC1	DFI	0.727403	0.385704	0.383783	Lower expr.	0
BLCA	STIP1	OS	1.29357	0.0875869	0.0867148	Higher expr.	0
BLCA	STIP1	PFS	1.35134	0.0236263	0.0231151	Higher expr.	0
BLCA	STIP1	DSS	1.35136	0.100625	0.099411	Higher expr.	0
BLCA	STIP1	DFI	0.864716	0.699163	0.698914	Lower expr.	0
BLCA	SYTL2	OS	0.650939	0.00489758	0.00459925	Lower expr.	0
BLCA	SYTL2	PFS	0.707873	0.00983276	0.00950809	Lower expr.	0
BLCA	SYTL2	DSS	0.536871	0.00107345	0.000892332	Lower expr.	0
BLCA	SYTL2	DFI	0.689078	0.304155	0.301433	Lower expr.	0
BLCA	TBK1	OS	0.901798	0.491887	0.491835	Lower expr.	0
BLCA	TBK1	PFS	0.953434	0.719346	0.718976	Lower expr.	0
BLCA	TBK1	DSS	0.93607	0.716701	0.71653	Lower expr.	0
BLCA	TBK1	DFI	1.07912	0.83303	0.832991	Higher expr.	0
BLCA	TCEA1	OS	0.749609	0.0560159	0.0551486	Lower expr.	0
BLCA	TCEA1	PFS	0.841116	0.191736	0.19099	Lower expr.	0
BLCA	TCEA1	DSS	0.713884	0.0654681	0.0640796	Lower expr.	0
BLCA	TCEA1	DFI	0.429545	0.0291053	0.02479	Lower expr.	0
BLCA	TES	OS	1.06556	0.673064	0.673171	Higher expr.	0
BLCA	TES	PFS	1.16319	0.255225	0.254774	Higher expr.	0
BLCA	TES	DSS	1.08149	0.667922	0.668443	Higher expr.	0
BLCA	TES	DFI	1.75418	0.128018	0.123097	Higher expr.	0
BLCA	TFRC	OS	1.25613	0.130797	0.130152	Higher expr.	0
BLCA	TFRC	PFS	1.17985	0.213767	0.21351	Higher expr.	0
BLCA	TFRC	DSS	1.22744	0.261895	0.26138	Higher expr.	0
BLCA	TFRC	DFI	1.14947	0.698927	0.698698	Higher expr.	0
BLCA	TM7SF2	OS	1.00204	0.989232	0.989402	Higher expr.	0
BLCA	TM7SF2	PFS	1.02582	0.84857	0.847726	Higher expr.	0
BLCA	TM7SF2	DSS	0.92769	0.682708	0.682661	Lower expr.	0
BLCA	TM7SF2	DFI	0.748812	0.4374	0.435892	Lower expr.	0
BLCA	TMEM97	OS	0.862482	0.325605	0.325571	Lower expr.	0
BLCA	TMEM97	PFS	0.989898	0.938983	0.939622	Lower expr.	0
BLCA	TMEM97	DSS	0.792369	0.203382	0.20298	Lower expr.	0
BLCA	TMEM97	DFI	1.30259	0.465281	0.464005	Higher expr.	0
BLCA	TOMM40	OS	1.02465	0.871221	0.871418	Higher expr.	0
BLCA	TOMM40	PFS	1.01028	0.938366	0.939296	Higher expr.	0
BLCA	TOMM40	DSS	0.925411	0.671082	0.67193	Lower expr.	0
BLCA	TOMM40	DFI	0.817421	0.586086	0.585465	Lower expr.	0
BLCA	TPI1	OS	1.4224	0.0199451	0.0193425	Higher expr.	0
BLCA	TPI1	PFS	1.35078	0.0236981	0.0232312	Higher expr.	0
BLCA	TPI1	DSS	1.53343	0.0202898	0.0194009	Higher expr.	0
BLCA	TPI1	DFI	0.898654	0.769926	0.769821	Lower expr.	0
BLCA	TRIB3	OS	1.40111	0.0256592	0.0249415	Higher expr.	0
BLCA	TRIB3	PFS	1.48603	0.00308041	0.0028966	Higher expr.	0
BLCA	TRIB3	DSS	1.3114	0.136833	0.135706	Higher expr.	0
BLCA	TRIB3	DFI	1.26788	0.509507	0.50852	Higher expr.	0
BLCA	TUBA4A	OS	1.05164	0.737468	0.737466	Higher expr.	0
BLCA	TUBA4A	PFS	0.971411	0.826756	0.827955	Lower expr.	0
BLCA	TUBA4A	DSS	1.21425	0.289122	0.288413	Higher expr.	0
BLCA	TUBA4A	DFI	0.893706	0.754993	0.75487	Lower expr.	0
BLCA	TUBG1	OS	1.2354	0.159737	0.158932	Higher expr.	0
BLCA	TUBG1	PFS	1.14448	0.308004	0.307903	Higher expr.	0
BLCA	TUBG1	DSS	1.4043	0.064763	0.0635269	Higher expr.	0
BLCA	TUBG1	DFI	1.16497	0.671923	0.671627	Higher expr.	0
BLCA	TXNRD1	OS	1.23517	0.162467	0.161855	Higher expr.	0
BLCA	TXNRD1	PFS	1.29181	0.0542806	0.0537124	Higher expr.	0
BLCA	TXNRD1	DSS	1.25425	0.216849	0.215734	Higher expr.	0
BLCA	TXNRD1	DFI	1.26362	0.517919	0.516996	Higher expr.	0
BLCA	UBE2D3	OS	0.807836	0.158192	0.157353	Lower expr.	0
BLCA	UBE2D3	PFS	0.876931	0.322333	0.321039	Lower expr.	0
BLCA	UBE2D3	DSS	0.870709	0.447624	0.447066	Lower expr.	0
BLCA	UBE2D3	DFI	0.768016	0.463017	0.461724	Lower expr.	0
BLCA	UCHL5	OS	1.48242	0.00967852	0.00924151	Higher expr.	0
BLCA	UCHL5	PFS	1.34282	0.0268966	0.0263701	Higher expr.	0
BLCA	UCHL5	DSS	1.71192	0.00427682	0.00385547	Higher expr.	0
BLCA	UCHL5	DFI	1.23521	0.557454	0.55673	Higher expr.	0
BLCA	UFM1	OS	1.02179	0.885774	0.885161	Higher expr.	0
BLCA	UFM1	PFS	1.12636	0.369824	0.368735	Higher expr.	0
BLCA	UFM1	DSS	1.00925	0.959685	0.959654	Higher expr.	0
BLCA	UFM1	DFI	1.2555	0.528232	0.527361	Higher expr.	0
BLCA	UNG	OS	0.819956	0.186642	0.185611	Lower expr.	0
BLCA	UNG	PFS	0.815283	0.124145	0.122755	Lower expr.	0
BLCA	UNG	DSS	0.7338	0.0905037	0.0892292	Lower expr.	0
BLCA	UNG	DFI	0.867957	0.694336	0.694097	Lower expr.	0
BLCA	USO1	OS	0.942171	0.691257	0.691902	Lower expr.	0
BLCA	USO1	PFS	0.99139	0.947876	0.947506	Lower expr.	0
BLCA	USO1	DSS	0.925691	0.671308	0.671243	Lower expr.	0
BLCA	USO1	DFI	0.865426	0.688	0.687745	Lower expr.	0
BLCA	VLDLR	OS	1.37176	0.0385145	0.0377728	Higher expr.	0
BLCA	VLDLR	PFS	1.44164	0.00639312	0.0061154	Higher expr.	0
BLCA	VLDLR	DSS	1.38297	0.0782922	0.0772061	Higher expr.	0
BLCA	VLDLR	DFI	1.65234	0.169762	0.165412	Higher expr.	0
BLCA	YKT6	OS	1.30467	0.0791146	0.0781532	Higher expr.	0
BLCA	YKT6	PFS	1.27168	0.071649	0.0709466	Higher expr.	0
BLCA	YKT6	DSS	1.37691	0.0826998	0.0812941	Higher expr.	0
BLCA	YKT6	DFI	1.63056	0.177569	0.173398	Higher expr.	0
BRCA	ABCF2	OS	1.0722	0.667678	0.667477	Higher expr.	0
BRCA	ABCF2	PFS	1.07308	0.613567	0.613517	Higher expr.	0
BRCA	ABCF2	DSS	1.29975	0.232856	0.230976	Higher expr.	0
BRCA	ABCF2	DFI	1.11978	0.605318	0.605127	Higher expr.	0
BRCA	ACACA	OS	1.33206	0.0802575	0.0790309	Higher expr.	0
BRCA	ACACA	PFS	1.22269	0.153136	0.152173	Higher expr.	0
BRCA	ACACA	DSS	1.15927	0.499181	0.497735	Higher expr.	0
BRCA	ACACA	DFI	0.94684	0.803383	0.803359	Lower expr.	0
BRCA	ACLY	OS	1.15621	0.369152	0.368306	Higher expr.	0
BRCA	ACLY	PFS	1.13156	0.375219	0.374296	Higher expr.	0
BRCA	ACLY	DSS	1.20587	0.389922	0.388393	Higher expr.	0
BRCA	ACLY	DFI	1.08566	0.706678	0.7066	Higher expr.	0
BRCA	ACSL3	OS	1.06655	0.691071	0.691069	Higher expr.	0
BRCA	ACSL3	PFS	1.04796	0.736894	0.736897	Higher expr.	0
BRCA	ACSL3	DSS	1.0106	0.961364	0.961322	Higher expr.	0
BRCA	ACSL3	DFI	0.862698	0.500066	0.499679	Lower expr.	0
BRCA	ACTR2	OS	1.00005	0.99975	0.998978	Higher expr.	0
BRCA	ACTR2	PFS	0.94805	0.702163	0.703016	Lower expr.	0
BRCA	ACTR2	DSS	0.983735	0.939893	0.942309	Lower expr.	0
BRCA	ACTR2	DFI	0.849911	0.457938	0.457453	Lower expr.	0
BRCA	ACTR3	OS	1.22749	0.215	0.21379	Higher expr.	0
BRCA	ACTR3	PFS	1.13876	0.357612	0.356648	Higher expr.	0
BRCA	ACTR3	DSS	1.7423	0.0166607	0.0151808	Higher expr.	0
BRCA	ACTR3	DFI	1.62537	0.0336452	0.0319734	Higher expr.	0
BRCA	ADD3	OS	1.02672	0.870999	0.870303	Higher expr.	0
BRCA	ADD3	PFS	0.951819	0.72411	0.724744	Lower expr.	0
BRCA	ADD3	DSS	1.00232	0.991511	0.990449	Higher expr.	0
BRCA	ADD3	DFI	1.0366	0.869478	0.869471	Higher expr.	0
BRCA	ADIPOR2	OS	1.08089	0.630397	0.628883	Higher expr.	0
BRCA	ADIPOR2	PFS	1.08846	0.542772	0.541175	Higher expr.	0
BRCA	ADIPOR2	DSS	0.924894	0.720822	0.721894	Lower expr.	0
BRCA	ADIPOR2	DFI	0.993952	0.97786	0.97786	Lower expr.	0
BRCA	AK4	OS	1.01662	0.919608	0.918854	Higher expr.	0
BRCA	AK4	PFS	1.02408	0.86529	0.864753	Higher expr.	0
BRCA	AK4	DSS	1.07091	0.75423	0.753436	Higher expr.	0
BRCA	AK4	DFI	1.07562	0.740116	0.740061	Higher expr.	0
BRCA	ALDOA	OS	1.22722	0.205572	0.204306	Higher expr.	0
BRCA	ALDOA	PFS	1.16417	0.275913	0.275001	Higher expr.	0
BRCA	ALDOA	DSS	1.00978	0.96451	0.963839	Higher expr.	0
BRCA	ALDOA	DFI	0.922373	0.714591	0.714517	Lower expr.	0
BRCA	ARPC5L	OS	1.10784	0.528487	0.527468	Higher expr.	0
BRCA	ARPC5L	PFS	1.16279	0.282287	0.281181	Higher expr.	0
BRCA	ARPC5L	DSS	1.33607	0.187491	0.184679	Higher expr.	0
BRCA	ARPC5L	DFI	1.49523	0.0706826	0.0688145	Higher expr.	0
BRCA	ASNS	OS	1.10121	0.552846	0.552605	Higher expr.	0
BRCA	ASNS	PFS	1.20604	0.180236	0.179563	Higher expr.	0
BRCA	ASNS	DSS	1.65737	0.0254328	0.0238411	Higher expr.	0
BRCA	ASNS	DFI	1.77768	0.0109899	0.00993396	Higher expr.	0
BRCA	ATP2A2	OS	1.31033	0.0970473	0.0959331	Higher expr.	0
BRCA	ATP2A2	PFS	1.46419	0.00708007	0.00672649	Higher expr.	0
BRCA	ATP2A2	DSS	1.40089	0.12634	0.12466	Higher expr.	0
BRCA	ATP2A2	DFI	1.47527	0.0803497	0.078463	Higher expr.	0
BRCA	ATP6V1D	OS	1.1657	0.342674	0.34245	Higher expr.	0
BRCA	ATP6V1D	PFS	1.05575	0.696692	0.69715	Higher expr.	0
BRCA	ATP6V1D	DSS	1.45179	0.0899845	0.0885911	Higher expr.	0
BRCA	ATP6V1D	DFI	0.913734	0.681765	0.681663	Lower expr.	0
BRCA	AURKA	OS	1.15736	0.366355	0.36471	Higher expr.	0
BRCA	AURKA	PFS	1.16663	0.268276	0.266847	Higher expr.	0
BRCA	AURKA	DSS	1.31037	0.217044	0.213991	Higher expr.	0
BRCA	AURKA	DFI	1.30518	0.227122	0.225751	Higher expr.	0
BRCA	BCAT1	OS	1.12069	0.482646	0.483141	Higher expr.	0
BRCA	BCAT1	PFS	1.14883	0.323314	0.323447	Higher expr.	0
BRCA	BCAT1	DSS	1.42642	0.106837	0.105255	Higher expr.	0
BRCA	BCAT1	DFI	1.14014	0.548641	0.548356	Higher expr.	0
BRCA	BTG2	OS	0.690942	0.0234211	0.0226059	Lower expr.	0
BRCA	BTG2	PFS	0.737091	0.0290078	0.0283696	Lower expr.	0
BRCA	BTG2	DSS	0.515246	0.00327452	0.00273041	Lower expr.	0
BRCA	BTG2	DFI	0.719115	0.133629	0.131878	Lower expr.	0
BRCA	BUB1	OS	1.23518	0.194326	0.19326	Higher expr.	0
BRCA	BUB1	PFS	1.22395	0.14828	0.147453	Higher expr.	0
BRCA	BUB1	DSS	1.38957	0.136023	0.133864	Higher expr.	0
BRCA	BUB1	DFI	1.38023	0.145649	0.143919	Higher expr.	0
BRCA	CACYBP	OS	1.17789	0.312715	0.311495	Higher expr.	0
BRCA	CACYBP	PFS	1.07897	0.585561	0.584686	Higher expr.	0
BRCA	CACYBP	DSS	1.40505	0.123017	0.120721	Higher expr.	0
BRCA	CACYBP	DFI	1.10558	0.646344	0.646207	Higher expr.	0
BRCA	CALR	OS	0.939344	0.699778	0.701266	Lower expr.	0
BRCA	CALR	PFS	0.976997	0.86779	0.869471	Lower expr.	0
BRCA	CALR	DSS	1.16347	0.487738	0.485218	Higher expr.	0
BRCA	CALR	DFI	1.46049	0.0884715	0.0865836	Higher expr.	0
BRCA	CANX	OS	1.10626	0.532525	0.53294	Higher expr.	0
BRCA	CANX	PFS	1.00678	0.961296	0.962294	Higher expr.	0
BRCA	CANX	DSS	1.0105	0.961656	0.96305	Higher expr.	0
BRCA	CANX	DFI	0.837068	0.417457	0.416846	Lower expr.	0
BRCA	CCNF	OS	1.29837	0.108256	0.107103	Higher expr.	0
BRCA	CCNF	PFS	1.1705	0.258467	0.257803	Higher expr.	0
BRCA	CCNF	DSS	1.51386	0.0609695	0.0588775	Higher expr.	0
BRCA	CCNF	DFI	1.4125	0.116508	0.114713	Higher expr.	0
BRCA	CCNG1	OS	0.88397	0.447484	0.447122	Lower expr.	0
BRCA	CCNG1	PFS	0.929471	0.600909	0.600762	Lower expr.	0
BRCA	CCNG1	DSS	0.68381	0.0843293	0.0820914	Lower expr.	0
BRCA	CCNG1	DFI	0.811147	0.340037	0.33916	Lower expr.	0
BRCA	CCT6A	OS	1.58331	0.00534338	0.00494643	Higher expr.	0
BRCA	CCT6A	PFS	1.39803	0.0170363	0.0164956	Higher expr.	0
BRCA	CCT6A	DSS	1.80233	0.00837327	0.00745362	Higher expr.	0
BRCA	CCT6A	DFI	1.59022	0.036415	0.0347835	Higher expr.	0
BRCA	CD9	OS	1.0224	0.890859	0.890717	Higher expr.	0
BRCA	CD9	PFS	0.958376	0.760192	0.759971	Lower expr.	0
BRCA	CD9	DSS	1.11398	0.619916	0.619237	Higher expr.	0
BRCA	CD9	DFI	0.707206	0.117724	0.115902	Lower expr.	0
BRCA	CDC25A	OS	1.09405	0.579171	0.578776	Higher expr.	0
BRCA	CDC25A	PFS	1.04411	0.756305	0.756178	Higher expr.	0
BRCA	CDC25A	DSS	1.34712	0.175468	0.173497	Higher expr.	0
BRCA	CDC25A	DFI	1.4155	0.118193	0.116357	Higher expr.	0
BRCA	CFP	OS	0.843972	0.295704	0.2941	Lower expr.	0
BRCA	CFP	PFS	0.831828	0.188142	0.186771	Lower expr.	0
BRCA	CFP	DSS	0.828345	0.38723	0.385715	Lower expr.	0
BRCA	CFP	DFI	0.829965	0.39447	0.393793	Lower expr.	0
BRCA	COPS5	OS	1.54815	0.00777572	0.0073322	Higher expr.	0
BRCA	COPS5	PFS	1.30296	0.058084	0.0576472	Higher expr.	0
BRCA	COPS5	DSS	1.84885	0.00607733	0.00534694	Higher expr.	0
BRCA	COPS5	DFI	1.4887	0.0713719	0.0695304	Higher expr.	0
BRCA	CTH	OS	0.764925	0.0978835	0.0967485	Lower expr.	0
BRCA	CTH	PFS	0.827469	0.173887	0.17303	Lower expr.	0
BRCA	CTH	DSS	0.626095	0.0346823	0.0330394	Lower expr.	0
BRCA	CTH	DFI	0.678524	0.0800142	0.0781493	Lower expr.	0
BRCA	CTSC	OS	1.00051	0.997465	0.996873	Higher expr.	0
BRCA	CTSC	PFS	1.07451	0.606432	0.605707	Higher expr.	0
BRCA	CTSC	DSS	1.11097	0.629748	0.628306	Higher expr.	0
BRCA	CTSC	DFI	1.25623	0.300005	0.298966	Higher expr.	0
BRCA	CXCR4	OS	0.842918	0.291623	0.291277	Lower expr.	0
BRCA	CXCR4	PFS	0.887184	0.390598	0.390691	Lower expr.	0
BRCA	CXCR4	DSS	0.883268	0.568937	0.568781	Lower expr.	0
BRCA	CXCR4	DFI	0.887534	0.585068	0.584847	Lower expr.	0
BRCA	CYB5B	OS	1.09417	0.577562	0.578988	Higher expr.	0
BRCA	CYB5B	PFS	1.07578	0.600079	0.601574	Higher expr.	0
BRCA	CYB5B	DSS	1.26641	0.282419	0.282552	Higher expr.	0
BRCA	CYB5B	DFI	1.08518	0.708896	0.708819	Higher expr.	0
BRCA	CYP51A1	OS	0.932018	0.662734	0.66183	Lower expr.	0
BRCA	CYP51A1	PFS	1.07654	0.59635	0.596962	Higher expr.	0
BRCA	CYP51A1	DSS	1.04473	0.840744	0.840756	Higher expr.	0
BRCA	CYP51A1	DFI	1.12378	0.594109	0.593901	Higher expr.	0
BRCA	DAPP1	OS	0.89899	0.510308	0.510601	Lower expr.	0
BRCA	DAPP1	PFS	0.924503	0.573149	0.573851	Lower expr.	0
BRCA	DAPP1	DSS	0.804996	0.32135	0.321564	Lower expr.	0
BRCA	DAPP1	DFI	0.834003	0.407147	0.406506	Lower expr.	0
BRCA	DDIT3	OS	1.08191	0.625951	0.625379	Higher expr.	0
BRCA	DDIT3	PFS	1.11149	0.448836	0.44828	Higher expr.	0
BRCA	DDIT3	DSS	1.42866	0.105013	0.103233	Higher expr.	0
BRCA	DDIT3	DFI	1.22867	0.347716	0.346866	Higher expr.	0
BRCA	DDIT4	OS	0.814813	0.20606	0.205187	Lower expr.	0
BRCA	DDIT4	PFS	0.861429	0.284283	0.283688	Lower expr.	0
BRCA	DDIT4	DSS	0.996124	0.985812	0.986358	Lower expr.	0
BRCA	DDIT4	DFI	1.09075	0.692209	0.692118	Higher expr.	0
BRCA	DDX39A	OS	0.928026	0.644588	0.645962	Lower expr.	0
BRCA	DDX39A	PFS	0.971392	0.834999	0.836575	Lower expr.	0
BRCA	DDX39A	DSS	1.30006	0.234896	0.231782	Higher expr.	0
BRCA	DDX39A	DFI	1.34832	0.17915	0.177543	Higher expr.	0
BRCA	DHCR24	OS	1.06988	0.676027	0.67385	Higher expr.	0
BRCA	DHCR24	PFS	0.954475	0.738117	0.739879	Lower expr.	0
BRCA	DHCR24	DSS	0.749501	0.193789	0.192874	Lower expr.	0
BRCA	DHCR24	DFI	0.629865	0.0409945	0.0392281	Lower expr.	0
BRCA	DHCR7	OS	0.984982	0.925698	0.924487	Lower expr.	0
BRCA	DHCR7	PFS	0.970343	0.828833	0.827249	Lower expr.	0
BRCA	DHCR7	DSS	1.2077	0.391357	0.391807	Higher expr.	0
BRCA	DHCR7	DFI	1.23482	0.338942	0.338049	Higher expr.	0
BRCA	DHFR	OS	1.02317	0.887368	0.887922	Higher expr.	0
BRCA	DHFR	PFS	0.985984	0.919176	0.918365	Lower expr.	0
BRCA	DHFR	DSS	0.918506	0.695568	0.695449	Lower expr.	0
BRCA	DHFR	DFI	0.984921	0.944524	0.944524	Lower expr.	0
BRCA	EBP	OS	1.03527	0.830911	0.831679	Higher expr.	0
BRCA	EBP	PFS	0.897651	0.439935	0.438833	Lower expr.	0
BRCA	EBP	DSS	1.26297	0.288797	0.288298	Higher expr.	0
BRCA	EBP	DFI	0.984822	0.944197	0.944196	Lower expr.	0
BRCA	EDEM1	OS	1.04434	0.790285	0.789678	Higher expr.	0
BRCA	EDEM1	PFS	1.13262	0.374085	0.37306	Higher expr.	0
BRCA	EDEM1	DSS	0.771879	0.244565	0.243688	Lower expr.	0
BRCA	EDEM1	DFI	0.776984	0.252831	0.251579	Lower expr.	0
BRCA	EEF1E1	OS	1.19646	0.266975	0.266083	Higher expr.	0
BRCA	EEF1E1	PFS	1.13886	0.350896	0.350353	Higher expr.	0
BRCA	EEF1E1	DSS	1.21923	0.36223	0.361232	Higher expr.	0
BRCA	EEF1E1	DFI	1.46154	0.0868286	0.0849647	Higher expr.	0
BRCA	EGLN3	OS	1.14771	0.393873	0.394122	Higher expr.	0
BRCA	EGLN3	PFS	1.19334	0.204695	0.204644	Higher expr.	0
BRCA	EGLN3	DSS	1.18036	0.446766	0.447253	Higher expr.	0
BRCA	EGLN3	DFI	0.945453	0.797744	0.797718	Lower expr.	0
BRCA	EIF2S2	OS	1.25186	0.164739	0.163681	Higher expr.	0
BRCA	EIF2S2	PFS	1.10582	0.470046	0.469563	Higher expr.	0
BRCA	EIF2S2	DSS	1.42974	0.1028	0.100714	Higher expr.	0
BRCA	EIF2S2	DFI	1.17017	0.4725	0.472048	Higher expr.	0
BRCA	ELOVL5	OS	0.8758	0.411535	0.411843	Lower expr.	0
BRCA	ELOVL5	PFS	0.782003	0.0778557	0.0772348	Lower expr.	0
BRCA	ELOVL5	DSS	0.729413	0.149604	0.147736	Lower expr.	0
BRCA	ELOVL5	DFI	0.614484	0.0293563	0.0277932	Lower expr.	0
BRCA	ELOVL6	OS	1.30788	0.100456	0.0995892	Higher expr.	0
BRCA	ELOVL6	PFS	1.34662	0.0347395	0.0341507	Higher expr.	0
BRCA	ELOVL6	DSS	1.3835	0.143382	0.14228	Higher expr.	0
BRCA	ELOVL6	DFI	1.35127	0.172243	0.17063	Higher expr.	0
BRCA	ENO1	OS	1.06923	0.681383	0.680885	Higher expr.	0
BRCA	ENO1	PFS	1.03994	0.78032	0.779889	Higher expr.	0
BRCA	ENO1	DSS	1.28398	0.256784	0.255023	Higher expr.	0
BRCA	ENO1	DFI	1.16681	0.482908	0.482482	Higher expr.	0
BRCA	ETF1	OS	1.26543	0.146405	0.146102	Higher expr.	0
BRCA	ETF1	PFS	1.1963	0.19891	0.199256	Higher expr.	0
BRCA	ETF1	DSS	1.06131	0.78474	0.787021	Higher expr.	0
BRCA	ETF1	DFI	0.99925	0.997261	0.997261	Lower expr.	0
BRCA	FADS1	OS	0.854309	0.330362	0.330068	Lower expr.	0
BRCA	FADS1	PFS	0.843142	0.221319	0.221035	Lower expr.	0
BRCA	FADS1	DSS	0.963321	0.864045	0.864122	Lower expr.	0
BRCA	FADS1	DFI	0.901352	0.635366	0.635217	Lower expr.	0
BRCA	FADS2	OS	0.884879	0.452532	0.454061	Lower expr.	0
BRCA	FADS2	PFS	0.903347	0.467047	0.468759	Lower expr.	0
BRCA	FADS2	DSS	1.05684	0.801273	0.798253	Higher expr.	0
BRCA	FADS2	DFI	0.88011	0.55983	0.559569	Lower expr.	0
BRCA	FDXR	OS	1.04048	0.806402	0.80763	Higher expr.	0
BRCA	FDXR	PFS	1.02549	0.857143	0.858639	Higher expr.	0
BRCA	FDXR	DSS	0.819944	0.370644	0.367971	Lower expr.	0
BRCA	FDXR	DFI	0.790631	0.294283	0.293191	Lower expr.	0
BRCA	FGL2	OS	0.763505	0.101576	0.100367	Lower expr.	0
BRCA	FGL2	PFS	0.725002	0.0236313	0.0230141	Lower expr.	0
BRCA	FGL2	DSS	0.726548	0.1491	0.14749	Lower expr.	0
BRCA	FGL2	DFI	0.634312	0.0409645	0.0392652	Lower expr.	0
BRCA	FKBP2	OS	0.793749	0.155975	0.155351	Lower expr.	0
BRCA	FKBP2	PFS	0.872542	0.331865	0.331924	Lower expr.	0
BRCA	FKBP2	DSS	0.863988	0.502296	0.502169	Lower expr.	0
BRCA	FKBP2	DFI	1.05181	0.81714	0.817121	Higher expr.	0
BRCA	G6PD	OS	1.22708	0.206571	0.206399	Higher expr.	0
BRCA	G6PD	PFS	1.13083	0.378108	0.379102	Higher expr.	0
BRCA	G6PD	DSS	1.29603	0.2345	0.233876	Higher expr.	0
BRCA	G6PD	DFI	1.15028	0.521867	0.52153	Higher expr.	0
BRCA	GAPDH	OS	1.00193	0.990538	0.989793	Higher expr.	0
BRCA	GAPDH	PFS	1.01857	0.895407	0.894661	Higher expr.	0
BRCA	GAPDH	DSS	1.16617	0.482893	0.481125	Higher expr.	0
BRCA	GAPDH	DFI	1.18149	0.448056	0.447538	Higher expr.	0
BRCA	GBE1	OS	1.12101	0.479273	0.478882	Higher expr.	0
BRCA	GBE1	PFS	1.19827	0.194767	0.193898	Higher expr.	0
BRCA	GBE1	DSS	1.28197	0.255186	0.254164	Higher expr.	0
BRCA	GBE1	DFI	0.989772	0.962448	0.962448	Lower expr.	0
BRCA	GCLC	OS	1.01268	0.93773	0.937194	Higher expr.	0
BRCA	GCLC	PFS	0.931059	0.607896	0.608261	Lower expr.	0
BRCA	GCLC	DSS	0.797903	0.304088	0.302989	Lower expr.	0
BRCA	GCLC	DFI	0.641644	0.0484477	0.0466374	Lower expr.	0
BRCA	GGA2	OS	0.831271	0.255951	0.2554	Lower expr.	0
BRCA	GGA2	PFS	0.930736	0.607007	0.607616	Lower expr.	0
BRCA	GGA2	DSS	0.618684	0.0335739	0.0320776	Lower expr.	0
BRCA	GGA2	DFI	0.877676	0.551307	0.551026	Lower expr.	0
BRCA	GLA	OS	0.765943	0.102261	0.101243	Lower expr.	0
BRCA	GLA	PFS	0.811176	0.13554	0.134703	Lower expr.	0
BRCA	GLA	DSS	0.940474	0.778856	0.778412	Lower expr.	0
BRCA	GLA	DFI	1.02955	0.894242	0.894238	Higher expr.	0
BRCA	GLRX	OS	1.03751	0.819618	0.818754	Higher expr.	0
BRCA	GLRX	PFS	0.938921	0.651125	0.651586	Lower expr.	0
BRCA	GLRX	DSS	1.07176	0.750032	0.749369	Higher expr.	0
BRCA	GLRX	DFI	0.823155	0.375654	0.37491	Lower expr.	0
BRCA	GMPS	OS	1.31098	0.0963585	0.094947	Higher expr.	0
BRCA	GMPS	PFS	1.13444	0.364939	0.363765	Higher expr.	0
BRCA	GMPS	DSS	1.37421	0.146785	0.1441	Higher expr.	0
BRCA	GMPS	DFI	1.26007	0.293242	0.292173	Higher expr.	0
BRCA	GOT1	OS	1.06302	0.706157	0.705	Higher expr.	0
BRCA	GOT1	PFS	0.967803	0.814706	0.815684	Lower expr.	0
BRCA	GOT1	DSS	1.03809	0.863419	0.862994	Higher expr.	0
BRCA	GOT1	DFI	1.01373	0.950232	0.950232	Higher expr.	0
BRCA	GPI	OS	1.30976	0.0970153	0.095759	Higher expr.	0
BRCA	GPI	PFS	1.32267	0.0454558	0.0446763	Higher expr.	0
BRCA	GPI	DSS	1.54026	0.0503803	0.048361	Higher expr.	0
BRCA	GPI	DFI	1.48554	0.0727452	0.0708973	Higher expr.	0
BRCA	GSK3B	OS	1.17642	0.316044	0.315381	Higher expr.	0
BRCA	GSK3B	PFS	1.25067	0.112524	0.11171	Higher expr.	0
BRCA	GSK3B	DSS	1.17949	0.44899	0.448561	Higher expr.	0
BRCA	GSK3B	DFI	1.12797	0.58188	0.581653	Higher expr.	0
BRCA	GSR	OS	1.22507	0.210417	0.209307	Higher expr.	0
BRCA	GSR	PFS	1.15994	0.288628	0.287781	Higher expr.	0
BRCA	GSR	DSS	1.17993	0.447836	0.446402	Higher expr.	0
BRCA	GSR	DFI	0.88977	0.594346	0.594137	Lower expr.	0
BRCA	GTF2H1	OS	1.00015	0.999236	0.999238	Higher expr.	0
BRCA	GTF2H1	PFS	1.05228	0.714282	0.714426	Higher expr.	0
BRCA	GTF2H1	DSS	0.958615	0.845684	0.844931	Lower expr.	0
BRCA	GTF2H1	DFI	0.885201	0.57736	0.577125	Lower expr.	0
BRCA	HK2	OS	0.878497	0.424028	0.424638	Lower expr.	0
BRCA	HK2	PFS	0.938309	0.648021	0.649584	Lower expr.	0
BRCA	HK2	DSS	0.890397	0.594092	0.595917	Lower expr.	0
BRCA	HK2	DFI	0.904813	0.647338	0.647201	Lower expr.	0
BRCA	HMBS	OS	0.893238	0.487878	0.489532	Lower expr.	0
BRCA	HMBS	PFS	0.883058	0.373608	0.374707	Lower expr.	0
BRCA	HMBS	DSS	1.14257	0.543301	0.539998	Higher expr.	0
BRCA	HMBS	DFI	1.29131	0.24841	0.24713	Higher expr.	0
BRCA	HMGCR	OS	1.06653	0.690801	0.691877	Higher expr.	0
BRCA	HMGCR	PFS	1.03359	0.812616	0.813879	Higher expr.	0
BRCA	HMGCR	DSS	1.0352	0.873571	0.874191	Higher expr.	0
BRCA	HMGCR	DFI	0.671392	0.0763196	0.0743965	Lower expr.	0
BRCA	HMGCS1	OS	1.0352	0.830387	0.83149	Higher expr.	0
BRCA	HMGCS1	PFS	1.00943	0.946222	0.947275	Higher expr.	0
BRCA	HMGCS1	DSS	0.948018	0.806094	0.805402	Lower expr.	0
BRCA	HMGCS1	DFI	0.809752	0.336172	0.33528	Lower expr.	0
BRCA	HPRT1	OS	1.02262	0.890577	0.889762	Higher expr.	0
BRCA	HPRT1	PFS	1.0083	0.952809	0.952055	Higher expr.	0
BRCA	HPRT1	DSS	1.0707	0.754318	0.752751	Higher expr.	0
BRCA	HPRT1	DFI	1.10934	0.635737	0.635587	Higher expr.	0
BRCA	HSP90B1	OS	1.0795	0.635362	0.633749	Higher expr.	0
BRCA	HSP90B1	PFS	1.0776	0.591239	0.589619	Higher expr.	0
BRCA	HSP90B1	DSS	1.3567	0.163321	0.160743	Higher expr.	0
BRCA	HSP90B1	DFI	1.24865	0.312577	0.311587	Higher expr.	0
BRCA	HSPA4	OS	1.16546	0.343732	0.342692	Higher expr.	0
BRCA	HSPA4	PFS	1.20071	0.190024	0.18903	Higher expr.	0
BRCA	HSPA4	DSS	0.988471	0.957429	0.957854	Lower expr.	0
BRCA	HSPA4	DFI	1.04287	0.847536	0.847525	Higher expr.	0
BRCA	HSPA5	OS	1.09811	0.562373	0.561355	Higher expr.	0
BRCA	HSPA5	PFS	1.11131	0.448786	0.447993	Higher expr.	0
BRCA	HSPA5	DSS	1.19884	0.404379	0.402191	Higher expr.	0
BRCA	HSPA5	DFI	1.48076	0.0761824	0.074315	Higher expr.	0
BRCA	HSPA9	OS	1.56676	0.00586161	0.00548309	Higher expr.	0
BRCA	HSPA9	PFS	1.4736	0.00567182	0.00540394	Higher expr.	0
BRCA	HSPA9	DSS	1.43146	0.100164	0.0990489	Higher expr.	0
BRCA	HSPA9	DFI	1.27009	0.273892	0.272757	Higher expr.	0
BRCA	HSPD1	OS	1.10916	0.523428	0.524172	Higher expr.	0
BRCA	HSPD1	PFS	0.969136	0.821951	0.820468	Lower expr.	0
BRCA	HSPD1	DSS	1.148	0.526655	0.527798	Higher expr.	0
BRCA	HSPD1	DFI	1.02041	0.926359	0.926358	Higher expr.	0
BRCA	HSPE1	OS	1.18928	0.284069	0.283715	Higher expr.	0
BRCA	HSPE1	PFS	0.98144	0.893101	0.892214	Lower expr.	0
BRCA	HSPE1	DSS	1.46428	0.0838002	0.082195	Higher expr.	0
BRCA	HSPE1	DFI	0.916552	0.690213	0.69012	Lower expr.	0
BRCA	IDH1	OS	1.08712	0.605152	0.604644	Higher expr.	0
BRCA	IDH1	PFS	1.01739	0.901632	0.900914	Higher expr.	0
BRCA	IDH1	DSS	1.10731	0.638834	0.637335	Higher expr.	0
BRCA	IDH1	DFI	0.740629	0.175424	0.173819	Lower expr.	0
BRCA	IDI1	OS	1.35002	0.0662084	0.0653338	Higher expr.	0
BRCA	IDI1	PFS	1.0488	0.732478	0.733184	Higher expr.	0
BRCA	IDI1	DSS	1.65634	0.0243171	0.0228319	Higher expr.	0
BRCA	IDI1	DFI	0.905271	0.649064	0.64893	Lower expr.	0
BRCA	IFRD1	OS	0.948737	0.744427	0.743426	Lower expr.	0
BRCA	IFRD1	PFS	1.02347	0.867685	0.86885	Higher expr.	0
BRCA	IFRD1	DSS	1.1511	0.519428	0.520149	Higher expr.	0
BRCA	IFRD1	DFI	1.32998	0.199802	0.198286	Higher expr.	0
BRCA	IGFBP5	OS	1.03801	0.817655	0.816208	Higher expr.	0
BRCA	IGFBP5	PFS	1.08255	0.57063	0.569108	Higher expr.	0
BRCA	IGFBP5	DSS	1.06205	0.781667	0.780059	Higher expr.	0
BRCA	IGFBP5	DFI	1.1378	0.554883	0.55461	Higher expr.	0
BRCA	IMMT	OS	1.57396	0.00587829	0.00545182	Higher expr.	0
BRCA	IMMT	PFS	1.4398	0.00962846	0.00920926	Higher expr.	0
BRCA	IMMT	DSS	1.63775	0.025415	0.0237664	Higher expr.	0
BRCA	IMMT	DFI	1.23817	0.328474	0.327558	Higher expr.	0
BRCA	INSIG1	OS	0.798799	0.166583	0.165439	Lower expr.	0
BRCA	INSIG1	PFS	0.802775	0.116157	0.115372	Lower expr.	0
BRCA	INSIG1	DSS	0.813253	0.342991	0.341766	Lower expr.	0
BRCA	INSIG1	DFI	0.647318	0.0507113	0.0489272	Lower expr.	0
BRCA	LDHA	OS	0.821892	0.226774	0.22619	Lower expr.	0
BRCA	LDHA	PFS	0.865829	0.304066	0.303734	Lower expr.	0
BRCA	LDHA	DSS	0.892366	0.601505	0.602459	Lower expr.	0
BRCA	LDHA	DFI	0.947139	0.803688	0.803664	Lower expr.	0
BRCA	LDLR	OS	0.99714	0.985847	0.984887	Lower expr.	0
BRCA	LDLR	PFS	0.896365	0.432182	0.43124	Lower expr.	0
BRCA	LDLR	DSS	0.916616	0.688671	0.687909	Lower expr.	0
BRCA	LDLR	DFI	0.753698	0.197985	0.196511	Lower expr.	0
BRCA	LGMN	OS	1.10825	0.52726	0.527294	Higher expr.	0
BRCA	LGMN	PFS	1.11547	0.436959	0.436803	Higher expr.	0
BRCA	LGMN	DSS	1.00318	0.988464	0.987775	Higher expr.	0
BRCA	LGMN	DFI	1.15162	0.519062	0.518719	Higher expr.	0
BRCA	LTA4H	OS	0.666134	0.0126923	0.0121372	Lower expr.	0
BRCA	LTA4H	PFS	0.814879	0.141883	0.141597	Lower expr.	0
BRCA	LTA4H	DSS	0.421952	0.000216732	0.000137722	Lower expr.	0
BRCA	LTA4H	DFI	0.683781	0.084972	0.0831184	Lower expr.	0
BRCA	M6PR	OS	1.08077	0.630394	0.62959	Higher expr.	0
BRCA	M6PR	PFS	0.974263	0.851379	0.852277	Lower expr.	0
BRCA	M6PR	DSS	0.851218	0.462444	0.463347	Lower expr.	0
BRCA	M6PR	DFI	0.778483	0.254719	0.253482	Lower expr.	0
BRCA	MAP2K3	OS	0.962601	0.814236	0.814504	Lower expr.	0
BRCA	MAP2K3	PFS	0.887083	0.391101	0.390986	Lower expr.	0
BRCA	MAP2K3	DSS	0.886824	0.584898	0.585933	Lower expr.	0
BRCA	MAP2K3	DFI	0.936182	0.762879	0.762838	Lower expr.	0
BRCA	MCM2	OS	1.24555	0.175096	0.174329	Higher expr.	0
BRCA	MCM2	PFS	1.16214	0.280621	0.280288	Higher expr.	0
BRCA	MCM2	DSS	1.38103	0.139523	0.137532	Higher expr.	0
BRCA	MCM2	DFI	1.48657	0.0724514	0.0706094	Higher expr.	0
BRCA	MCM4	OS	1.26429	0.152507	0.151578	Higher expr.	0
BRCA	MCM4	PFS	1.18106	0.235009	0.234494	Higher expr.	0
BRCA	MCM4	DSS	1.29884	0.233271	0.231457	Higher expr.	0
BRCA	MCM4	DFI	1.54437	0.051922	0.0501081	Higher expr.	0
BRCA	ME1	OS	1.21221	0.234257	0.232814	Higher expr.	0
BRCA	ME1	PFS	1.12156	0.409834	0.408693	Higher expr.	0
BRCA	ME1	DSS	1.54833	0.0486066	0.0464195	Higher expr.	0
BRCA	ME1	DFI	1.27339	0.273536	0.272377	Higher expr.	0
BRCA	MLLT11	OS	0.964776	0.824688	0.82328	Lower expr.	0
BRCA	MLLT11	PFS	1.07363	0.61	0.611491	Higher expr.	0
BRCA	MLLT11	DSS	1.28373	0.258042	0.257852	Higher expr.	0
BRCA	MLLT11	DFI	1.33497	0.192055	0.190518	Higher expr.	0
BRCA	MTHFD2	OS	1.20536	0.250133	0.249575	Higher expr.	0
BRCA	MTHFD2	PFS	1.02767	0.844845	0.845241	Higher expr.	0
BRCA	MTHFD2	DSS	1.37787	0.146446	0.144378	Higher expr.	0
BRCA	MTHFD2	DFI	1.20218	0.401557	0.400897	Higher expr.	0
BRCA	MTHFD2L	OS	0.951206	0.756671	0.755935	Lower expr.	0
BRCA	MTHFD2L	PFS	0.936798	0.639056	0.637875	Lower expr.	0
BRCA	MTHFD2L	DSS	0.86383	0.500403	0.498452	Lower expr.	0
BRCA	MTHFD2L	DFI	0.971041	0.893018	0.893014	Lower expr.	0
BRCA	NAMPT	OS	0.999503	0.997576	0.997822	Lower expr.	0
BRCA	NAMPT	PFS	0.873317	0.33398	0.333745	Lower expr.	0
BRCA	NAMPT	DSS	1.36884	0.164758	0.162904	Higher expr.	0
BRCA	NAMPT	DFI	0.766684	0.225565	0.22423	Lower expr.	0
BRCA	NFIL3	OS	1.10482	0.539785	0.539817	Higher expr.	0
BRCA	NFIL3	PFS	0.969769	0.825788	0.825068	Lower expr.	0
BRCA	NFIL3	DSS	1.18084	0.449153	0.448806	Higher expr.	0
BRCA	NFIL3	DFI	0.973008	0.900545	0.900542	Lower expr.	0
BRCA	NFYC	OS	0.86547	0.373438	0.373233	Lower expr.	0
BRCA	NFYC	PFS	0.978351	0.875076	0.874976	Lower expr.	0
BRCA	NFYC	DSS	0.846941	0.44638	0.446458	Lower expr.	0
BRCA	NFYC	DFI	1.15563	0.509649	0.509281	Higher expr.	0
BRCA	NMT1	OS	1.02835	0.862542	0.861949	Higher expr.	0
BRCA	NMT1	PFS	1.03131	0.825518	0.824758	Higher expr.	0
BRCA	NMT1	DSS	0.960178	0.852272	0.853269	Lower expr.	0
BRCA	NMT1	DFI	0.944044	0.792633	0.792605	Lower expr.	0
BRCA	NUFIP1	OS	0.945282	0.728772	0.729329	Lower expr.	0
BRCA	NUFIP1	PFS	0.935287	0.632119	0.632518	Lower expr.	0
BRCA	NUFIP1	DSS	1.03217	0.884914	0.884698	Higher expr.	0
BRCA	NUFIP1	DFI	0.991343	0.968263	0.968262	Lower expr.	0
BRCA	NUP205	OS	1.416	0.0344806	0.0336269	Higher expr.	0
BRCA	NUP205	PFS	1.23953	0.126026	0.125431	Higher expr.	0
BRCA	NUP205	DSS	1.47501	0.0793862	0.077423	Higher expr.	0
BRCA	NUP205	DFI	1.05925	0.792124	0.792096	Higher expr.	0
BRCA	NUPR1	OS	1.32893	0.0785968	0.0776491	Higher expr.	0
BRCA	NUPR1	PFS	1.24729	0.113061	0.112503	Higher expr.	0
BRCA	NUPR1	DSS	1.42281	0.106056	0.104091	Higher expr.	0
BRCA	NUPR1	DFI	1.65466	0.0232838	0.0218846	Higher expr.	0
BRCA	P4HA1	OS	1.02528	0.877174	0.878164	Higher expr.	0
BRCA	P4HA1	PFS	1.01086	0.938227	0.939291	Higher expr.	0
BRCA	P4HA1	DSS	1.18937	0.428275	0.428678	Higher expr.	0
BRCA	P4HA1	DFI	0.994055	0.978264	0.978264	Lower expr.	0
BRCA	PDAP1	OS	0.885635	0.453035	0.452709	Lower expr.	0
BRCA	PDAP1	PFS	0.915074	0.525019	0.524676	Lower expr.	0
BRCA	PDAP1	DSS	1.1408	0.54535	0.544414	Higher expr.	0
BRCA	PDAP1	DFI	1.17782	0.455457	0.454955	Higher expr.	0
BRCA	PDK1	OS	1.14026	0.417708	0.417571	Higher expr.	0
BRCA	PDK1	PFS	1.01984	0.887836	0.888305	Higher expr.	0
BRCA	PDK1	DSS	1.12461	0.589759	0.589856	Higher expr.	0
BRCA	PDK1	DFI	1.01193	0.956724	0.956723	Higher expr.	0
BRCA	PFKL	OS	1.24849	0.170204	0.16951	Higher expr.	0
BRCA	PFKL	PFS	1.17825	0.238566	0.238307	Higher expr.	0
BRCA	PFKL	DSS	1.68182	0.0191388	0.0177953	Higher expr.	0
BRCA	PFKL	DFI	1.45301	0.0894935	0.0876546	Higher expr.	0
BRCA	PGK1	OS	2.20385	3.25079e-06	1.78542e-06	Higher expr.	0
BRCA	PGK1	PFS	1.66476	0.000308471	0.000265202	Higher expr.	0
BRCA	PGK1	DSS	2.85734	1.045e-05	3.9569e-06	Higher expr.	0
BRCA	PGK1	DFI	1.49724	0.0665912	0.0647738	Higher expr.	0
BRCA	PGM1	OS	1.1462	0.397916	0.397125	Higher expr.	0
BRCA	PGM1	PFS	1.17617	0.244015	0.243208	Higher expr.	0
BRCA	PGM1	DSS	1.094	0.679286	0.67724	Higher expr.	0
BRCA	PGM1	DFI	1.32315	0.20213	0.200669	Higher expr.	0
BRCA	PHGDH	OS	0.968964	0.845157	0.846274	Lower expr.	0
BRCA	PHGDH	PFS	1.00207	0.988152	0.986807	Higher expr.	0
BRCA	PHGDH	DSS	1.213	0.376336	0.373714	Higher expr.	0
BRCA	PHGDH	DFI	1.2303	0.345811	0.34495	Higher expr.	0
BRCA	PIK3R3	OS	0.832745	0.259683	0.259988	Lower expr.	0
BRCA	PIK3R3	PFS	0.897471	0.437832	0.438952	Lower expr.	0
BRCA	PIK3R3	DSS	0.747066	0.184065	0.183532	Lower expr.	0
BRCA	PIK3R3	DFI	0.744902	0.182263	0.1807	Lower expr.	0
BRCA	PITPNB	OS	1.16212	0.355806	0.354925	Higher expr.	0
BRCA	PITPNB	PFS	1.18147	0.234101	0.233235	Higher expr.	0
BRCA	PITPNB	DSS	1.13832	0.551971	0.550274	Higher expr.	0
BRCA	PITPNB	DFI	1.39265	0.136605	0.134829	Higher expr.	0
BRCA	PLK1	OS	1.36128	0.0571354	0.05586	Higher expr.	0
BRCA	PLK1	PFS	1.2605	0.0964572	0.0952611	Higher expr.	0
BRCA	PLK1	DSS	1.57585	0.0392556	0.0371667	Higher expr.	0
BRCA	PLK1	DFI	1.76662	0.0113482	0.0102877	Higher expr.	0
BRCA	PLOD2	OS	0.864891	0.369455	0.367587	Lower expr.	0
BRCA	PLOD2	PFS	0.992994	0.959743	0.957666	Lower expr.	0
BRCA	PLOD2	DSS	0.80607	0.323208	0.320907	Lower expr.	0
BRCA	PLOD2	DFI	1.13494	0.563989	0.56373	Higher expr.	0
BRCA	PNO1	OS	1.40201	0.0385809	0.0375301	Higher expr.	0
BRCA	PNO1	PFS	1.12509	0.397299	0.396553	Higher expr.	0
BRCA	PNO1	DSS	1.61372	0.0308284	0.0289765	Higher expr.	0
BRCA	PNO1	DFI	1.15569	0.507965	0.507596	Higher expr.	0
BRCA	PNP	OS	1.28225	0.125499	0.124843	Higher expr.	0
BRCA	PNP	PFS	1.11164	0.447043	0.447666	Higher expr.	0
BRCA	PNP	DSS	1.8519	0.00672036	0.00594507	Higher expr.	0
BRCA	PNP	DFI	1.38952	0.135979	0.134228	Higher expr.	0
BRCA	POLR3G	OS	0.968186	0.842236	0.842819	Lower expr.	0
BRCA	POLR3G	PFS	0.990783	0.947248	0.947725	Lower expr.	0
BRCA	POLR3G	DSS	1.14158	0.549987	0.548695	Higher expr.	0
BRCA	POLR3G	DFI	1.30874	0.230208	0.228834	Higher expr.	0
BRCA	PPA1	OS	1.25087	0.173604	0.172395	Higher expr.	0
BRCA	PPA1	PFS	1.04052	0.776656	0.776101	Higher expr.	0
BRCA	PPA1	DSS	1.60784	0.0354374	0.0336556	Higher expr.	0
BRCA	PPA1	DFI	1.10213	0.657197	0.657072	Higher expr.	0
BRCA	PPIA	OS	0.963316	0.819121	0.820902	Lower expr.	0
BRCA	PPIA	PFS	0.96142	0.778684	0.780234	Lower expr.	0
BRCA	PPIA	DSS	1.27621	0.273782	0.270643	Higher expr.	0
BRCA	PPIA	DFI	1.48694	0.079705	0.07776	Higher expr.	0
BRCA	PRDX1	OS	1.32148	0.0880587	0.0869383	Higher expr.	0
BRCA	PRDX1	PFS	1.17885	0.238238	0.237706	Higher expr.	0
BRCA	PRDX1	DSS	1.41713	0.112925	0.110775	Higher expr.	0
BRCA	PRDX1	DFI	1.15439	0.511895	0.511534	Higher expr.	0
BRCA	PSAT1	OS	1.26063	0.154779	0.154403	Higher expr.	0
BRCA	PSAT1	PFS	0.999294	0.995957	0.99388	Lower expr.	0
BRCA	PSAT1	DSS	1.4758	0.0798397	0.0784763	Higher expr.	0
BRCA	PSAT1	DFI	1.15597	0.509071	0.508703	Higher expr.	0
BRCA	PSMA3	OS	0.855976	0.338635	0.339823	Lower expr.	0
BRCA	PSMA3	PFS	0.898922	0.445994	0.447671	Lower expr.	0
BRCA	PSMA3	DSS	1.05355	0.810514	0.807227	Higher expr.	0
BRCA	PSMA3	DFI	1.05242	0.81506	0.815041	Higher expr.	0
BRCA	PSMA4	OS	1.17145	0.330995	0.330446	Higher expr.	0
BRCA	PSMA4	PFS	1.05439	0.704442	0.704447	Higher expr.	0
BRCA	PSMA4	DSS	1.43832	0.101139	0.0989762	Higher expr.	0
BRCA	PSMA4	DFI	1.31567	0.213736	0.212308	Higher expr.	0
BRCA	PSMB5	OS	0.880823	0.433273	0.433274	Lower expr.	0
BRCA	PSMB5	PFS	0.867103	0.308752	0.30848	Lower expr.	0
BRCA	PSMB5	DSS	1.38571	0.141141	0.139004	Higher expr.	0
BRCA	PSMB5	DFI	1.01775	0.935822	0.935821	Higher expr.	0
BRCA	PSMC2	OS	1.09323	0.584667	0.583308	Higher expr.	0
BRCA	PSMC2	PFS	1.00505	0.971272	0.97015	Higher expr.	0
BRCA	PSMC2	DSS	1.29916	0.234299	0.231216	Higher expr.	0
BRCA	PSMC2	DFI	1.08803	0.69968	0.699596	Higher expr.	0
BRCA	PSMC4	OS	0.990418	0.95268	0.952372	Lower expr.	0
BRCA	PSMC4	PFS	1.01743	0.901488	0.902103	Higher expr.	0
BRCA	PSMC4	DSS	1.0387	0.861502	0.860659	Higher expr.	0
BRCA	PSMC4	DFI	1.08923	0.695503	0.695415	Higher expr.	0
BRCA	PSMC6	OS	1.17212	0.327255	0.326865	Higher expr.	0
BRCA	PSMC6	PFS	1.16942	0.261559	0.261226	Higher expr.	0
BRCA	PSMC6	DSS	1.41535	0.113993	0.11267	Higher expr.	0
BRCA	PSMC6	DFI	1.29861	0.232056	0.230736	Higher expr.	0
BRCA	PSMD12	OS	1.14608	0.400635	0.40002	Higher expr.	0
BRCA	PSMD12	PFS	1.06459	0.653858	0.653596	Higher expr.	0
BRCA	PSMD12	DSS	1.26036	0.291173	0.290051	Higher expr.	0
BRCA	PSMD12	DFI	0.992428	0.972282	0.972282	Lower expr.	0
BRCA	PSMD13	OS	0.881116	0.434668	0.434079	Lower expr.	0
BRCA	PSMD13	PFS	0.731163	0.0265365	0.0258706	Lower expr.	0
BRCA	PSMD13	DSS	1.06011	0.789572	0.790376	Higher expr.	0
BRCA	PSMD13	DFI	0.708692	0.119009	0.117211	Lower expr.	0
BRCA	PSMD14	OS	1.21422	0.233261	0.232234	Higher expr.	0
BRCA	PSMD14	PFS	0.988384	0.933224	0.93334	Lower expr.	0
BRCA	PSMD14	DSS	1.47742	0.0798807	0.077726	Higher expr.	0
[truncated: 20,931 more rows]
